# Supplementary material for: The impact of mixed-ownership reform on zombie firms: Evidence from Chinese listed SOEs
Source: PLoS One. 2024 Jul 3;19(7):e0301048. doi: 10.1371/journal.pone.0301048 (PMC11221639; doi:10.1371/journal.pone.0301048)
Supplement: S1 Data — (ZIP) [file pone.0301048.s001.zip]

Archive with 3 entries (3 files):
- 面板数据.xlsx
- 人民币贷款基准利率数据.xlsx
- 僵尸企业数据.xlsx
