# Supplementary material for: The impact of mixed-ownership reform on zombie firms: Evidence from Chinese listed SOEs
Source: PLoS One. 2024 Jul 3;19(7):e0301048. doi: 10.1371/journal.pone.0301048 (PMC11221639; doi:10.1371/journal.pone.0301048)
Supplement: S1 Data — (ZIP) [file pone.0301048.s001.zip › 面板数据.xlsx]

## Sheet: Sheet1
id	year	股票简称	行业名称c	行业代码c	垄断行业	垄断行业1	prov	nsoedire	ifnsoedire	nsoej	nsoeg	nsoedjg	混合主体多样性	混合主体多样性分类	混合主体深入性	混合主体制衡度	上市公司实际控制人类别	董事总人数	独立董事人数	市场化进程总得分	SHR_NONSOE1th	SHR_NONSOE	投资效率	政府补助	成立年份	流动资产合计	资产总计	短期借款	流动负债合计	长期借款	长期负债合计	负债合计	资产负债率	流动比率	速动比率	现金比率	员工人数	Invest
2	2008	万科A	房地产业	K70	0	0	1	0	0	0	0	0	2	6	0.0162	-0.1311	0	11	4	7.52			0.0908675	0	1988	113500000000	119200000000	4602000000	64550000000	9174000000	14940000000	80420000000	0.674441	1.75755	0.426895	0.309483	16515	0.0279629
2	2009	万科A	房地产业	K70	0	0	1	0	0	0	0	0	2	6	0.0155	-0.1318	0	11	4	7.62			0.0602744	0	1988	130300000000	137600000000	1188000000	68060000000	17500000000	23300000000	92200000000	0.670017	1.91488	0.591228	0.323293	17616	0.0287222
2	2010	万科A	房地产业	K70	0	0	1	0	0	0	0	0	2	6	0.0152	-0.1321	0	10	4	7.73			0.0794845	0	1988	205500000000	215600000000	1478000000	129700000000	24790000000	30610000000	161100000000	0.746861	1.58519	0.556782	0.270704	22850	0.0109903
2	2011	万科A	房地产业	K70	0	0	1	0	0	0	0	0	2	6	0.0139	-0.1408	0	10	4	7.88			0.0679875	0	1988	282600000000	296200000000	1724000000	200700000000	20970000000	26820000000	228400000000	0.770997	1.40813	0.370215	0.167464	27951	0.019583
2	2012	万科A	房地产业	K70	0	0	1	0	0	0	0	0	2	6	0.0241	-0.1231	0	11	5	8.33			0.0645757	0	1988	362800000000	378800000000	9932000000	259800000000	36040000000	36040000000	296700000000	0.783163	1.39618	0.414148	0.196742	31019	0.0096399
2	2013	万科A	房地产业	K70	0	0	1	0	0	0	0	0	2	6	0.0095	-0.1375	0	12	4	8.64			0.0568209	0	1988	442000000000	479200000000	5103000000	328900000000	36680000000	44080000000	373800000000	0.77997	1.34393	0.337203	0.130743	35330	0.0087979
2	2014	万科A	房地产业	K70	0	0	1	0	0	0	0	0	2	6	0.1431	-0.0132	0	12	5	9.3			0.0672489	0	1988	464800000000	508400000000	2383000000	345700000000	34540000000	46150000000	392500000000	0.772046	1.34471	0.42551	0.178367	40647	-0.0073476
2	2015	万科A	房地产业	K70	0	0	1	0	0	0	0	0	3	7	0.2028	0.0206	0	11	4	9.68			0.0542215	0	1988	547000000000	611300000000	1900000000	420100000000	33830000000	52840000000	475000000000	0.777015	1.30225	0.425896	0.12319	42295	0.0127587
2	2016	万科A	房地产业	K70	0	0	1	0	0	0	0	0	3	7	0.2507	0.0758	0	11	4	9.86			0.0366773	0	1988	721300000000	830700000000	16580000000	580000000000	56410000000	85510000000	669000000000	0.805367	1.24362	0.437819	0.137052	58280	0.0252222
2	2017	万科A	房地产业	K70	0	0	1	0	0	0	0	0	3	7	0.203	-0.0908	0	16	4	10.2			0.0366113	0	1988	1018000000000	1165000000000	16110000000	847400000000	96030000000	128400000000	978700000000	0.839813	1.20086	0.495029	0.193928	77708	0.0231647
2	2018	万科A	房地产业	K70	0	0	1	0	0	0	0	0	3	7	0.2237	-0.0873	0	8	0	10.56			0.04295	0	1988	1295000000000	1529000000000	10100000000	1122000000000	120900000000	168000000000	1293000000000	0.845856	1.15434	0.485571	0.156579	104300	0.0178918
2	2019	万科A	房地产业	K70	0	0	1	0	0	0	0	0	3	7	0.2185	-0.0969	0	13	4	10.92			0.0441491	0	1988	1439000000000	1730000000000	15370000000	1273000000000	114300000000	164000000000	1459000000000	0.84359	1.13074	0.425873	0.12552	131505	0.0064846
4	2008	ST国农	软件和信息技术服务业	I65	0	0	1										0	9	3	7.52				64400	1986	94682378	167800000	16500000	71928140	0	10600000	82528140	0.491793	1.31635	0.694599	0.454313	288
4	2009	*ST国农	软件和信息技术服务业	I65	0	0	1										2	17	6	7.62				0	1986	161600000	230500000	19500000	130100000	0	10600000	140700000	0.610368	1.24227	0.726	0.612819	291
4	2010	ST国农	软件和信息技术服务业	I65	0	0	1										2	15	6	7.73				0	1986	99498184	184200000	0	54203184	0	800000	55003184	0.298574	1.83565	1.04049	0.831749	277
4	2011	国农科技	软件和信息技术服务业	I65	0	0	1										2	8	3	7.88				0	1986	109700000	196300000	0	57097900	0	800000	57897900	0.294935	1.92192	1.18826	1.00053	322	0.013256
4	2012	国农科技	软件和信息技术服务业	I65	0	0	1										1	8	3	8.33			0.112527	0	1986	133100000	192900000	0	44057731	0	800000	44857731	0.232528	3.02058	1.90444	1.27626	277	0.0699195
4	2013	国农科技	软件和信息技术服务业	I65	0	0	1										1	14	6	8.64			0.0143298	0	1986	174300000	242200000	0	74845264	22000000	22800000	97645264	0.403239	2.32833	1.23478	0.754484	243	-0.0216678
4	2014	国农科技	软件和信息技术服务业	I65	0	0	1										1	8	3	9.3			0.0856744	0	1986	264100000	338300000	0	150100000	30000000	30800000	180900000	0.534754	1.75933	0.466113	0.2661	220	0.0293868
4	2015	国农科技	软件和信息技术服务业	I65	0	0	1										1	8	3	9.68			0.0462485	134772	1986	326500000	398700000	10000000	204600000	30000000	30800000	235400000	0.590402	1.59611	0.376157	0.251821	208	-0.0031841
4	2016	国农科技	软件和信息技术服务业	I65	0	0	1										1	11	4	9.86			0.0472133	130618	1986	134200000	223700000	0	36700971		800000	45516491	0.203456	3.65746	3.46974	2.61076	179	-0.0036845
4	2017	国农科技	软件和信息技术服务业	I65	0	0	1										1	9	3	10.2			0.0144192	4000	1986	145400000	268800000		70290412		800000	84752252	0.315247	2.06899	1.85789	1.42404	172	-0.0526044
4	2018	国农科技	软件和信息技术服务业	I65	0	0	1										1	14	6	10.56			0.112544	7908000	1986	301600000	351200000		167100000		800000	167900000	0.477966	1.80524	1.80524	0.293344	210	0.0517356
4	2019	国农科技	软件和信息技术服务业	I65	0	0	1										1	16	6	10.92			0.0248098	4.41255e+06	1986	481000000	1494000000		85564629		800000	90033219	0.0602434	5.6213	5.6213	1.72615	251	-0.190862
6	2008	深振业A	房地产业	K70	0	0	1	0.333333	1	0	0.142857	0.222222	2	5	0.0331	-0.1634	0	9	3	7.52	0.0331	0.0559	0.0588344	0	1989	5164000000	5921000000	0	2971000000	1270000000	1270000000	4244000000	0.716675	1.73836	0.080642	0.052438	177	-0.0012271
6	2009	深振业A	房地产业	K70	0	0	1	0.333333	1	0	0	0.157895	2	5	0.0331	-0.1545	0	9	3	7.62	0.0331	0.052	0.0655853	200000	1989	6244000000	7272000000	0	1415000000	3600000000	3600000000	5080000000	0.698577	4.41334	0.585791	0.538114	250	-0.0182762
6	2010	深振业A	房地产业	K70	0	0	1	0.444444	1	0	0.125	0.25	2	5	0.1331	-0.1243	0	8	3	7.73	0.1	0.1982	0.0605111	0	1989	7628000000	8568000000	0	3749000000	2210000000	2210000000	6010000000	0.701421	2.03483	0.467277	0.44401	726	-0.0052921
6	2011	深振业A	房地产业	K70	0	0	1	0.111111	1	0	0	0.05	2	5	0.1431	-0.1143	0	8	3	7.88	0.11	0.2124	0.0663363	0	1989	7025000000	8322000000	0	5045000000	350700000	350700000	5433000000	0.652855	1.39267	0.15581	0.133314	283	-0.0015634
6	2012	深振业A	房地产业	K70	0	0	1	0.111111	1	0	0	0.05	2	5	0.1937	-0.0731	0	13	5	8.33	0.1168	0.2435	0.0486444	1059880	1989	7727000000	9343000000	50000000	4525000000	1202000000	1202000000	5794000000	0.620165	1.70772	0.433734	0.404747	290	-0.002195
6	2013	深振业A	房地产业	K70	0	0	1	0	0	0	0	0	2	5	0.15	-0.1538	0	9	3	8.64	0.15	0.2012	0.0563682	3002953	1989	7703000000	9968000000	100000000	3079000000	2598000000	2598000000	5781000000	0.579972	2.50162	0.711744	0.651563	296	-0.0067142
6	2014	深振业A	房地产业	K70	0	0	1	0.111111	1	0	0	0.047619	1	3	0	-0.3451	0	8	3	9.3	0.0466	0.0622	0.0518208	210000	1989	9474000000	11750000000	200000000	5404000000	2129000000	2129000000	7539000000	0.64142	1.75296	0.492266	0.232422	329	-0.0027514
6	2015	深振业A	房地产业	K70	0	0	1	0.125	1	0	0	0.0555556	1	3	0	-0.3751	0	8	3	9.68	0.0068	0.0205	0.052253	2076250	1989	10470000000	12700000000	200000000	4258000000	2447000000	3943000000	8208000000	0.646151	2.45883	0.484841	0.406895	352	-0.0025167
6	2016	深振业A	房地产业	K70	0	0	1	0	0	0	0	0	1	3	0	-0.3751	0	13	6	9.86	0.0053	0.0199	0.0480256	422400	1989	11080000000	13170000000	0	4555000000	1986000000	3484000000	8041000000	0.610499	2.43324	0.742604	0.593629	370	-0.0030269
6	2017	深振业A	房地产业	K70	0	0	1	0	0	0	0	0	1	3	0	-0.3751	0	7	3	10.2	0.0053	0.017		312400	1989	10580000000	13140000000		6356000000	1074000000	1074000000	7433000000	0.565648	1.66517	0.566933	0.462887	370	-0.0026956
6	2018	深振业A	房地产业	K70	0	0	1	0	0	0	0	0	1	3	0	-0.4051	0	4	0	10.56	0.0052	0.0209		0	1989	10430000000	13540000000	800000000	5437000000	1213000000	1712000000	7151000000	0.528236	1.91797	0.733976	0.660381	377
6	2019	深振业A	房地产业	K70	0	0	1	0	0	0	0	0	2	6	0.0103	-0.3956	0	8	3	10.92	0.0065	0.02	0.0389882	0	1989	12480000000	15750000000	600000000	5154000000	2520000000	3419000000	8575000000	0.544612	2.42067	0.876418	0.578229	385	0.0052676
11	2008	S*ST物业	房地产业	K70	0	0	1						2	5	0.0048	-0.7045	0	9	3	7.52				0	1983	1566000000	2111000000	369000000	1011000000	348200000	348200000	1539000000	0.729266	1.54901	0.407976	0.26872	2724
11	2009	深物业A	房地产业	K70	0	0	1	0	0	0	0	0	2	5	0.0092	-0.628	0	9	3	7.62	0.0097	0.0226		0	1983	2254000000	2834000000	200000000	1724000000	263500000	263500000	2172000000	0.766335	1.30765	0.579106	0.481596	2679	-0.0128217
11	2010	深物业A	房地产业	K70	0	0	1	0	0	0	0	0	2	5	0.01	-0.6272	0	7	3	7.73	0.0056	0.0138	0.0703734	0	1983	2266000000	2913000000	10000000	1724000000	212000000	212000000	2038000000	0.699635	1.31451	0.400267	0.309981	2752	-0.0049896
11	2011	深物业A	房地产业	K70	0	0	1	0	0	0	0	0	2	5	0.0029	-0.6351	0	8	3	7.88	0.0035	0.0132	0.0542087	0	1983	2827000000	3500000000	601500000	2239000000	7.33333e+06	7.33333e+06	2369000000	0.676791	1.26244	0.451986	0.207092	2723	-0.0056324
11	2012	深物业A	房地产业	K70	0	0	1	0	0	0	0	0	3	7	0.0045	-0.6337	0	8	3	8.33	0.0029	0.0083	0.0457403	1720000	1983	3190000000	3951000000	360000000	2279000000	19316667	19316667	2447000000	0.619304	1.39999	0.390319	0.350089	2750	-0.0084412
11	2013	深物业A	房地产业	K70	0	0	1	0	0	0	0	0	3	7	0.0045	-0.6337	0	9	4	8.64	0.0029	0.0099	0.0462932	0	1983	3145000000	3873000000	300000000	1814000000	116200000	116200000	2070000000	0.534334	1.7333	0.575013	0.538616	3110	-0.0099988
11	2014	深物业A	房地产业	K70	0	0	1	0	0	0	0	0	2	5	0.0029	-0.6353	0	10	5	9.3	0.0029	0.0144	0.0472726	4500	1983	3192000000	3883000000	100000000	1494000000	177600000	177600000	1808000000	0.465632	2.13654	0.581171	0.541533	3167	-0.0053922
11	2015	深物业A	房地产业	K70	0	0	1	0	0	0	0	0	2	5	0.0029	-0.6353	0	8	3	9.68	0.0029	0.0171	0.0463568	153796	1983	3665000000	4380000000	8000000	1999000000	144800000	144800000	2279000000	0.520347	1.83314	0.59963	0.466797	2819	0.0014227
11	2016	深物业A	房地产业	K70	0	0	1	0	0	0	0	0	2	5	0.0052	-0.633	0	9	3	9.86	0.0065	0.0273	0.04933	0	1983	5628000000	6654000000	0	4106000000		0	4243000000	0.637636	1.37079	0.741017	0.695953	2780	-0.0067858
11	2017	深物业A	房地产业	K70	0	0	1	0	0	0	0	0	2	5	0.0029	-0.6353	0	7	2	10.2	0.0065	0.0262	0.0694472	0	1983	4506000000	5393000000		2416000000			2471000000	0.458117	1.86483	1.09889	1.02003	5196	-0.0154694
11	2018	深物业A	房地产业	K70	0	0	1	0	0	0	0	0	2	5	0.0046	-0.6336	0	10	3	10.56	0.0029	0.0169	0.0688228	165676	1983	4712000000	5820000000		2425000000	1000000	1000000	2479000000	0.425931	1.94315	1.45584	1.39201	5504	-0.0167898
11	2019	深物业A	房地产业	K70	0	0	1	0	0	0	0	0	2	5	0.0043	-0.6339	0	10	3	10.92	0.0029	0.0168	0.116427	2.41018e+06	1983	9458000000	10770000000		5201000000	2194000000	2194000000	7506000000	0.696768	1.81868	0.873894	0.631715	7769	0.168765
12	2008	南玻A	非金属矿物制品业	C30	0	0	1	0.222222	1	0.333333	0	0.166667	3	7	0.2202	0.1057	0	9	3	7.52	0.0563	0.1076	0.307942	0	1984	1800000000	10380000000	2797000000	4369000000	1142000000	1144000000	5563000000	0.536142	0.411991	0.337444	0.090391	8703	0.276545
12	2009	南玻A	非金属矿物制品业	C30	0	0	1	0.222222	1	0.333333	0	0.157895	3	7	0.174	0.0725	0	9	3	7.62	0.0435	0.098	0.0904676	23865251	1984	1694000000	10910000000	2481000000	4314000000	908300000	909600000	5302000000	0.485852	0.392584	0.306523	0.147326	10109	0.0719361
12	2010	南玻A	非金属矿物制品业	C30	0	0	1	0.111111	1	0.333333	0	0.105263	3	7	0.1172	0.081	0	8	3	7.73			0.205223	33675322	1984	2070000000	12470000000	877100000	2800000000	728200000	2707000000	5710000000	0.457945	0.73944	0.568461	0.235793	11719	0.130573
12	2011	南玻A	非金属矿物制品业	C30	0	0	1	0.222222	1	0	0	0.105263	3	7	0.082	0.0458	0	9	4	7.88			0.199409	120100000	1984	2936000000	15280000000	1546000000	4521000000	1088000000	3071000000	7975000000	0.521906	0.649313	0.543207	0.140323	11909	0.151345
12	2012	南玻A	非金属矿物制品业	C30	0	0	1	0.222222	1	0	0	0.105263	2	5	0.0641	0.0279	0	10	4	8.33			0.096725	89424440	1984	1719000000	14340000000	1688000000	4050000000	711100000	2698000000	7068000000	0.493004	0.424369	0.333689	0.11054	11373	0.0387735
12	2013	南玻A	非金属矿物制品业	C30	0	0	1	0.222222	1	0	0	0.105263	3	7	0.0711	0.0349	0	8	3	8.64			0.183399	115100000	1984	2323000000	15080000000	1425000000	3917000000	302900000	2294000000	6678000000	0.442868	0.592974	0.496306	0.070571	9956	0.0801686
12	2014	南玻A	非金属矿物制品业	C30	0	0	1	0.222222	1	0	0	0.105263	3	7	0.0799	0.0437	3	8	4	9.3			0.13396	90223936	1984	1520000000	15280000000	1957000000	5729000000	383800000	383800000	6771000000	0.442985	0.265377	0.197189	0.027376	10432	0.0457629
12	2015	南玻A	非金属矿物制品业	C30	0	0	1						3	7	0.072	0.0039	0	13	3	9.68			0.0858469	81013548	1984	2348000000	15660000000	3216000000	5248000000	1200000000	2200000000	8012000000	0.511695	0.447401	0.380623	0.109526	10548	-0.0125733
12	2016	南玻A	非金属矿物制品业	C30	0	0	1						3	7	0.073	0.0399	0	11	5	9.86			0.179984	91627439	1984	2645000000	17150000000	4018000000	6955000000	1439000000	1439000000	9018000000	0.525907	0.380342	0.311649	0.084047	11515	0.0577969
12	2017	南玻A	非金属矿物制品业	C30	0	0	1						3	7	0.0665	0.0481	1	9	3	10.2			0.121362	87875417	1984	4936000000	19540000000	3705000000	7456000000	1554000000	2716000000	10760000000	0.55057	0.661976	0.569981	0.329909	12105	0.014599
12	2018	南玻A	非金属矿物制品业	C30	0	0	1						3	7	0.0709	0.0525	1	8	3	10.56			0.095754	94835539	1984	4928000000	19110000000	2923000000	6195000000	2316000000	2846000000	9665000000	0.505634	0.795466	0.698595	0.359167	10800	-0.0140433
12	2019	南玻A	非金属矿物制品业	C30	0	0	1						3	7	0.0745	0.0465	1	12	5	10.92			0.110994	184100000	1984	4733000000	18200000000	2241000000	6384000000	1320000000	1407000000	8335000000	0.457957	0.741464	0.614216	0.286951	10454	-0.0105057
14	2008	沙河股份	房地产业	K70	0	0	1	0	0	0	0	0	2	5	0.0273	-0.3273	0	11	4	7.52	0.0114	0.0348		0	1992	1551000000	1667000000	150000000	1018000000	220000000	220000000	1240000000	0.743529	1.52316	0.300553	0.270136	110
14	2009	沙河股份	房地产业	K70	0	0	1	0	0	0	0	0	2	5	0.0114	-0.3286	0	9	4	7.62	0.0114	0.0114	0.0510478	0	1992	1556000000	1742000000	223000000	1103000000	150000000	150000000	1254000000	0.719721	1.41006	0.367425	0.330152	104	-0.0038656
14	2010	沙河股份	房地产业	K70	0	0	1	0	0	0	0	0	2	5	0.0205	-0.3188	0	8	4	7.73	0.0114	0.0441	0.0567283	0	1992	1401000000	1590000000	170000000	729600000	300000000	300000000	1030000000	0.647874	1.92077	0.462567	0.402058	98	-0.0045929
14	2011	沙河股份	房地产业	K70	0	0	1	0	0	0	0	0	2	5	0.0195	-0.3198	0	8	3	7.88	0.0125	0.0507	0.054573	100000	1992	1613000000	1797000000	0	642800000	550000000	550000000	1193000000	0.663812	2.5092	0.412952	0.355563	177	-0.0050006
14	2012	沙河股份	房地产业	K70	0	0	1	0	0	0	0	0	2	5	0.0372	-0.3021	0	10	3	8.33	0.0191	0.0708	0.0396907	100000	1992	1827000000	2021000000	0	1237000000	150000000	150000000	1387000000	0.686526	1.47708	0.247303	0.227604	173	-0.0052939
14	2013	沙河股份	房地产业	K70	0	0	1	0	0	0	0	0	2	5	0.074	-0.2688	0	8	3	8.64	0.0626	0.1204	0.0350894	0	1992	1681000000	1893000000	0	648900000	580000000	580000000	1229000000	0.649425	2.59124	0.367197	0.329437	217	-0.0021619
14	2014	沙河股份	房地产业	K70	0	0	1	0	0	0	0	0	1	3	0	-0.3202	0	8	3	9.3	0.0118	0.0635	0.0346277	0	1992	2040000000	2237000000	0	773000000	740000000	740000000	1513000000	0.676601	2.63839	0.371101	0.284013	217	-0.0039039
14	2015	沙河股份	房地产业	K70	0	0	1	0	0	0	0	0	2	5	0.1222	-0.198	0	9	4	9.68	0.0118	0.0208	0.0354771	0	1992	1981000000	2171000000	150000000	722600000	675000000	675000000	1398000000	0.643892	2.74175	0.236043	0.137363	186	-0.0005361
14	2016	沙河股份	房地产业	K70	0	0	1	0	0	0	0	0	2	5	0.1151	-0.2136	0	9	3	9.86	0.0118	0.0249	0.0306932	0	1992	1697000000	1874000000	0	749200000	330000000	330000000	1079000000	0.575952	2.26458	0.411903	0.309587	162	-0.0027298
14	2017	沙河股份	房地产业	K70	0	0	1	0	0	0	0	0	2	5	0.0754	-0.2648	0	7	1	10.2	0.0118	0.048	0.0326528	0	1992	1356000000	1528000000		638100000	90000000	90000000	728100000	0.476437	2.12427	0.379517	0.192764	156	-0.0034397
14	2018	沙河股份	房地产业	K70	0	0	1	0	0	0	0	0	1	3	0	-0.3402	0	7	1	10.56	0.0094	0.0366	0.0239695	0	1992	1789000000	1917000000		898500000	65000000	65000000	967000000	0.504366	1.9905	0.314122	0.171644	148	-0.00295
14	2019	沙河股份	房地产业	K70	0	0	1	0	0	0	0	0	2	5	0.0051	-0.3351	0	10	3	10.92	0.0104	0.0577	0.0249097	0	1992	1852000000	1972000000		976400000	40000000	40000000	1016000000	0.515342	1.89715	0.414255	0.106211	154	-0.0006135
16	2008	深康佳A	计算机、通信和其他电子设备制造业	C39	1	0	1	0	0	0	0	0	2	6	0.1282	-0.0386	0	7	3	7.52	0.0177	0.0261	0.0752027	9944244	1980	8943000000	10550000000	1346000000	6469000000	0	0	6514000000	0.617391	1.3824	0.982395	0.130618	17217	0.001868
16	2009	深康佳A	计算机、通信和其他电子设备制造业	C39	1	0	1	0	0	0	0	0	2	6	0.0924	-0.0976	0	7	3	7.62	0.0337	0.0337	0.0547411	13193331	1980	11650000000	13570000000	2770000000	9382000000	0	0	9462000000	0.697358	1.24137	0.859704	0.079935	2555	0.0209345
16	2010	深康佳A	计算机、通信和其他电子设备制造业	C39	1	0	1	0	0	0	0	0	3	7	0.095	-0.095	0	6	3	7.73	0.0441	0.0622	0.0670191	26116883	1980	14170000000	16470000000	5917000000	11600000000	510000000	540000000	12240000000	0.743477	1.22167	0.900698	0.049091	20424	0.0208004
16	2011	深康佳A	计算机、通信和其他电子设备制造业	C39	1	0	1	0	0	0	0	0	2	6	0.0725	-0.1175	0	6	3	7.88	0.0475	0.0672	0.0671508	41725984	1980	13950000000	16910000000	6835000000	11890000000	610000000	640000000	12670000000	0.749408	1.17333	0.9354	0.054358	19724	0.0155776
16	2012	深康佳A	计算机、通信和其他电子设备制造业	C39	1	0	1	0	0	0	0	0	2	6	0.0773	-0.1127	0	6	3	8.33	0.0489	0.0693	0.0603582	79452692	1980	13300000000	16560000000	5456000000	11760000000	400000000	430000000	12320000000	0.743593	1.13153	0.78627	0.070088	20798	0.004235
16	2013	深康佳A	计算机、通信和其他电子设备制造业	C39	1	0	1	0	0	0	0	0	2	6	0.0708	-0.1192	0	6	3	8.64	0.0489	0.0884	0.0442758	84343548	1980	12500000000	15740000000	5239000000	11290000000	5000000	36366530	11460000000	0.728132	1.10712	0.78991	0.156849	20542	0.0061562
16	2014	深康佳A	计算机、通信和其他电子设备制造业	C39	1	0	1	0	0	0	0	0	2	6	0.0853	-0.1322	0	6	3	9.3	0.0387	0.0504	0.0336367	75401093	1980	12870000000	16780000000	5146000000	11320000000	957500000	987600000	12480000000	0.743884	1.13721	0.79222	0.14493	18776	0.019757
16	2015	深康佳A	计算机、通信和其他电子设备制造业	C39	1	0	1	0	0	0	0	0	2	6	0.1723	-0.0452	0	12	7	9.68	0.0218	0.0315	0.0566098	71499330	1980	10560000000	14250000000	4151000000	10930000000	23700000	53833333	11170000000	0.784184	0.966471	0.702668	0.136194	18541	0.004073
16	2016	深康佳A	计算机、通信和其他电子设备制造业	C39	1	0	1	0	0	0	0	0	2	6	0.162	-0.0555	0	7	3	9.86	0.0233	0.0391	0.0504284	113400000	1980	13410000000	17240000000	6563000000	13650000000	70000000	100100000	13920000000	0.807546	0.98231	0.668192	0.148061	17390	0.0034833
16	2017	深康佳A	计算机、通信和其他电子设备制造业	C39	1	0	1	0	0	0	0	0	2	6	0.1526	-0.0649	0	8	3	10.2	0.0233	0.0607	0.126065	178400000	1980	18890000000	23560000000	6927000000	15030000000	167000000	167100000	15360000000	0.652011	1.25679	0.94475	0.206097	17822	-0.39846
16	2018	深康佳A	计算机、通信和其他电子设备制造业	C39	1	0	1	0	0	0	0	0	2	6	0.1526	-0.0649	0	10	4	10.56	0.0233	0.0422	0.0172918	259600000	1980	21840000000	32990000000	13880000000	22680000000	445000000	573400000	23530000000	0.713465	0.963285	0.721283	0.151445	18965	0.0500682
16	2019	深康佳A	计算机、通信和其他电子设备制造业	C39	1	0	1	0	0	0	0	0	2	6	0.1617	-0.0646	0	7	3	10.92	0.0233	0.039	0.039658	1205000000	1980	25420000000	42590000000	10330000000	22150000000	4890000000	10260000000	32660000000	0.766908	1.14797	0.907813	0.202914	19286	0.0969627
19	2008	深深宝A	批发业	F51	0	0	1	0	0	0	0	0	3	7	0.3099	0.052	0	9	3	7.52	0.2954	0.3242	0.284821	6.23934e+06	1992	151400000	531900000	72500000	136200000	4000000	4000000	148800000	0.279769	1.11153	0.752798	0.165161	420	0.159971
19	2009	深深宝A	批发业	F51	0	0	1	0	0	0	0	0	3	7	0.2939	0.0655	0	9	3	7.62	0.2784	0.298	0.184129	666800	1992	211500000	623400000	149000000	209000000	49000000	49000000	258000000	0.413914	1.01169	0.803895	0.433523	440	0.0637339
19	2010	深深宝A	批发业	F51	0	0	1	0	0	0	0	0	3	7	0.2686	0.0479	0	8	3	7.73	0.2633	0.2973	0.263229	1.86882e+06	1992	238000000	658500000	62400000	258500000	27000000	27000000	285500000	0.433623	0.920919	0.715232	0.156842	610	0.126401
19	2011	深深宝A	批发业	F51	0	0	1	0.111111	1	0	0	0.0555556	2	5	0.3832	0.2232	0	11	3	7.88			0.146402	1800048	1992	626900000	1062000000	38000000	167600000	0	0	172100000	0.162047	3.73975	3.39983	2.60587	653	0.0222098
19	2012	深深宝A	批发业	F51	0	0	1	0.111111	1	0	0	0.0526316	2	5	0.3398	0.1798	0	11	5	8.33			0.249832	3.25015e+06	1992	734800000	1223000000	0	208200000	0	0	216800000	0.177289	3.53008	2.55266	1.79149	712	0.121958
19	2013	深深宝A	批发业	F51	0	0	1	0.111111	1	0	0	0.0526316	2	5	0.2547	0.0947	0	8	3	8.64	0.1909	0.3356	0.235495	8.57808e+06	1992	716800000	1337000000	0	309200000	0	0	325000000	0.243113	2.31822	1.32997	0.833511	820	0.116336
19	2014	深深宝A	批发业	F51	0	0	1	0.111111	1	0	0	0.0526316	3	7	0.2612	0.1012	0	9	3	9.3	0.1909	0.2752	0.147615	6.43962e+06	1992	538700000	1155000000	40000000	145300000	0	0	161000000	0.139418	3.70657	2.8118	1.83608	814	0.0146908
19	2015	深深宝A	批发业	F51	0	0	1	0	0	0	0	0	3	7	0.2058	0.0458	0	11	4	9.68	0.1909	0.2639	0.161663	4229842	1992	446000000	1060000000	0	88749326	0	0	103300000	0.0974302	5.02588	3.04477	1.66214	844	0.0088875
19	2016	深深宝A	批发业	F51	0	0	1	0	0	0	0	0	2	5	0.1951	0.0321	0	9	3	9.86	0.1909	0.2102	0.0653025	4.00065e+06	1992	605600000	1179000000	5000000	114800000		0	128800000	0.109292	5.27466	4.04703	3.12295	769	-0.161132
19	2017	深深宝A	批发业	F51	0	0	1	0	0	0	0	0	2	5	0.1909	0.0279	0	10	3	10.2	0.1909	0.2112		2.99006e+06	1992	527900000	1070000000	10000000	93125003			107200000	0.100181	5.66892	4.0012	2.74858	688	-0.012991
19	2018	深深宝A	批发业	F51	0	0	1	0.222222	1	0	0	0.111111	1	3	0	-0.6392	0	16	6	10.56	0.0823	0.0914		8.31116e+06	1992	4291000000	6469000000	91600000	1485000000	516700000	532400000	2131000000	0.329474	2.88898	0.995997	0.425237	1096
19	2019	深粮控股	批发业	F51	0	0	1	0	0	0	0	0	1	3	0	-0.7215	0	19	6	10.92	0.003	0.0113	0.0518172	12297924	1992	4065000000	6775000000	23595000	1182000000	835900000	851800000	2152000000	0.31758	3.4387	0.845898	0.131095	1189	0.0768717
21	2008	长城开发	计算机、通信和其他电子设备制造业	C39	1	0	1	0.333333	1	0	0.333333	0.25	2	6	0.092	-0.408	0	10	3	7.52	0.0834	0.0958	0.0804503	10369500	1993	2576000000	4332000000	0	803300000	0	0	867200000	0.2002	3.20652	2.82411	1.66092	7335	0.0158792
21	2009	长城开发	计算机、通信和其他电子设备制造业	C39	1	0	1	0.222222	1	0	0.142857	0.142857	2	6	0.0896	-0.4152	0	12	5	7.62	0.081	0.0896	0.0635016	4718214	1993	3443000000	5428000000	439900000	1456000000	0	0	1475000000	0.271815	2.36411	2.06852	1.12902	13955	-0.0091835
21	2010	长城开发	计算机、通信和其他电子设备制造业	C39	1	0	1	0.222222	1	0	0.166667	0.15	2	6	0.0863	-0.4101	0	8	3	7.73	0.081	0.0863	0.0454196	9.89133e+06	1993	4058000000	6667000000	751200000	2136000000	0	0	2188000000	0.328237	1.90004	1.59651	0.674267	17489	0.0232104
21	2011	长城开发	计算机、通信和其他电子设备制造业	C39	1	0	1	0.222222	1	0	0.166667	0.15	2	6	0.0861	-0.4103	0	9	4	7.88	0.0808	0.0861	0.0751204	5637600	1993	7568000000	10340000000	4829000000	5975000000	0	0	6016000000	0.582013	1.26663	1.13066	0.374698	18688	-0.0006232
21	2012	长城开发	计算机、通信和其他电子设备制造业	C39	1	0	1	0.222222	1	0	0.142857	0.142857	2	6	0.0862	-0.4102	0	9	4	8.33	0.0809	0.0887	0.0796212	5363536	1993	7467000000	10180000000	4967000000	5997000000	0	0	6025000000	0.59178	1.24513	1.12188	0.309913	17279	-0.0084087
21	2013	长城开发	计算机、通信和其他电子设备制造业	C39	1	0	1	0.222222	1	0	0.142857	0.142857	3	7	0.0877	-0.3574	0	10	3	8.64	0.0725	0.0877	0.0637081	5683148	1993	10960000000	13730000000	6943000000	8731000000	0	0	8765000000	0.638573	1.25557	1.19498	0.256792	14881	0.0015068
21	2014	长城开发	计算机、通信和其他电子设备制造业	C39	1	0	1	0.222222	1	0	0.142857	0.142857	2	6	0.0725	-0.3726	0	9	4	9.3	0.0725	0.0796	0.0591349	7.36165e+06	1993	11590000000	14450000000	7408000000	9362000000	0	0	9391000000	0.649905	1.23832	1.16393	0.205504	17506	0.0200441
21	2015	深科技	计算机、通信和其他电子设备制造业	C39	1	0	1	0.222222	1	0	0.142857	0.142857	2	6	0.0725	-0.3884	0	11	4	9.68	0.0725	0.0835	0.0171136	69155606	1993	10480000000	14340000000	7425000000	8995000000	0	55607.5	9132000000	0.636919	1.16549	1.07303	0.252781	20476	0.0660285
21	2016	深科技	计算机、通信和其他电子设备制造业	C39	1	0	1	0.222222	1	0	0.142857	0.157895	2	6	0.0725	-0.3832	0	12	4	9.86	0.0725	0.0806	0.038816	39497956	1993	7268000000	11720000000	3953000000	6226000000		29003.4	6420000000	0.547908	1.16735	1.00353	0.173164	36787	0.0422393
21	2017	深科技	计算机、通信和其他电子设备制造业	C39	1	0	1	0.222222	1	0	0.142857	0.157895	2	6	0.0743	-0.3804	0	11	3	10.2	0.0725	0.0943	0.016537	106100000	1993	11210000000	16600000000	7838000000	10400000000			10670000000	0.642835	1.07806	0.919559	0.154964	24626	0.065686
21	2018	深科技	计算机、通信和其他电子设备制造业	C39	1	0	1	0.222222	1	0	0.2	0.176471	2	6	0.0855	-0.3623	0	10	2	10.56	0.0725	0.0904	0.0529085	424500000	1993	10090000000	16000000000	6714000000	9010000000			9227000000	0.576803	1.11946	0.875781	0.200748	21974	0.0192699
21	2019	深科技	计算机、通信和其他电子设备制造业	C39	1	0	1	0.111111	1	0	0.166667	0.117647	2	6	0.0806	-0.3545	0	14	5	10.92	0.0725	0.1243	0.0125257	97760999	1993	12000000000	18450000000	8254000000	11140000000			11350000000	0.615132	1.07772	0.87451	0.127309	29676	0.0372941
22	2008	深赤湾A	水上运输业	G55	0	1	1	0	0	0	0	0					0	9	3	7.52					1993	843800000	5154000000	829800000	1351000000	404800000	404800000	1826000000	0.35432	0.624711	0.604123	0.474932	2012	0.0036462
22	2009	深赤湾A	水上运输业	G55	0	1	1	0	0	0	0	0					0	9	3	7.62					1993	1001000000	5528000000	777000000	1619000000	422400000	422400000	2107000000	0.38121	0.618129	0.602305	0.457814	1899	0.0145234
22	2010	深赤湾A	水上运输业	G55	0	1	1	0	0	0	0	0					0	8	3	7.73					1993	1075000000	6202000000	1226000000	2259000000	0	69119645	2395000000	0.386159	0.476089	0.465513	0.346087	1841	0.0018586
22	2011	深赤湾A	水上运输业	G55	0	1	1	0	0	0	0	0					0	9	3	7.88					1993	749500000	6540000000	1419000000	2203000000	90000000	171800000	2434000000	0.372183	0.340209	0.329541	0.217337	1813	0.104094
22	2012	深赤湾A	水上运输业	G55	0	1	1	0	0	0	0	0					0	13	3	8.33					1993	615800000	6781000000	1181000000	1534000000	150000000	727200000	2316000000	0.341554	0.401392	0.387492	0.205214	1795	0.0643096
22	2013	深赤湾A	水上运输业	G55	0	1	1	0.222222	1	0.4	0	0.210526					0	13	3	8.64					1993	994700000	7347000000	550300000	1502000000	0	1066000000	2618000000	0.35642	0.662109	0.647962	0.476291	1781	0.0328669
22	2014	深赤湾A	水上运输业	G55	0	1	1	0.111111	1	0.4	0	0.15					0	11	6	9.3					1993	755300000	6936000000	0	969200000	0	1042000000	2060000000	0.297041	0.779228	0.759532	0.483514	1744	0.0033749
22	2015	深赤湾A	水上运输业	G55	0	1	1	0	0	0.2	0	0.0625					0	14	4	9.68					1993	923300000	6914000000	141600000	1088000000	0	532800000	1684000000	0.243639	0.848617	0.832717	0.62786	1447	-0.0068745
22	2016	深赤湾A	水上运输业	G55	0	1	1	0.333333	1	0.2	0	0.2					0	9	3	9.86					1993	661400000	6620000000	0	584400000		332700000	983500000	0.148552	1.13178	1.10651	0.729073	1415	-0.0034303
22	2017	深赤湾A	水上运输业	G55	0	1	1	0.111111	1	0.2	0	0.105263					0	12	3	10.2					1993	1158000000	7975000000		885300000		356500000	1408000000	0.176595	1.30788	1.28319	0.9242	1719	-0.0072567
22	2018		水上运输业	G55	0	1	1										0			10.56					1993
22	2019		水上运输业	G55	0	1	1										0			10.92					1993
24	2008	招商地产	房地产业	K70	0	0	1										0	11	4	7.52					1993	32500000000	37440000000	3614000000	14220000000	6807000000	6841000000	21160000000	0.565149	2.28559	0.606826	0.517502	7922
24	2009	招商地产	房地产业	K70	0	0	1										0	11	4	7.62					1993	42640000000	47900000000	1373000000	23710000000	5720000000	5767000000	29600000000	0.617889	1.79806	0.513445	0.370088	8911
24	2010	招商地产	房地产业	K70	0	0	1										0	9	4	7.73					1993	53610000000	59820000000	1172000000	28510000000	9996000000	10050000000	38670000000	0.646497	1.88057	0.523072	0.312707	9236
24	2011	招商地产	房地产业	K70	0	0	1										0	10	4	7.88					1993	73940000000	79670000000	2873000000	39680000000	15620000000	15700000000	55390000000	0.695267	1.86341	0.567082	0.344242	10041
24	2012	招商地产	房地产业	K70	0	0	1										0	10	4	8.33					1993	103100000000	109200000000	2105000000	65250000000	14380000000	14480000000	79760000000	0.730403	1.57967	0.451105	0.279215	12855
24	2013	招商地产	房地产业	K70	0	0	1										0	11	4	8.64					1993	122900000000	134000000000	4250000000	74830000000	17050000000	20160000000	95120000000	0.709661	1.64164	0.59298	0.323855	15173
24	2014	招商地产	房地产业	K70	0	0	1										0	11	4	9.3					1993	140300000000	151700000000	3887000000	80110000000	24670000000	27790000000	107900000000	0.711609	1.75063	0.489701	0.286438	16720
24	2015		房地产业	K70	0	0	1										0			9.68					1993
24	2016		房地产业	K70	0	0	1										0			9.86					1993
24	2017		房地产业	K70	0	0	1										0			10.2					1993
24	2018		房地产业	K70	0	0	1										0			10.56					1993
24	2019		房地产业	K70	0	0	1										0			10.92					1993
25	2008	特力A	批发业	F51	0	0	1	0	0	0	0	0	2	6	0.0062	-0.656	0	10	3	7.52	0.003	0.014	0.0442973	0	1993	129000000	614500000	133500000	318600000	14600000	18809595	427600000	0.695731	0.404805	0.243902	0.12453	796	-0.018116
25	2009	特力A	批发业	F51	0	0	1	0	0	0	0	0	2	6	0.0021	-0.6601	0	10	3	7.62	0.0058	0.0212	0.0675785	0	1993	144700000	611500000	52418923	226800000	95700000	99620160	416400000	0.680975	0.638071	0.557058	0.319115	719	-0.0250686
25	2010	特力A	批发业	F51	0	0	1	0	0	0	0	0	2	6	0.0021	-0.6601	0	8	3	7.73	0.002	0.0137	0.0394786	0	1993	127000000	599600000	42363705	213600000	92700000	96620160	399800000	0.666757	0.594465	0.477189	0.300252	653	-0.0245609
25	2011	特力A	批发业	F51	0	0	1	0	0	0	0	0	3	7	0.0041	-0.6581	0	9	3	7.88	0.0056	0.0212	0.031419	0	1993	117100000	570700000	42792388	271600000	4680000	8.60016e+06	369300000	0.647128	0.431111	0.319831	0.205953	599	-0.0387522
25	2012	特力A	批发业	F51	0	0	1	0	0	0	0	0	2	6	0.0023	-0.6599	0	12	5	8.33	0.003	0.0146	0.0692255	0	1993	137000000	644900000	93881155	286500000	143000000	156000000	443800000	0.688234	0.478083	0.311207	0.192465	578	-0.0174558
25	2013	特力A	批发业	F51	0	0	1	0	0	0	0	0	2	6	0.0141	-0.6481	0	9	3	8.64	0.0083	0.0256	0.0608945	0	1993	165700000	701000000	111000000	321900000	131000000	144300000	497300000	0.709393	0.514843	0.319665	0.196235	578	-0.0248857
25	2014	特力A	批发业	F51	0	0	1	0	0	0	0	0	2	6	0.0088	-0.6559	0	9	3	9.3	0.0043	0.0159	0.212957	0	1993	153500000	806300000	74719672	368500000	178600000	192300000	604000000	0.749071	0.416515	0.285688	0.217225	527	0.126093
25	2015	特力A	批发业	F51	0	0	1	0	0	0	0	0	3	7	0.247	-0.2639	0	12	4	9.68	0.2388	0.2459	0.208202	371850	1993	359400000	1169000000	0	262400000	0	13972780	290100000	0.248214	1.36986	1.3083	0.378049	517	0.166525
25	2016	特力A	批发业	F51	0	0	1	0	0	0	0	0	3	7	0.2558	-0.2351	0	9	3	9.86	0.2388	0.2453	0.0425559	0	1993	345000000	1189000000	50000000	248900000	12000000	15920160	280500000	0.235883	1.38609	1.34173	0.717204	494	0.0467176
25	2017	特力A	批发业	F51	0	0	1	0	0	0	0	0	3	7	0.2428	-0.2481	0	9	3	10.2	0.2388	0.247	0.0523724	25753.2	1993	457800000	1403000000	120000000	348300000	38600000	42520160	405300000	0.28881	1.31455	1.27824	0.407158	320	0.0133425
25	2018	特力A	批发业	F51	0	0	1	0	0	0	0	0	3	7	0.2227	-0.2682	0	15	6	10.56	0.2187	0.226	0.0684853	3482.07	1993	709000000	1658000000	143000000	517900000	34934888	38855048	559000000	0.337101	1.36891	1.34508	0.275804	337	0.0079943
25	2019	特力A	批发业	F51	0	0	1	0	0	0	0	0	3	7	0.1849	-0.306	0	8	3	10.92	0.1789	0.1834	0.128261	276907	1993	684300000	1646000000		300300000		3.92016e+06	306600000	0.186276	2.27896	2.20773	1.3343	325	0.0587402
26	2008	飞亚达A	零售业	F52	0	0	1	0	0	0	0	0	2	6	0.0322	-0.4147	0	9	3	7.52			0.0065895	1245316	1993	928800000	1441000000	575000000	677200000	70000000	80050000	761700000	0.528519	1.37155	0.371692	0.15982	2241	0.14415
26	2009	飞亚达A	零售业	F52	0	0	1	0	0	0	0	0	3	7	0.0272	-0.4197	0	12	4	7.62	0.0043	0.0043	0.116928	803000	1993	1010000000	1524000000	555000000	688700000	90000000	93500000	788700000	0.517553	1.46579	0.360562	0.138958	2379	0.0225523
26	2010	飞亚达A	零售业	F52	0	0	1	0	0	0	0	0	3	7	0.0351	-0.4056	0	8	3	7.73	0.0143	0.0143	0.0558914	5647255	1993	1906000000	2437000000	728300000	965000000	181400000	181400000	1149000000	0.471559	1.97484	0.888427	0.635704	3266	0.0159468
26	2011	飞亚达Ａ	零售业	F52	0	0	1	0	0	0	0	0	3	7	0.0347	-0.3945	0	9	4	7.88	0.0143	0.0143	0.0725581	4.00672e+06	1993	2212000000	2896000000	980100000	1443000000	57030567	57030567	1502000000	0.518694	1.5336	0.396068	0.117592	4400	0.0515831
26	2012	飞亚达Ａ	零售业	F52	0	0	1	0	0	0	0	0	2	6	0.0404	-0.3869	0	12	5	8.33			0.0691871	5.17613e+06	1993	2495000000	3327000000	1410000000	1828000000	48383020	48383020	1878000000	0.564416	1.36483	0.334477	0.076826	5017	0.0291025
26	2013	飞亚达Ａ	零售业	F52	0	0	1	0	0	0	0	0	2	6	0.0453	-0.39	0	8	3	8.64	0.0086	0.0118	0.0841978	3.61059e+06	1993	2677000000	3559000000	1023000000	1446000000	173300000	571000000	2020000000	0.56759	1.85161	0.383115	0.074459	5112	0.0265692
26	2014	飞亚达Ａ	零售业	F52	0	0	1	0	0	0	0	0	2	6	0.0213	-0.3936	0	9	3	9.3	0.0053	0.0086	0.0994086	10344542	1993	2707000000	3658000000	989400000	1478000000	140000000	538700000	2021000000	0.552603	1.83085	0.387516	0.077707	5544	0.0436758
26	2015	飞亚达Ａ	零售业	F52	0	0	1	0	0	0	0	0	2	6	0.0105	-0.4074	0	9	3	9.68	0.0051	0.0148	0.0991623	10889579	1993	3148000000	4247000000	988200000	1449000000	90994964	490800000	1944000000	0.457733	2.17301	0.728505	0.439966	5562	0.0535474
26	2016	飞亚达Ａ	零售业	F52	0	0	1	0	0	0	0	0	2	6	0.0046	-0.3782	0	10	3	9.86	0.0047	0.0094	0.0719997	17234482	1993	2828000000	4005000000	1098000000	1509000000	115300000	115300000	1630000000	0.406989	1.87429	0.550541	0.283182	5291	0.035091
26	2017	飞亚达Ａ	零售业	F52	0	0	1	0	0	0	0	0	2	5	0.0255	-0.3573	0	12	3	10.2	0.0209	0.0464	0.070397	17508256	1993	2428000000	3580000000	526000000	1026000000	79870353	79870353	1112000000	0.310582	2.36627	0.591956	0.180254	5362	0.0208382
26	2018	飞亚达Ａ	零售业	F52	0	0	1	0	0	0	0	0	2	5	0.0099	-0.3949	0	12	6	10.56	0.0419	0.106	0.0879434	19375618	1993	2458000000	3600000000	547100000	1021000000	4517110	4517110	1030000000	0.286011	2.40657	0.661535	0.159222	5162	0.0284829
26	2019	飞亚达Ａ	零售业	F52	0	0	1	0	0	0	0	0	1	3	0	-0.3722	0	10	3	10.92	0.0339	0.0473	0.0946593	18428906	1993	2661000000	3761000000	567900000	1098000000	4321680	4321680	1106000000	0.294179	2.42357	0.775837	0.287033	4994	0.0338521
27	2008	深圳能源	电力、热力生产和供应业	D44	1	1	1	0	0	0	0	0	1	3	0	-0.7343	0	9	3	7.52	0.0032	0.0032	0.0882627	305100000	1993	7433000000	29380000000	2187000000	10050000000	4878000000	5366000000	15710000000	0.534477	0.739785	0.626252	0.420116	117	0.126485
27	2009	深圳能源	电力、热力生产和供应业	D44	1	1	1	0	0	0	0	0	1	3	0	-0.7331	0	9	3	7.62	0.0032	0.0049	0.0403844	5.63967e+06	1993	7730000000	30250000000	1162000000	9605000000	4106000000	4594000000	14570000000	0.481501	0.804856	0.708173	0.382418	137	0.013329
27	2010	深圳能源	电力、热力生产和供应业	D44	1	1	1	0	0	0	0	0	1	3	0	-0.7354	0	8	3	7.73	0.0032	0.0032	0.0499572	40000	1993	6935000000	29070000000	619300000	6184000000	3579000000	6070000000	12650000000	0.435322	1.12152	0.958911	0.443075	127	-0.0039305
27	2011	深圳能源	电力、热力生产和供应业	D44	1	1	1	0	0	0	0	0	1	3	0	-0.7314	0	10	4	7.88	0.0032	0.0032	0.102725	1.11207e+06	1993	9236000000	31510000000	1567000000	8733000000	2901000000	5401000000	14590000000	0.462982	1.05764	0.913963	0.495807	3545	0.0371064
27	2012	深圳能源	电力、热力生产和供应业	D44	1	1	1	0	0	0	0	0	1	3	0	-0.7314	0	8	3	8.33	0.0032	0.0032	0.0598112	9429263	1993	9548000000	32360000000	2390000000	9704000000	2470000000	4673000000	14810000000	0.457686	0.983918	0.850812	0.505446	3402	0.0052721
27	2013	深圳能源	电力、热力生产和供应业	D44	1	1	1	0	0	0	0	0	1	3	0	-0.7356	0	8	3	8.64	0.0032	0.0084	0.0807879	3.64754e+06	1993	9814000000	33390000000	2990000000	11480000000	2123000000	2626000000	14550000000	0.435835	0.854566	0.759179	0.34944	3467	0.0087622
27	2014	深圳能源	电力、热力生产和供应业	D44	1	1	1	0	0	0	0	0	1	3	0	-0.7343	0	9	3	9.3	0.0032	0.0078	0.0922682	12220625	1993	12410000000	38440000000	2275000000	14290000000	2818000000	3316000000	18090000000	0.470503	0.868368	0.780677	0.407663	3722	0.0226494
27	2015	深圳能源	电力、热力生产和供应业	D44	1	1	1	0	0	0	0	0	2	5	0.0019	-0.7617	0	9	4	9.68	0.0089	0.0143	0.214123	59003158	1993	15930000000	58070000000	6856000000	18060000000	6686000000	13620000000	33200000000	0.571741	0.88224	0.808726	0.531794	4805	0.163412
27	2016	深圳能源	电力、热力生产和供应业	D44	1	1	1	0	0	0	0	0	1	3	0	-0.7636	0	12	3	9.86	0.0089	0.0152	0.107122	36460887	1993	13100000000	60860000000	5092000000	17850000000	9550000000	16740000000	36030000000	0.592068	0.733534	0.648413	0.321196	5333	0.0891446
27	2017	深圳能源	电力、热力生产和供应业	D44	1	1	1	0	0	0	0	0	1	3	0	-0.7637	0	11	3	10.2	0.0089	0.0182	0.185639	0	1993	17570000000	77230000000	4322000000	24440000000	16520000000	26650000000	52510000000	0.679887	0.718816	0.661678	0.299385	5845	0.136703
27	2018	深圳能源	电力、热力生产和供应业	D44	1	1	1	0	0	0	0	0	2	6	0.0033	-0.7695	0	4	1	10.56	0.0041	0.0057	0.111534	7100000	1993	20950000000	85070000000	1805000000	22520000000	21740000000	33410000000	57590000000	0.676944	0.930431	0.873026	0.362614	6649	0.0674302
27	2019	深圳能源	电力、热力生产和供应业	D44	1	1	1	0	0	0	0	0	2	6	0.0084	-0.7661	0	9	3	10.92	0.0047	0.0047	0.15617	57964728	1993	19550000000	96110000000	1477000000	33260000000	18080000000	27060000000	62530000000	0.650566	0.587837	0.559453	0.23176	6935	0.0936055
28	2008	一致药业	批发业	F51	0	0	1	0	0	0	0	0	1	3	0	-0.3914	0	10	3	7.52			0.0463499	7054099	1993	3102000000	3684000000	378900000	2968000000	30000000	30851261	3035000000	0.823731	1.04503	0.797202	0.116308	4164	0.01782
28	2009	一致药业	批发业	F51	0	0	1	0	0	0	0	0	2	6	0.0204	-0.3629	0	9	3	7.62			0.0620515	7.59678e+06	1993	4423000000	5233000000	944200000	4252000000	30000000	32601019	4355000000	0.832209	1.04038	0.827779	0.13496	3550	0.0253852
28	2010	一致药业	批发业	F51	0	0	1	0	0	0	0	0	2	6	0.0244	-0.3589	0	8	3	7.73			0.0850503	8.22174e+06	1993	5249000000	6307000000	975500000	5042000000	30000000	34795778	5175000000	0.820599	1.04105	0.811716	0.135437	4187	0.0439737
28	2011	一致药业	批发业	F51	0	0	1	0	0	0	0	0	2	6	0.0244	-0.3589	0	13	5	7.88			0.0515518	13577864	1993	6471000000	7666000000	1840000000	6027000000	93082968	97637504	6239000000	0.813874	1.07372	0.856159	0.150584	4060	0.0216364
28	2012	国药一致	批发业	F51	0	0	1	0	0	0	0	0	2	6	0.048	-0.3353	0	8	3	8.33			0.0653322	57227812	1993	7863000000	9296000000	1688000000	7130000000	82205563	86724822	7457000000	0.802164	1.10289	0.859593	0.12914	4171	0.0169969
28	2013	国药一致	批发业	F51	0	0	1	0	0	0	0	0	2	6	0.0511	-0.3875	0	8	3	8.64			0.0591511	23465438	1993	9466000000	11060000000	2745000000	8490000000	0	4287000	8741000000	0.790499	1.11488	0.899192	0.129317	4280	0.0074171
28	2014	国药一致	批发业	F51	0	0	1	0	0	0	0	0	2	6	0.0371	-0.5144	0	9	3	9.3			0.0752213	31534869	1993	10990000000	12830000000	1518000000	7688000000	39695448	40982448	7978000000	0.621854	1.42982	1.12774	0.111113	4594	0.022278
28	2015	国药一致	批发业	F51	0	0	1	0	0	0	0	0	2	6	0.0352	-0.5633	0	8	3	9.68				34025750	1993	11210000000	13220000000	1213000000	7326000000	72495172	82176731	7652000000	0.578883	1.53015	1.18438	0.214199	4310	0.0071741
28	2016	国药一致	批发业	F51	0	0	1	0	0	0	0	0	2	6	0.059	-0.4855	0	12	4	9.86				34000702	1993	17680000000	21310000000	1513000000	12140000000		15416598	12400000000	0.581754	1.45727	1.12358	0.259639	21192
28	2017	国药一致	批发业	F51	0	0	1	0	0	0	0	0	2	6	0.0465	-0.5354	0	8	3	10.2			0.0443788	26854027	1993	18320000000	22340000000	1561000000	12130000000	31600000	41732537	12420000000	0.55569	1.51034	1.19857	0.302838	22480	0.0081385
28	2018	国药一致	批发业	F51	0	0	1	0	0	0	0	0	2	6	0.0367	-0.5452	0	13	6	10.56			0.0492283	30098384	1993	24500000000	28930000000	2598000000	14760000000	31600000	36163979	15020000000	0.519335	1.65982	1.3624	0.517152	24821	0.0069482
28	2019	国药一致	批发业	F51	0	0	1	0	0	0	0	0	2	6	0.0577	-0.5311	0	11	4	10.92			0.045818	49299242	1993	26650000000	33520000000	1453000000	16730000000		800000	18160000000	0.541779	1.59305	1.29734	0.503434	27247	0.0079721
29	2008	深深房A	房地产业	K70	0	0	1	0	0	0	0	0					0	9	3	7.52	0.0008	0.0057	0.0745821	0	1993	1357000000	2266000000	59200000	728500000	330300000	337800000	1069000000	0.47162	1.86338	0.565376	0.410449	1926	-0.0157672
29	2009	深深房A	房地产业	K70	0	0	1	0	0	0	0	0					0	9	3	7.62	0.0019	0.0077	0.0594896	0	1993	2557000000	3361000000	100000000	1555000000	582000000	590200000	2145000000	0.638325	1.64375	0.301059	0.241004	1905	-0.0145499
29	2010	深深房A	房地产业	K70	0	0	1	0	0	0	0	0					0	11	5	7.73	0.0011	0.0069	0.0714781	0	1993	2696000000	3379000000	14800000	1013000000	1057000000	1066000000	2079000000	0.615344	2.6622	0.465429	0.366559	1862	-0.0165856
29	2011	深深房A	房地产业	K70	0	0	1	0	0	0	0	0					0	8	3	7.88	0.0016	0.0082	0.0534745	0	1993	2577000000	3236000000	20000000	1526000000	299600000	309900000	1836000000	0.567289	1.68863	0.290919	0.212969	1786	-0.0058021
29	2012	深深房A	房地产业	K70	0	0	1	0	0	0	0	0					0	8	3	8.33	0.0017	0.0055	0.0451653	0	1993	3058000000	3713000000	96000000	1345000000	849600000	860800000	2206000000	0.594074	2.27408	0.46593	0.344797	1777	-0.0062563
29	2013	深深房A	房地产业	K70	0	0	1	0	0	0	0	0					0	8	3	8.64	0.0018	0.0093	0.0430774	0	1993	3579000000	4215000000	23000000	1655000000	814200000	825000000	2480000000	0.588383	2.16224	0.36907	0.313742	1736	-0.0080304
29	2014	深深房A	房地产业	K70	0	0	1	0	0	0	0	0					0	9	4	9.3	0.0273	0.0414	0.0406314	0	1993	3771000000	4375000000	149800000	1852000000	479000000	490300000	2342000000	0.535301	2.03624	0.526008	0.361886	1839	-0.0058987
29	2015	深深房A	房地产业	K70	0	0	1	0	0	0	0	0					0	8	3	9.68	0.0082	0.0183	0.0534039	0	1993	3579000000	4180000000	143400000	1584000000	382200000	392700000	1976000000	0.472851	2.2599	0.904773	0.738587	1785	-0.005419
29	2016	深深房A	房地产业	K70	0	0	1	0	0	0	0	0					0	9	3	9.86	0.0032	0.0092		0	1993	3227000000	3786000000	111700000	1123000000	136000000	146200000	1270000000	0.335385	2.87261	1.32869	1.12665	1969	-0.0062894
29	2017	深深房A	房地产业	K70	0	0	1	0	0	0	0	0					0	9	3	10.2	0.0032	0.0092		59611.1	1993	3209000000	3989000000	104200000	1199000000	82000000	90101880	1289000000	0.323178	2.67571	1.20458	1.00638	1912
29	2018	深深房A	房地产业	K70	0	0	1	0	0	0	0	0					0	8	2	10.56	0.0032	0.0092		10243	1993	3823000000	4666000000	17260103	1459000000		6.50714e+06	1465000000	0.314014	2.62097	1.46569	0.787388	1954
29	2019	深深房A	房地产业	K70	0	0	1	0	0	0	0	0					0	10	3	10.92	0.0032	0.0092		1.16813e+06	1993	4167000000	4910000000	51647260	1372000000		7.49919e+06	1385000000	0.282032	3.03633	1.97079	1.09831	1925
31	2008	中粮地产	房地产业	K70	0	0	1	0	0	0	0	0	1	3	0	-0.5065	0	9	3	7.52	0.0024	0.0024	0.142063	392794	1993	7223000000	9048000000	3147000000	4370000000	180000000	1371000000	5771000000	0.637839	1.65289	0.506201	0.295984	1455	-0.0040152
31	2009	中粮地产	房地产业	K70	0	0	1	0	0	0	0	0	2	5	0.0015	-0.5063	0	9	3	7.62	0.0015	0.0015	0.0629642	673360	1993	8341000000	13290000000	2610000000	4164000000	750000000	1941000000	6824000000	0.513593	2.00301	0.459908	0.320405	1513	-0.005307
31	2010	中粮地产	房地产业	K70	0	0	1	0	0	0	0	0	2	5	0.0016	-0.5099	0	8	3	7.73	0.0016	0.0016	0.051204	673360	1993	16650000000	20170000000	4188000000	9142000000	3306000000	4497000000	14040000000	0.696077	1.82117	0.418468	0.273518	1692	0.0162557
31	2011	中粮地产	房地产业	K70	0	0	1	0	0	0	0	0	1	3	0	-0.5065	0	9	3	7.88			0.0558831	3.13836e+06	1993	29820000000	32600000000	4944000000	19230000000	4839000000	6030000000	25480000000	0.781679	1.55074	0.277187	0.199007	1887	0.0129113
31	2012	中粮地产	房地产业	K70	0	0	1	0	0	0	0	0	1	3	0	-0.5088	0	10	5	8.33			0.0394791	773360	1993	32040000000	34840000000	4100000000	20590000000	5312000000	6503000000	27260000000	0.782565	1.55621	0.348824	0.283802	2442	0.0182363
31	2013	中粮地产	房地产业	K70	0	0	1	0	0	0	0	0	2	5	0.0041	-0.5024	0	9	4	8.64	0.0133	0.0282	0.0665624	7.27157e+06	1993	36970000000	40600000000	8146000000	24650000000	5592000000	6784000000	31630000000	0.779069	1.50023	0.316157	0.237447	2540	-0.011182
31	2014	中粮地产	房地产业	K70	0	0	1	0	0	0	0	0	1	3	0	-0.5101	0	8	3	9.3	0.0031	0.0031	0.0373718	778250	1993	40660000000	46310000000	6040000000	23660000000	10420000000	11610000000	35650000000	0.769711	1.71863	0.337731	0.305583	2773	0.0115837
31	2015	中粮地产	房地产业	K70	0	0	1	0	0	0	0	0	2	6	0.0034	-0.4896	0	8	3	9.68	0.0018	0.0047	0.0651967	9290000	1993	49550000000	55320000000	5725000000	26490000000	12920000000	16690000000	44240000000	0.79961	1.87039	0.438996	0.349286	2859	0.0003949
31	2016	中粮地产	房地产业	K70	0	0	1	0	0	0	0	0	1	3	0	-0.4948	0	10	4	9.86	0.0037	0.008	0.0527468	3.50561e+06	1993	52330000000	61280000000	5125000000	31800000000	13030000000	16800000000	49990000000	0.815795	1.64571	0.689158	0.4245	3122	7.71e-05
31	2017	中粮地产	房地产业	K70	0	0	1	0	0	0	0	0	2	6	0.0059	-0.4907	0	11	3	10.2	0.0092	0.0153		2743174	1993	65220000000	75750000000	4625000000	48420000000	12160000000	14150000000	64010000000	0.844959	1.34687	0.631658	0.208779	3307	-0.0050072
31	2018	中粮地产	房地产业	K70	0	0	1	0	0	0	0	0	2	6	0.0098	-0.5025	0	11	5	10.56	0.0092	0.0186		11512509	1993	80710000000	91170000000	2525000000	45280000000	23400000000	30710000000	77410000000	0.849079	1.78255	0.836536	0.263381	4238
31	2019	大悦城	房地产业	K70	0	0	1	0	0	0	0	0	2	6	0.5473	0.2986	0	13	4	10.92			0.0122491	29001759	1993	133800000000	183200000000	3196000000	84840000000	45380000000	52350000000	140600000000	0.767767	1.5769	0.683798	0.318673	9462	0.0177448
32	2008	深桑达A	建筑安装业	E49	0	0	1	0	0	0	0	0	1	3	0	-0.4627	0	9	3	7.52	0.0089	0.0234	0.0698304	200000	1993	932600000	1360000000	20000000	554200000	0	1.05678e+06	562000000	0.413141	1.68268	0.752617	0.272883	2230	0.0109723
32	2009	深桑达A	建筑安装业	E49	0	0	1	0	0	0	0	0	3	7	0.0032	-0.4595	0	9	3	7.62	0.0228	0.0461	0.0685838	1.09605e+06	1993	1057000000	1438000000	20000000	638900000	0	761864	644500000	0.448143	1.65403	0.822075	0.528954	1380	-0.0143437
32	2010	深桑达A	建筑安装业	E49	0	0	1	0	0	0	0	0	1	3	0	-0.4606	0	10	4	7.73	0.0131	0.0389	0.0668569	1.41697e+06	1993	1127000000	1489000000	0	687800000	0	0	687800000	0.461773	1.63925	0.846322	0.396249	1744	-0.0055028
32	2011	深桑达A	建筑安装业	E49	0	0	1	0	0	0	0	0	1	3	0	-0.4606	0	9	3	7.88	0.0045	0.0177	0.0780422	2.10197e+06	1993	974500000	1574000000	219600000	699300000	0	0	704700000	0.447662	1.39345	0.683592	0.387932	1365	-0.0141618
32	2012	深桑达A	建筑安装业	E49	0	0	1	0	0	0	0	0	1	3	0	-0.4606	0	8	3	8.33	0.0056	0.0245	0.132976	2139844	1993	1151000000	1692000000	21280000	638200000	0	0	643500000	0.380335	1.80338	1.04534	0.546894	1264	-0.179746
32	2013	深桑达A	建筑安装业	E49	0	0	1	0	0	0	0	0	1	3	0	-0.4606	0	10	3	8.64	0.0114	0.0478	0.0413616	1.96984e+06	1993	980900000	1501000000	24080000	480900000	0	0	486400000	0.32395	2.03954	1.37117	0.500991	1221	-0.0075689
32	2014	深桑达A	建筑安装业	E49	0	0	1	0	0	0	0	0	1	3	0	-0.4606	0	12	5	9.3	0.0114	0.0449	0.0744672	716316	1993	2129000000	2767000000	170700000	1259000000	0	0	1275000000	0.460739	1.69125	1.4267	0.288943	1140	-0.0234038
32	2015	深桑达A	建筑安装业	E49	0	0	1	0	0	0	0	0	2	5	0.0085	-0.607	0	9	3	9.68	0.0114	0.0188	0.0450955	3.47209e+06	1993	1519000000	2126000000	94100000	588700000	0	0	617200000	0.290364	2.58095	2.04304	0.88651	1524	-0.0059451
32	2016	深桑达A	建筑安装业	E49	0	0	1	0	0	0	0	0	1	3	0	-0.6155	0	12	3	9.86	0.0111	0.0168	0.0268087	5599411	1993	1385000000	1955000000	29720000	384300000		0	405800000	0.20752	3.60371	2.87259	1.01207	1460	-0.0095326
32	2017	深桑达A	建筑安装业	E49	0	0	1	0	0	0	0	0	2	5	0.0076	-0.6019	0	13	4	10.2	0.016	0.022	0.0379094	3092433	1993	1407000000	1927000000	31090000	339200000			358600000	0.186046	4.14845	3.79104	0.974169	1261	-0.0092667
32	2018	深桑达A	建筑安装业	E49	0	0	1	0	0	0	0	0	1	3	0	-0.6106	0	9	2	10.56	0.0164	0.0228	0.0932904	5.22993e+06	1993	1617000000	2153000000	33640000	617600000			637300000	0.295935	2.61789	2.16237	0.655289	457	0.0499501
32	2019	深桑达A	建筑安装业	E49	0	0	1	0	0	0	0	0	1	3	0	-0.6205	0	12	3	10.92	0.0056	0.0056	0.0574555	6265005	1993	1801000000	2342000000	60080000	661500000			684000000	0.292026	2.72313	2.06931	0.532533	433	0.0264498
37	2008	深南电A	电力、热力生产和供应业	D44	1	1	1	0.0666667	1	0.125	0	0.0645161	2	6	0.2991	-0.117	0	15	5	7.52			0.0218239	0	1994	2148000000	4986000000	2462000000	2768000000	281000000	281000000	3050000000	0.611732	0.775778	0.308914	0.134497	367	-0.0534757
37	2009	深南电A	电力、热力生产和供应业	D44	1	1	1	0	0	0	0	0	3	7	0.2661	-0.0877	0	13	5	7.62			0.0584449	170231	1994	2080000000	4927000000	2419000000	2711000000	156000000	156000000	2871000000	0.582695	0.767418	0.271373	0.131457	363	-0.0260714
37	2010	深南电A	电力、热力生产和供应业	D44	1	1	1						3	7	0.2402	-0.1042	0	11	5	7.73			0.0446247	50000	1994	2511000000	5279000000	3112000000	3155000000	186000000	186000000	3346000000	0.633932	0.795866	0.367242	0.187436	347	-0.0285108
37	2011	深南电A	电力、热力生产和供应业	D44	1	1	1	0	0	0	0	0	2	6	0.2393	-0.0956	0	14	6	7.88			0.0607125	245208	1994	3044000000	5453000000	3266000000	3534000000	26000000	26000000	3565000000	0.653787	0.861418	0.505375	0.178084	327	-0.018504
37	2012	深南电A	电力、热力生产和供应业	D44	1	1	1	0	0	0	0	0	2	6	0.2373	-0.0937	0	16	6	8.33			0.0632957	2217106	1994	3307000000	5536000000	3210000000	3753000000	16000000	16000000	3813000000	0.688802	0.881219	0.556037	0.140373	321	-0.0154686
37	2013	深南电A	电力、热力生产和供应业	D44	1	1	1	0	0	0	0	0	2	6	0.2373	-0.0921	0	14	6	8.64			0.0526484	9.03297e+06	1994	3327000000	5440000000	2999000000	3556000000	6000000	6000000	3641000000	0.669176	0.935529	0.573125	0.151296	314	-0.0311924
37	2014	深南电A	电力、热力生产和供应业	D44	1	1	1	0	0	0	0	0	2	6	0.1773	-0.1477	0	19	6	9.3			0.0796397	3.6412e+06	1994	3016000000	5056000000	2618000000	3454000000	150000000	150000000	3678000000	0.727446	0.873197	0.501257	0.164586	302	-0.0101826
37	2015	深南电A	电力、热力生产和供应业	D44	1	1	1	0	0	0	0	0	2	6	0.1886	-0.0521	0	17	6	9.68			0.058455	72711942	1994	2741000000	4580000000	2385000000	3259000000	696000000	696000000	4031000000	0.880147	0.841032	0.63465	0.311813	597	-0.0177463
37	2016	*ST 南电 A	电力、热力生产和供应业	D44	1	1	1						2	6	0.1839	-0.0612	0	16	6	9.86				-2.46384e+06	1994	2652000000	4364000000	796800000	1833000000	343900000	343900000	2340000000	0.536181	1.44669	1.40267	0.758072	562
37	2017	深南电 A	电力、热力生产和供应业	D44	1	1	1	0	0	0	0	0	3	7	0.186	-0.0442	0	17	6	10.2				4331837	1994	1246000000	2884000000	515900000	764800000	25940000	25940000	859500000	0.298029	1.62952	1.52775	0.538211	519	-0.0150078
37	2018	深南电 A	电力、热力生产和供应业	D44	1	1	1	0	0	0	0	0	3	7	0.1845	-0.0457	6	7	1	10.56			0.110279	5.12497e+06	1994	1667000000	3307000000	1000000000	1142000000	25940000	25940000	1270000000	0.384122	1.45956	1.35032	0.801139	520	0.012535
37	2019	深南电 A	电力、热力生产和供应业	D44	1	1	1	0	0	0	0	0	3	7	0.2147	-0.0155	2	11	4	10.92			0.0669931	6.40285e+06	1994	1624000000	3219000000	881100000	1022000000			1157000000	0.359328	1.58926	1.46721	0.755167	516	-0.0097695
39	2008	中集集团	金属制品业	C33	1	0	1	0	0	0	0	0	1		0.5165	0.5165	0	8	3	7.52			0.0144568	138600000	1992	18820000000	34560000000	2207000000	11830000000	6548000000	6557000000	19620000000	0.567842	1.59126	0.92888	0.23864	47050	0.0438159
39	2009	中集集团	金属制品业	C33	1	0	1	0	0	0	0	0	1		0.5314	0.5314	0	8	3	7.62			0.031052	142600000	1992	20540000000	37360000000	4157000000	14680000000	5609000000	5622000000	21530000000	0.576357	1.39881	0.938777	0.29948	44608	0.02087
39	2010	中集集团	金属制品业	C33	1	0	1	0	0	0	0	0	3	7	0.5233	0.518	0	7	4	7.73			0.052899	93685000	1992	33790000000	54130000000	8309000000	29970000000	3912000000	4047000000	34920000000	0.645179	1.12746	0.679575	0.126702	63354	0.0325386
39	2011	中集集团	金属制品业	C33	1	0	1	0.25	1	0	0	0.1	2	4	0.5354	0.5354	0	8	3	7.88			0.0369687	267300000	1992	40730000000	64360000000	8031000000	30570000000	6573000000	10660000000	42750000000	0.664184	1.33204	0.826122	0.214661	64530	0.0403581
39	2012	中集集团	金属制品业	C33	1	0	1	0.125	1	0	0	0.047619	2	4	0.6996	0.6996	0	8	3	8.33			0.0313499	133300000	1992	38350000000	62990000000	5438000000	24870000000	7642000000	14250000000	40880000000	0.648892	1.54194	0.816745	0.176829	58535	0.0182866
39	2013	中集集团	金属制品业	C33	1	0	1	0	0	0.333333	0	0.05	2	4	0.6996	0.6996	0	12	6	8.64			0.138361	155400000	1992	41170000000	72610000000	7245000000	31820000000	7761000000	14460000000	48110000000	0.662616	1.2939	0.792293	0.131415	57686	0.106804
39	2014	中集集团	金属制品业	C33	1	0	1	0	0	0.333333	0	0.047619	3	7	0.6969	0.6901	0	8	3	9.3			0.154879	295000000	1992	45170000000	87780000000	11240000000	42580000000	11110000000	16240000000	60490000000	0.689185	1.0609	0.666966	0.068937	61390	0.144978
39	2015	中集集团	金属制品业	C33	1	0	1	0	0	0.333333	0	0.05	3	7	0.7215	0.6817	0	8	3	9.68			0.109889	298900000	1992	43530000000	106800000000	17910000000	45050000000	23680000000	24240000000	71270000000	0.667536	0.966358	0.601914	0.072351	57477	0.115765
39	2016	中集集团	金属制品业	C33	1	0	1	0	0	0.333333	0	0.047619	3	7	0.7213	0.6794	0	11	4	9.86			0.0569711	497300000	1992	53350000000	124600000000	15730000000	45400000000	27020000000	35550000000	85480000000	0.685954	1.17511	0.791654	0.139613	51299	0.048517
39	2017	中集集团	金属制品业	C33	1	0	1	0.125	1	0.333333	0	0.0952381	2	6	0.7251	0.6829	0	9	3	10.2			0.0172151	472600000	1992	59000000000	130600000000	15320000000	50210000000	24140000000	32490000000	87370000000	0.668943	1.17518	0.791597	0.108409	50689	-0.0079057
39	2018	中集集团	金属制品业	C33	1	0	1	0.125	1	0.333333	0.142857	0.166667	2	6	0.7248	0.6884	6	7	4	10.56			0.0450531	386800000	1992	81900000000	158900000000	19900000000	72450000000	25770000000	28030000000	106500000000	0.670181	1.13043	0.753146	0.145374	51253	0.0074699
39	2019	中集集团	金属制品业	C33	1	0	1	0	0	0.333333	0	0.0588235	2	6	0.7259	0.6895	0	12	6	10.92			0.0632497	893400000	1992	90020000000	172100000000	17560000000	69070000000	30920000000	39040000000	117100000000	0.680212	1.30339	0.705401	0.125381	49715	0.0230461
42	2008	深长城	房地产业	K70	0	0	1						2	5	0.3561	0.0493	0	9	3	7.52	0.1871	0.3596	0.0711467	0	1994	3908000000	5549000000	337500000	2337000000	1456000000	1456000000	3808000000	0.686198	1.6726	0.226339	0.15583	1339	-0.0007041
42	2009	深长城	房地产业	K70	0	0	1						2	5	0.3505	0.053	0	10	4	7.62	0.1871	0.2834	0.0537641	11071220	1994	4734000000	6481000000	0	2498000000	1870000000	1870000000	4409000000	0.680323	1.89566	0.612223	0.546175	1214	-0.0046376
42	2010	深长城	房地产业	K70	0	0	1						2	5	0.3773	0.0798	0	14	5	7.73	0.1871	0.317	0.0779586	2.31774e+06	1994	5662000000	6790000000	50000000	2862000000	1509000000	1509000000	4405000000	0.648746	1.97797	0.72624	0.457849	1260	-0.0044028
42	2011	深长城	房地产业	K70	0	0	1						2	5	0.4413	0.1438	0	14	5	7.88	0.1871	0.386	0.0657593	0	1994	6127000000	7148000000	5000000	2868000000	1727000000	1727000000	4619000000	0.646232	2.13643	0.712897	0.323196	1115	-0.0030474
42	2012	深长城	房地产业	K70	0	0	1						2	5	0.3909	0.0934	0	8	3	8.33	0.1871	0.3909	0.0515191	21739.2	1994	6422000000	7517000000	95000000	2795000000	1776000000	1776000000	4615000000	0.613915	2.29805	0.712666	0.36572	1123	-0.0029168
42	2013	深长城	房地产业	K70	0	0	1						2	5	0.6251	0.5246	2	13	5	8.64			0.0463678	18049.6	1994	7055000000	7998000000	5000000	3361000000	1570000000	1570000000	4931000000	0.616542	2.09894	0.45342	0.409179	1150	0.0011013
42	2014	中洲控股	房地产业	K70	0	0	1						2	5	0.5356	0.4288	2	9	3	9.3			0.0493202	74574.2	1994	15100000000	16200000000	30000000	8944000000	3950000000	3950000000	12900000000	0.796201	1.68804	0.180361	0.127076	1217	-0.0002236
42	2015	中洲控股	房地产业	K70	0	0	1						2	5	0.5727	0.5003	1	8	3	9.68			0.041738	641395	1994	20420000000	24620000000	1187000000	11870000000	5836000000	7123000000	19010000000	0.771898	1.71981	0.342403	0.190497	1668	0.0029652
42	2016	中洲控股	房地产业	K70	0	0	1						2	5	0.583	0.5106	2	9	3	9.86				2.06228e+06	1994	24830000000	29160000000	870800000	15080000000	6849000000	8140000000	23300000000	0.799012	1.647	0.463291	0.241077	2078	-0.0054083
42	2017	中洲控股	房地产业	K70	0	0	1						1	2	0.6614	0.6614	1	10	4	10.2				10881461	1994	37750000000	43620000000	3488000000	24340000000	11310000000	11310000000	36740000000	0.842186	1.55112	0.38917	0.177511	2314
42	2018	中洲控股	房地产业	K70	0	0	1						2	5	0.5929	0.5251	1	8	2	10.56			0.0408534	2790140	1994	40400000000	46050000000	492000000	27990000000	8457000000	8457000000	38380000000	0.833525	1.44342	0.522228	0.170751	2543	-0.0037922
42	2019	中洲控股	房地产业	K70	0	0	1						2	5	0.5969	0.5291	1	11	3	10.92			0.0263188	5.903e+06	1994	39490000000	45140000000		24550000000	10580000000	10580000000	37130000000	0.822497	1.6085	0.28298	0.113944	2639	0.0078014
43	2008	中航地产	房地产业	K70	0	0	1	0	0	0	0	0					0	9	3	7.52					1994	3960000000	4763000000	1136000000	2599000000	402100000	420000000	3019000000	0.633892	1.52333	0.360228	0.223623	6794	0.0465784
43	2009	中航地产	房地产业	K70	0	0	1	0	0	0	0	0					0	9	3	7.62					1994	5232000000	6446000000	1030000000	3945000000	290000000	340800000	4369000000	0.677765	1.326	0.454161	0.234406	9400	0.0395801
43	2010	中航地产	房地产业	K70	0	0	1	0	0	0	0	0					0	8	3	7.73					1994	6271000000	7942000000	1550000000	4302000000	1160000000	1170000000	5580000000	0.70257	1.45788	0.608253	0.261694	11019	0.028184
43	2011	中航地产	房地产业	K70	0	0	1	0	0	0	0	0					0	8	3	7.88					1994	7808000000	11090000000	950000000	5676000000	1662000000	1671000000	7685000000	0.693301	1.37566	0.447382	0.151739	11751	0.0578803
43	2012	中航地产	房地产业	K70	0	0	1	0	0	0	0	0					0	8	3	8.33					1994	9745000000	14430000000	1530000000	7326000000	2594000000	2603000000	10390000000	0.720261	1.33022	0.446246	0.185995	13902	0.0149431
43	2013	中航地产	房地产业	K70	0	0	1	0	0	0	0	0					0	12	4	8.64					1994	12720000000	17720000000	1094000000	8174000000	4923000000	4933000000	13610000000	0.767877	1.55606	0.456195	0.147898	14998	-0.0022838
43	2014	中航地产	房地产业	K70	0	0	1	0	0	0	0	0					0	9	3	9.3					1994	14460000000	20070000000	2501000000	9948000000	5351000000	5360000000	15910000000	0.79297	1.45333	0.341468	0.070727	17037	0.0025409
43	2015	中航地产	房地产业	K70	0	0	1	0	0	0	0	0					0	10	3	9.68					1994	13640000000	22880000000	2674000000	11020000000	6373000000	6406000000	18190000000	0.794793	1.23739	0.274047	0.120535	18789	-0.000564
43	2016	中航地产	房地产业	K70	0	0	1	0	0	0	0	0					0	12	5	9.86					1994	12440000000	21730000000	1710000000	9556000000	5150000000	6716000000	17010000000	0.78246	1.30202	0.635594	0.196076	21239	-0.0086525
43	2017	中航地产	房地产业	K70	0	0	1	0	0	0	0	0					0	12	3	10.2					1994	11100000000	19110000000	430000000	9613000000	2591000000	4161000000	14520000000	0.759415	1.15486	0.621403	0.207638	19513	-0.0250435
43	2018	中航善达	房地产业	K70	0	0	1	0	0	0	0	0					0	5	3	10.56					1994	5212000000	13240000000	545000000	3447000000	2574000000	4156000000	8350000000	0.630899	1.51193	0.995945	0.632855	19886	-0.0722488
43	2019		房地产业	K70	0	0	1										0			10.92					1994
45	2008	深纺织A	计算机、通信和其他电子设备制造业	C39	1	0	1	0	0	0	0	0	2	6	0.0048	-0.6019	0	7	3	7.52	0.0038	0.0184	0.075179	0	1994	145000000	565800000	46000000	140800000	0	2000000	148600000	0.262577	1.02999	0.943556	0.596809	692	0.0193967
45	2009	深纺织A	计算机、通信和其他电子设备制造业	C39	1	0	1	0	0	0	0	0	3	7	0.0076	-0.5838	0	7	3	7.62	0.0044	0.0198	0.242466	642857	1994	237300000	802600000	101200000	246100000	25000000	25000000	309300000	0.385411	0.964502	0.79258	0.41184	770	0.167719
45	2010	深纺织A	计算机、通信和其他电子设备制造业	C39	1	0	1	0	0	0	0	0	3	7	0.0455	-0.5827	0	8	3	7.73	0.0423	0.0727	0.211936	10201057	1994	976300000	1655000000	2000000	142700000	96719008	96719008	309500000	0.186933	6.83993	6.41265	2.92639	890	0.177494
45	2011	深纺织A	计算机、通信和其他电子设备制造业	C39	1	0	1	0	0	0	0	0	3	7	0.0352	-0.5596	0	8	3	7.88	0.0259	0.0412	0.249849	13258253	1994	641600000	1808000000	0	185000000	200000000	200000000	438600000	0.242557	3.46831	3.0814	2.50722	808	0.279856
45	2012	深纺织A	计算机、通信和其他电子设备制造业	C39	1	0	1	0	0	0	0	0	2	6	0.0021	-0.5884	0	8	3	8.33	0.0036	0.0142	0.0242678	11526882	1994	560500000	1881000000	40153434	308300000	200000000	200000000	577600000	0.307152	1.81793	1.35332	0.736821	1227	0.0380231
45	2013	深纺织A	计算机、通信和其他电子设备制造业	C39	1	0	1	0	0	0	0	0	2	5	0.0417	-0.5206	0	12	4	8.64	0.0417	0.0417	0.0240721	15060087	1994	1578000000	2852000000	0	242100000	200000000	200000000	553900000	0.194236	6.51866	5.67679	3.899	1475	-0.0480924
45	2014	深纺织A	计算机、通信和其他电子设备制造业	C39	1	0	1	0	0	0	0	0	2	5	0.0099	-0.484	0	7	3	9.3	0.005	0.0247	0.0077331	16688388	1994	1614000000	2823000000	24676595	424800000	124700000	124700000	626500000	0.221956	3.8002	3.25719	2.58543	1465	-0.045624
45	2015	深纺织A	计算机、通信和其他电子设备制造业	C39	1	0	1	0	0	0	0	0	3	7	0.0191	-0.4748	0	9	3	9.68	0.0065	0.0201	0.0744582	21420940	1994	1860000000	2969000000	53866522	564400000	120000000	120000000	794800000	0.267673	3.29443	2.74739	1.32635	1279	-0.0223778
45	2016	深纺织A	计算机、通信和其他电子设备制造业	C39	1	0	1	0	0	0	0	0	3	7	0.0124	-0.4815	0	8	3	9.86	0.0048	0.01	0.0330915	9.57848e+06	1994	2988000000	4120000000	12335696	489400000	80000000	80000000	679500000	0.164936	6.10537	5.52638	1.90044	1256	0.0110326
45	2017	深纺织A	计算机、通信和其他电子设备制造业	C39	1	0	1	0	0	0	0	0	1	3	0	-0.4893	0	10	3	10.2	0.0111	0.0292	0.0190171	12567427	1994	2868000000	4196000000	88638181	498000000	40000000	40000000	672700000	0.160336	5.76045	5.20696	2.33199	1335	0.0421994
45	2018	深纺织A	计算机、通信和其他电子设备制造业	C39	1	0	1	0	0	0	0	0	1	3	0	-0.4893	0	10	2	10.56	0.0062	0.0244	0.0066825	17228202	1994	2995000000	4619000000	411500000	1022000000			1160000000	0.251066	2.93084	2.50044	1.10946	1337	0.0669185
45	2019	深纺织A	计算机、通信和其他电子设备制造业	C39	1	0	1	0	0	0	0	0	1	3	0	-0.4913	0	11	4	10.92	0.0067	0.0318	0.0507867	27547903	1994	2227000000	4531000000		485600000			676800000	0.149354	4.58564	3.77893	0.553254	1338	0.10786
49	2008	德赛电池	电气机械及器材制造业	C38	0	0	1	0	0	0	0	0					0	9	3	7.52	0.0044	0.0256	0.108135	427251	1995	450600000	611800000	67000000	400000000	0	0	400000000	0.653792	1.12653	0.843352	0.125214	2910	0.012036
49	2009	德赛电池	电气机械及器材制造业	C38	0	0	1	0	0	0	0	0					0	9	3	7.62	0.0049	0.0219	0.135703	226766	1995	505700000	654700000	85713751	477800000	0	0	480800000	0.734349	1.05845	0.899437	0.135306	3001	0.0294198
49	2010	德赛电池	电气机械及器材制造业	C38	0	0	1	0	0	0	0	0					0	8	3	7.73	0.0026	0.01	0.0796023	607671	1995	699600000	850300000	61919883	563500000	0	0	572100000	0.672747	1.24165	1.07283	0.180712	4193	-0.0344141
49	2011	德赛电池	电气机械及器材制造业	C38	0	0	1	0	0	0	0	0					0	8	3	7.88	0.0053	0.0152	0.151016	2.23081e+06	1995	1241000000	1419000000	134000000	971200000	0	0	991900000	0.698867	1.27773	1.07045	0.092363	5335	0.046123
49	2012	德赛电池	电气机械及器材制造业	C38	0	0	1	0	0	0	0	0					0	8	3	8.33			0.111492	4.24897e+06	1995	1673000000	1861000000	211100000	1385000000	0	962493	1397000000	0.750595	1.20846	1.0743	0.132193	4570	0.0065783
49	2013	德赛电池	电气机械及器材制造业	C38	0	0	1	0	0	0	0	0					0	12	6	8.64			0.125427	3.25882e+06	1995	3169000000	3371000000	606300000	2606000000	0	560435	2719000000	0.806481	1.21585	1.01279	0.083196	5262	0.0135951
49	2014	德赛电池	电气机械及器材制造业	C38	0	0	1	0	0	0	0	0					0	11	4	9.3	0.0068	0.0154	0.123298	2.2903e+06	1995	4409000000	4676000000	1669000000	3685000000	0	0	3757000000	0.803558	1.19666	1.00339	0.066651	6061	0.0238784
49	2015	德赛电池	电气机械及器材制造业	C38	0	0	1	0	0	0	0	0					0	9	4	9.68			0.105025	2.00682e+06	1995	3017000000	3403000000	247600000	2181000000	0	0	2205000000	0.647971	1.38322	1.07721	0.187948	6309	0.0135315
49	2016	德赛电池	电气机械及器材制造业	C38	0	0	1	0	0	0	0	0					0	9	3	9.86	0.0065	0.0065	0.165575	4.38667e+06	1995	4545000000	5146000000	455200000	3644000000		0	3646000000	0.708479	1.24717	0.975102	0.096883	8691	0.0641296
49	2017	德赛电池	电气机械及器材制造业	C38	0	0	1	0	0	0	0	0					0	9	3	10.2			0.156472	4.3325e+06	1995	6468000000	7619000000	1112000000	5804000000		339126	5804000000	0.761753	1.11453	0.789003	0.040807	10586	0.0583315
49	2018	德赛电池	电气机械及器材制造业	C38	0	0	1	0	0	0	0	0					0	9	3	10.56			0.119471	12250091	1995	7648000000	8822000000	1123000000	6313000000	238000000	238300000	6557000000	0.743297	1.21148	0.807055	0.042808	10565	0.0129496
49	2019	德赛电池	电气机械及器材制造业	C38	0	0	1	0	0	0	0	0					0	12	6	10.92	0.0078	0.0221	0.168411	12075839	1995	7190000000	8770000000	508100000	5356000000	542700000	542700000	5909000000	0.673751	1.34239	0.966055	0.086872	9744	0.0444276
50	2008	深天马A	计算机、通信和其他电子设备制造业	C39	1	0	1	0	0	0	0	0	2	5	0.1011	-0.4595	0	9	3	7.52			0.0112965	725493	1983	1012000000	5023000000	176900000	903600000	2063000000	2090000000	3027000000	0.602524	1.12025	0.749744	0.272731	6662	0.164436
50	2009	深天马A	计算机、通信和其他电子设备制造业	C39	1	0	1	0	0	0	0	0	2	5	0.0667	-0.4866	0	9	3	7.62	0.0483	0.0738	0.0766919	13328251	1983	1889000000	6476000000	587500000	1673000000	2483000000	2548000000	4377000000	0.675933	1.12887	0.962921	0.683782	6063	0.133975
50	2010	深天马A	计算机、通信和其他电子设备制造业	C39	1	0	1	0	0	0	0	0	1	3	0	-0.5446	0	7	3	7.73			0.0494832	88349765	1983	2332000000	7972000000	410000000	2178000000	2860000000	3051000000	5481000000	0.687553	1.07066	0.84246	0.338375	7474	0.130733
50	2011	深天马A	计算机、通信和其他电子设备制造业	C39	1	0	1	0	0	0	0	0	2	5	0.0056	-0.5346	0	6	3	7.88			0.0599632	328400000	1983	2375000000	8052000000	322200000	2188000000	2469000000	2661000000	5133000000	0.6375	1.08557	0.883676	0.274782	8195	0.0117961
50	2012	深天马A	计算机、通信和其他电子设备制造业	C39	1	0	1	0	0	0	0	0	2	5	0.0098	-0.5304	0	6	3	8.33			0.0257732	209600000	1983	2191000000	7803000000	642300000	2537000000	1799000000	1990000000	4747000000	0.608351	0.863854	0.662008	0.181199	7184	-0.0059377
50	2013	深天马A	计算机、通信和其他电子设备制造业	C39	1	0	1	0	0	0	0	0	1	3	0	-0.5428	0	10	4	8.64	0.0039	0.0136	0.0470818	181800000	1983	2814000000	7977000000	541600000	2853000000	1445000000	1636000000	4691000000	0.588088	0.986294	0.806098	0.33477	7479	-0.0403
50	2014	深天马A	计算机、通信和其他电子设备制造业	C39	1	0	1	0	0	0	0	0	1	3	0	-0.6598	0	9	3	9.3			0.0118979	301700000	1983	5143000000	15690000000	411400000	4775000000	1106000000	1333000000	7131000000	0.454445	1.077	0.761271	0.16966	13300	-0.0735188
50	2015	深天马A	计算机、通信和其他电子设备制造业	C39	1	0	1	0	0	0	0	0	1	3	0	-0.6379	0	10	3	9.68			0.0203626	585400000	1983	11220000000	21630000000	740000000	6125000000	900000000	1092000000	8380000000	0.387465	1.83169	1.60525	1.19736	13264	0.027398
50	2016	深天马A	计算机、通信和其他电子设备制造业	C39	1	0	1	0	0	0	0	0	2	5	0.0192	-0.493	0	12	6	9.86	0.0192	0.0192		335500000	1983	9387000000	21680000000	0	5404000000	1290000000	1482000000	7920000000	0.365342	1.7372	1.53695	0.825228	13398	0.0924421
50	2017	深天马A	计算机、通信和其他电子设备制造业	C39	1	0	1	0	0	0	0	0	1	3	0	-0.4971	0	11	3	10.2				540600000	1983	11260000000	29650000000	2960000000	10200000000	3730000000	3922000000	15180000000	0.511848	1.10405	0.946889	0.407637	16541
50	2018	深天马A	计算机、通信和其他电子设备制造业	C39	1	0	1	0	0	0	0	0	1	3	0	-0.6463	0	5	0	10.56			0.0413515	958300000	1983	14540000000	60040000000	4250000000	18970000000	10820000000	12010000000	34030000000	0.566855	0.766249	0.601555	0.194172	40513	0.0917576
50	2019	深天马A	计算机、通信和其他电子设备制造业	C39	1	0	1	0	0	0	0	0	2	6	0.0115	-0.6101	0	8	3	10.92	0.0141	0.0141	0.0497069	678500000	1983	14400000000	65450000000	5808000000	20410000000	13410000000	15400000000	38740000000	0.591951	0.70542	0.541838	0.157739	39842	0.104142
58	2008	ST赛格	商务服务业	L72	0	0	1						3	7	0.094	-0.2084	0	10	4	7.52				30000	1996	479100000	1579000000	1750000	249200000	0	0	252500000	0.159902	1.92258	1.90045	1.60576	744
58	2009	深赛格	商务服务业	L72	0	0	1	0	0	0	0	0	3	7	0.0346	-0.2678	0	9	3	7.62	0.024	0.0508		0	1996	542000000	1359000000	0	229800000	0	0	253000000	0.186105	2.35803	2.33242	2.11068	353	0.0246373
58	2010	深赛格	商务服务业	L72	0	0	1	0	0	0	0	0	3	7	0.0433	-0.2591	0	11	4	7.73	0.0241	0.0444	0.112734	0	1996	638900000	1466000000	0	271100000	0	0	292700000	0.199613	2.35655	2.34103	2.11287	404	-0.0185633
58	2011	深赛格	商务服务业	L72	0	0	1	0	0	0	0	0	3	7	0.0424	-0.26	0	8	3	7.88	0.0241	0.0443		250000	1996	911700000	1674000000	0	330800000	0	0	351200000	0.209863	2.75589	2.75398	1.9481	564	-0.0999115
58	2012	深赛格	商务服务业	L72	0	0	1	0	0	0	0	0	2	6	0.0148	-0.2876	0	8	3	8.33	0.0068	0.0246		870280	1996	869200000	1741000000	0	346300000	0	0	368300000	0.211593	2.50991	2.50207	1.30846	300
58	2013	深赛格	商务服务业	L72	0	0	1	0	0	0	0	0	3	7	0.0063	-0.2962	0	10	5	8.64	0.0137	0.0494	0.0725045	1.11783e+06	1996	1158000000	2135000000	70000000	680200000	0	0	699100000	0.327471	1.70198	1.5579	0.493394	368	-0.0034247
58	2014	深赛格	商务服务业	L72	0	0	1	0	0	0	0	0	2	6	0.0116	-0.2908	0	8	3	9.3	0.0102	0.0339	0.0660404	1.55459e+06	1996	1511000000	2660000000	189200000	1138000000	0	0	1164000000	0.437772	1.32814	1.0835	0.335857	407	0.0010283
58	2015	深赛格	商务服务业	L72	0	0	1	0	0	0	0	0	2	6	0.007	-0.2983	0	8	3	9.68	0.0085	0.0229		980956	1996	1362000000	2615000000	367800000	901700000	0	0	934300000	0.357337	1.51023	1.01025	0.305574	882	-0.0023668
58	2016	深赛格	商务服务业	L72	0	0	1	0	0	0	0	0	2	6	0.0024	-0.3029	0	12	4	9.86	0.0087	0.0295		9.82826e+06	1996	1255000000	2548000000	355000000	763700000		0	789800000	0.309922	1.64309	0.854681	0.235038	733
58	2017	深赛格	商务服务业	L72	0	0	1	0	0	0	0	0	2	5	0.0016	-0.366273	0	11	3	10.2	0.0055	0.018	0.0070086	6.41662e+06	1996	5261000000	6993000000	534800000	3552000000	754800000	754800000	4412000000	0.630906	1.48102	0.481328	0.266844	2763	0.039576
58	2018	深赛格	商务服务业	L72	0	0	1	0	0	0	0	0	2	5	0.0014	-0.5686	0	11	2	10.56	0.0057	0.016	0.068239	10504982	1996	5069000000	7128000000	520000000	2965000000	748300000	1536000000	4678000000	0.656307	1.7093	0.808781	0.57795	2411	0.001858
58	2019	深赛格	商务服务业	L72	0	0	1	0	0	0	0	0	2	5	0.0018	-0.5652	0	13	6	10.92	0.0058	0.0165	0.0645435	9.87936e+06	1996	4215000000	6191000000	103600000	2078000000	781800000	1472000000	3680000000	0.594452	2.02829	0.862245	0.382349	2793	-0.0096047
59	2008	辽通化工	石油加工、炼焦及核燃料加工业	C25	1	1	1	0	0	0	0	0	2	5	0.1641	-0.444	0	9	3	6.32	0.0358	0.19	0.219346	1000000	1997	9085000000	16760000000	1985000000	2845000000	7771000000	7891000000	10740000000	0.640793	3.19362	3.08332	1.61258	7505
59	2009	辽通化工	石油加工、炼焦及核燃料加工业	C25	1	1	1	0	0	0	0	0	2	5	0.0292	-0.4822	0	9	3	6.51	0.0292	0.0292	0.0385309	930000	1997	5586000000	22050000000	2140000000	5188000000	10190000000	10260000000	15500000000	0.702672	1.07672	1.01103	0.13716	7929	0.326671
59	2010	辽通化工	石油加工、炼焦及核燃料加工业	C25	1	1	1	0	0	0	0	0	2	5	0.0225	-0.4938	0	8	3	6.24	0.0225	0.0225	0.245707	3.80357e+06	1997	7512000000	26540000000	4016000000	11060000000	8693000000	8729000000	19920000000	0.750634	0.679193	0.304141	0.209579	9780	-0.025143
59	2011	辽通化工	石油加工、炼焦及核燃料加工业	C25	1	1	1	0	0	0	0	0	2	5	0.0108	-0.5167	0	8	3	6.32	0.0108	0.0108	0.135946	4.29321e+06	1997	8130000000	28540000000	3763000000	12170000000	8559000000	8663000000	20990000000	0.735552	0.667846	0.306379	0.158972	12603	0.0051708
59	2012	辽通化工	石油加工、炼焦及核燃料加工业	C25	1	1	1	0	0	0	0	0	1	3	0	-0.5165	0	8	3	6.53			0.13638	24910151	1997	12020000000	32750000000	10100000000	17680000000	4772000000	7542000000	25360000000	0.774421	0.679528	0.316069	0.227238	10247	-0.00241
59	2013	辽通化工	石油加工、炼焦及核燃料加工业	C25	1	1	1	0	0	0	0	0	2	5	0.0155	-0.5099	0	9	3	6.57	0.0108	0.0369	0.13001	4.78651e+06	1997	7971000000	28440000000	10120000000	13350000000	4951000000	7725000000	21210000000	0.745773	0.596891	0.252898	0.197997	10463	-0.0003699
59	2014	华锦股份	石油加工、炼焦及核燃料加工业	C25	1	1	1	0	0	0	0	0	3	7	0.0152	-0.4934	0	8	3	6.88	0.0103	0.0161	0.144926	6.01949e+06	1997	12850000000	34600000000	14150000000	20530000000	1631000000	4410000000	25120000000	0.725987	0.62615	0.33039	0.242122	10355	-0.0247426
59	2015	*ST 华锦	石油加工、炼焦及核燃料加工业	C25	1	1	1						1	3	0	-0.5198	0	8	3	6.66				4.7889e+06	1997	8822000000	29920000000	12510000000	16850000000	946000000	3717000000	20700000000	0.691936	0.52358	0.327796	0.189606	11779
59	2016	华锦股份	石油加工、炼焦及核燃料加工业	C25	1	1	1	0	0	0	0	0	1	3	0	-0.4928	0	9	3	6.75	0.1537	0.1537		6.28947e+06	1997	12180000000	31370000000	12320000000	18970000000	897800000	1171000000	20290000000	0.646672	0.642034	0.451025	0.216171	10835	0.0088443
59	2017	华锦股份	石油加工、炼焦及核燃料加工业	C25	1	1	1	0	0	0	0	0	2	5	0.0098	-0.4688	0	14	6	6.81	0.0052	0.0106	0.159941	17653904	1997	13290000000	30970000000	13180000000	17780000000	40462675	306800000	18300000000	0.591054	0.747474	0.519155	0.355937	10233	-0.0238111
59	2018	华锦股份	石油加工、炼焦及核燃料加工业	C25	1	1	1	0	0	0	0	0	1	3	0	-0.4866	0	5	0	6.87	0.0173	0.038	0.158628	15799625	1997	16660000000	32460000000	5065000000	9629000000	6224000000	8949000000	18730000000	0.576934	1.73002	1.29301	0.897408	8298	-0.0331865
59	2019	华锦股份	石油加工、炼焦及核燃料加工业	C25	1	1	1	0	0	0	0	0	2	6	0.0134	-0.4652	0	10	3	6.93	0.0203	0.0475	0.157855	9.14282e+06	1997	13310000000	29360000000	6710000000	9046000000	3258000000	5957000000	15210000000	0.51817	1.47149	1.05768	0.786641	8649	-0.035842
60	2008	中金岭南	有色金属冶炼及压延加工业	C32	1	0	1	0.0909091	1	0.2	0	0.08	1	3	0	-0.4025	0	11	4	7.52	0.0198	0.0401	0.0947525	7.20983e+06	1994	3539000000	7920000000	990000000	2267000000	1000000000	1510000000	3944000000	0.498024	1.56084	0.716366	0.341127	9005	0.145711
60	2009	中金岭南	有色金属冶炼及压延加工业	C32	1	0	1	0	0	0	0	0	1	3	0	-0.3723	0	11	4	7.62			0.0668235	8002139	1994	5632000000	11650000000	2372000000	5375000000	640000000	1244000000	6921000000	0.594227	1.04784	0.485039	0.259317	10209
60	2010	中金岭南	有色金属冶炼及压延加工业	C32	1	0	1	0	0	0	0	0	1	3	0	-0.3976	0	10	4	7.73			0.126864	19288695	1994	6065000000	14570000000	2216000000	6275000000	1308000000	1896000000	8944000000	0.6138	0.966528	0.44564	0.195154	10081
60	2011	中金岭南	有色金属冶炼及压延加工业	C32	1	0	1	0	0	0	0	0	1	3	0	-0.3923	0	10	4	7.88			0.201304	36026309	1994	5080000000	14040000000	2531000000	5034000000	929300000	1588000000	7380000000	0.525585	1.00903	0.532953	0.182186	11066	0.0526987
60	2012	中金岭南	有色金属冶炼及压延加工业	C32	1	0	1	0	0	0	0	0	1	3	0	-0.3957	0	10	4	8.33			0.152195	37800595	1994	4478000000	14070000000	2703000000	4988000000	551400000	1194000000	6980000000	0.495988	0.8977	0.488692	0.19239	10831	0.0607195
60	2013	中金岭南	有色金属冶炼及压延加工业	C32	1	0	1	0	0	0	0	0	1	3	0	-0.3957	0	11	4	8.64			0.157319	35655363	1994	4605000000	14450000000	3717000000	5579000000	1211000000	1768000000	8112000000	0.561427	0.825486	0.489978	0.183459	10521	0.0803815
60	2014	中金岭南	有色金属冶炼及压延加工业	C32	1	0	1	0	0	0	0	0	1	3	0	-0.3957	0	15	6	9.3			0.185403	45689677	1994	3838000000	14220000000	2985000000	4852000000	1302000000	1312000000	7688000000	0.540798	0.790924	0.410855	0.13561	10221	0.0157719
60	2015	中金岭南	有色金属冶炼及压延加工业	C32	1	0	1	0	0	0	0	0	2	5	0.008	-0.4183	0	13	6	9.68	0.0133	0.0213	0.192818	80867773	1994	5166000000	15880000000	3240000000	5595000000	783600000	813100000	7993000000	0.503239	0.923408	0.57675	0.180184	7848	0.0058386
60	2016	中金岭南	有色金属冶炼及压延加工业	C32	1	0	1	0	0	0	0	0	1	3	0	-0.4407	0	12	5	9.86	0.0133	0.0236	0.175254	69028497	1994	5781000000	16970000000	4233000000	5995000000	1010000000	1023000000	8753000000	0.515829	0.964341	0.620554	0.192	10120	0.0175272
60	2017	中金岭南	有色金属冶炼及压延加工业	C32	1	0	1	0	0	0	0	0	1	3	0	-0.3988	0	9	4	10.2	0.0124	0.0216	0.156046	61105362	1994	7367000000	18870000000	3533000000	5750000000	995700000	1043000000	8463000000	0.448532	1.2812	0.894671	0.37289	9685	0.0405167
60	2018	中金岭南	有色金属冶炼及压延加工业	C32	1	0	1	0	0	0	0	0	2	6	0.0056	-0.3614	0	14	4	10.56	0.0092	0.0159	0.154438	29125202	1994	7138000000	19510000000	3181000000	6389000000	705700000	751600000	8789000000	0.450591	1.11723	0.775169	0.298399	9855	0.0484392
60	2019	中金岭南	有色金属冶炼及压延加工业	C32	1	0	1	0	0	0	0	0	2	6	0.0158	-0.3512	0	9	3	10.92			0.123814	68842788	1994	6662000000	20320000000	3316000000	6267000000	915300000	954100000	8957000000	0.440773	1.06296	0.791226	0.313585	9611	0.077327
61	2008	农产品	商务服务业	L72	0	0	1	0	0	0	0	0	2	5	0.0606	-0.2289	0	13	5	7.52	0.0332	0.0606	0.117652	44407472	1994	2194000000	6155000000	1000000000	2190000000	302500000	402000000	2746000000	0.446161	1.00182	0.969508	0.712793	4332	0.107723
61	2009	农产品	商务服务业	L72	0	0	1	0	0	0	0	0	3	7	0.0801	-0.2386	0	13	5	7.62	0.0332	0.0752	0.0522381	47640714	1994	2921000000	7011000000	911500000	2775000000	449000000	554500000	3543000000	0.50535	1.05273	1.02314	0.775733	5370	0.054643
61	2010	农产品	商务服务业	L72	0	0	1	0	0	0	0	0	2	5	0.0606	-0.2581	0	12	5	7.73	0.0332	0.0752	0.0826602	37844286	1994	4084000000	9113000000	1764000000	4621000000	427000000	540100000	5335000000	0.585435	0.883662	0.863135	0.686136	5964	0.0728692
61	2011	农产品	商务服务业	L72	0	0	1	0	0	0	0	0	2	5	0.0274	-0.3045	0	13	5	7.88	0.0274	0.042	0.126541	98993532	1994	2978000000	9469000000	2320000000	4565000000	303900000	459600000	5348000000	0.564772	0.652318	0.631821	0.391763	7029	0.130124
61	2012	农产品	商务服务业	L72	0	0	1	0	0	0	0	0	2	5	0.0274	-0.3323	0	12	5	8.33	0.0274	0.042	0.0017831	88021118	1994	2597000000	10620000000	3299000000	5215000000	527900000	575300000	6296000000	0.593047	0.497923	0.478277	0.28875	5336	0.110832
61	2013	农产品	商务服务业	L72	0	0	1	0	0	0	0	0	2	5	0.1179	-0.2012	0	17	6	8.64	0.0324	0.1298	0.0142729	113400000	1994	3200000000	12220000000	3265000000	4680000000	705700000	745300000	6110000000	0.499835	0.683772	0.683332	0.311588	4363	0.105895
61	2014	农产品	商务服务业	L72	0	0	1	0	0	0	0	0	2	5	0.0324	-0.2997	0	15	7	9.3	0.0324	0.0443	0.0519193	95198572	1994	2552000000	13810000000	2780000000	5631000000	1057000000	1104000000	7649000000	0.554065	0.45323	0.452875	0.182863	4880	0.151386
61	2015	农产品	商务服务业	L72	0	0	1	0	0	0	0	0	1	3	0	-0.3621	0	14	7	9.68	0.0119	0.0119	0.0051885	125600000	1994	3036000000	16130000000	4259000000	7107000000	1372000000	1420000000	10050000000	0.622803	0.427123	0.355373	0.163745	5368	0.113581
61	2016	农产品	商务服务业	L72	0	0	1	0	0	0	0	0	1	3	0	-0.3747	0	18	7	9.86	0.0119	0.0225	0.0466215	59966144	1994	2810000000	17250000000	3774000000	6192000000	2423000000	2571000000	11000000000	0.637762	0.453847	0.386545	0.190268	5244	0.0379528
61	2017	农产品	商务服务业	L72	0	0	1	0	0	0	0	0	2	5	0.0119	-0.3509	0	13	5	10.2	0.0119	0.0313	0.0374526	68733350	1994	3623000000	18840000000	4540000000	7054000000	2650000000	2930000000	12430000000	0.659883	0.513526	0.439715	0.258389	5036	0.0256326
61	2018	农产品	商务服务业	L72	0	0	1	0	0	0	0	0	2	5	0.0119	-0.3606	0	12	3	10.56	0.0119	0.0389	0.0535265	155300000	1994	3849000000	19000000000	4727000000	7435000000	2121000000	2379000000	12410000000	0.653134	0.517693	0.436389	0.250209	4824	0.0035894
61	2019	农产品	商务服务业	L72	0	0	1	0	0	0	0	0	2	5	0.0214	-0.3416	0	13	5	10.92	0.0119	0.0388	0.0386343	71381274	1994	4100000000	19600000000	4170000000	7403000000	1988000000	2663000000	12730000000	0.649514	0.553884	0.475808	0.308074	4644	0.0100133
63	2008	中兴通讯	计算机、通信和其他电子设备制造业	C39	1	0	1										0	14	5	7.52			0.0696645	0	1997	42680000000	50870000000	3882000000	29830000000	1293000000	4887000000	35680000000	0.701499	1.43081	1.1298	0.380339	61350	0.0325397
63	2009	中兴通讯	计算机、通信和其他电子设备制造业	C39	1	0	1										0	17	8	7.62			0.0684926	168600000	1997	55590000000	68340000000	4907000000	41100000000	2396000000	6029000000	50390000000	0.737368	1.35281	1.1259	0.342519	70345	0.0253603
63	2010	中兴通讯	计算机、通信和其他电子设备制造业	C39	1	0	1										0	17	7	7.73			0.0639624	0	1997	65530000000	84150000000	6578000000	47950000000	1719000000	5475000000	59190000000	0.703371	1.36649	1.11409	0.310824	85232	0.0318711
63	2011	中兴通讯	计算机、通信和其他电子设备制造业	C39	1	0	1										0	13	5	7.88			0.0624634	0	1997	84480000000	105400000000	11180000000	63080000000	6941000000	10820000000	79080000000	0.750505	1.33918	1.10157	0.327546	89786	0.0352431
63	2012	中兴通讯	计算机、通信和其他电子设备制造业	C39	1	0	1										0	14	5	8.33			0.0858072	0	1997	82620000000	107400000000	17920000000	72670000000	990000000	7098000000	84810000000	0.789302	1.13695	0.979484	0.311826	78402	0.0029807
63	2013	中兴通讯	计算机、通信和其他电子设备制造业	C39	1	0	1										0	14	6	8.64			0.0694471	0	1997	76410000000	100100000000	12590000000	60470000000	5386000000	11510000000	76450000000	0.763931	1.26362	1.05797	0.332723	69093	0.0006325
63	2014	中兴通讯	计算机、通信和其他电子设备制造业	C39	1	0	1										0	13	5	9.3			0.0655659	0	1997	82230000000	106200000000	11000000000	65180000000	10040000000	10040000000	79920000000	0.752458	1.26145	0.960878	0.264333	75609	0.0075019
63	2015	中兴通讯	计算机、通信和其他电子设备制造业	C39	1	0	1										0	20	8	9.68			0.0634031	0	1997	95290000000	120900000000	7908000000	62860000000	6016000000	10020000000	77550000000	0.641433	1.51591	1.20202	0.423424	84622	0.0126487
63	2016	中兴通讯	计算机、通信和其他电子设备制造业	C39	1	0	1										0	17	7	9.86			0.0633558	0	1997	112900000000	141600000000	15130000000	90860000000	5018000000	5018000000	100800000000	0.711347	1.24205	0.946971	0.330727	81468	0.0139822
63	2017	中兴通讯	计算机、通信和其他电子设备制造业	C39	1	0	1										0	15	6	10.2			0.0430882	0	1997	108200000000	144000000000	14720000000	90010000000	3002000000	3002000000	98580000000	0.684777	1.20243	0.910972	0.334511	74773	0.0328736
63	2018	中兴通讯	计算机、通信和其他电子设备制造业	C39	1	0	1										6	21	7	10.56			0.0666455	0	1997	92850000000	129400000000	23740000000	87210000000	2367000000	2367000000	96390000000	0.745184	1.06465	0.777857	0.242338	68240	0.019528
63	2019	中兴通讯	计算机、通信和其他电子设备制造业	C39	1	0	1										1	12	4	10.92			0.0396023	0	1997	102600000000	141200000000	26650000000	84400000000	10050000000	10050000000	103200000000	0.731206	1.21519	0.887145	0.33773	70066	0.0228185
65	2008	北方国际	土木工程建筑业	E48	0	0	1	0	0	0	0	0	2	5	0.0063	-0.6454	0	9	3	7.24	0.0348	0.0571	0.266042	0	1984	1439000000	2208000000	0	1334000000	423800000	423800000	1759000000	0.796744	1.07795	0.728471	0.194087	598	0.0336358
65	2009	北方国际	土木工程建筑业	E48	0	0	1	0	0	0	0	0	1	3	0	-0.6267	0	9	3	7.36	0.0248	0.0954	0.333797	4630000	1984	2141000000	2339000000	0	1672000000	100000000	130200000	1802000000	0.77056	1.28096	0.99829	0.518293	229	-0.0524307
65	2010	北方国际	土木工程建筑业	E48	0	0	1						2	6	0.0062	-0.6091	0	8	3	7.94	0.0149	0.0352	0.292675	192000	1984	1678000000	1953000000	0	1353000000	0	26970568	1380000000	0.706491	1.24046	1.00992	0.643236	225	-0.0003579
65	2011	北方国际	土木工程建筑业	E48	0	0	1	0	0	0	0	0	2	6	0.0074	-0.6079	0	8	3	8.1	0.0141	0.0478	0.296184	1036440	1984	2197000000	2330000000	0	1663000000	0	23255487	1686000000	0.723701	1.32125	1.1463	0.61858	249	0.0005899
65	2012	北方国际	土木工程建筑业	E48	0	0	1	0	0	0	0	0	2	6	0.0092	-0.6061	0	8	3	8.75			0.229949	0	1984	2769000000	3190000000	0	2336000000	55700000	76519261	2412000000	0.756321	1.18542	0.988008	0.425746	260	0.0549212
65	2013	北方国际	土木工程建筑业	E48	0	0	1	0	0	0	0	0	1	3	0	-0.6153	0	8	3	9.12	0.0084	0.0345	0.275036	300000	1984	3663000000	3983000000	0	2950000000	49987180	67758664	3018000000	0.757927	1.24169	1.04893	0.611873	289	0.0057808
65	2014	北方国际	土木工程建筑业	E48	0	0	1	0	0	0	0	0	2	5	0.0024	-0.6129	0	12	5	9.37	0.0037	0.0037	0.282714	0	1984	4311000000	4918000000	304800000	3677000000	44274359	59559529	3737000000	0.75983	1.17257	1.07473	0.529708	287	0.0032817
65	2015	北方国际	土木工程建筑业	E48	0	0	1	0	0	0	0	0	2	5	0.0096	-0.6004	0	11	4	8.89	0.0182	0.0278		500000	1984	5577000000	6618000000	287900000	4310000000	129900000	143400000	4454000000	0.672985	1.29396	1.20395	0.626661	347	0.0489972
65	2016	北方国际	土木工程建筑业	E48	0	0	1	0	0	0	0	0	1	3	0	-0.667	0	12	4	9.14				9.13191e+06	1984	10060000000	12150000000	214900000	8179000000	277500000	288900000	8487000000	0.698646	1.22969	1.12665	0.421547	2030
65	2017	北方国际	土木工程建筑业	E48	0	0	1	0	0	0	0	0	2	5	0.0049	-0.659	0	10	3	9.42	0.0049	0.0049	0.237821	8.48712e+06	1984	9241000000	11460000000	226100000	6347000000	967100000	974900000	7340000000	0.640241	1.45587	1.36267	0.654083	2001	0.052241
65	2018	北方国际	土木工程建筑业	E48	0	0	1	0	0	0	0	0	2	5	0.0049	-0.6729	0	11	3	9.7	0.0054	0.0175	0.249165	6.20246e+06	1984	8846000000	11450000000	240000000	5841000000	973400000	978400000	6839000000	0.597413	1.51443	1.44082	0.71611	1921	0.0415495
65	2019	北方国际	土木工程建筑业	E48	0	0	1	0	0	0	0	0	3	7	0.0087	-0.6572	1	12	3	10	0.0054	0.0153	0.250451	7.21433e+06	1984	10700000000	14750000000	625100000	7940000000	903300000	1336000000	9292000000	0.630137	1.3476	1.27722	0.367054	1710	0.0326736
66	2008	长城电脑	计算机、通信和其他电子设备制造业	C39	1	0	1	0	0	0	0	0	2	5	0.0121	-0.4683	0	9	3	7.52	0.0054	0.016	0.0741411	11870000	1997	1042000000	2551000000	590000000	1359000000	0	7592400	1376000000	0.539303	0.766974	0.628242	0.275302	4079	0.0010409
66	2009	长城电脑	计算机、通信和其他电子设备制造业	C39	1	0	1	0	0	0	0	0	1	3	0	-0.4782	0	9	3	7.62	0.0087	0.0224	0.0671169	60318960	1997	22530000000	27450000000	1333000000	18760000000	41815897	278300000	19210000000	0.700102	1.20093	0.878267	0.12088	4421	0.0691901
66	2010	长城电脑	计算机、通信和其他电子设备制造业	C39	1	0	1	0	0	0	0	0	1	3	0	-0.5662	0	8	3	7.73	0.0032	0.0113	0.077307	148400000	1997	27460000000	32920000000	3416000000	21680000000	100000000	288400000	22210000000	0.674447	1.26644	0.852799	0.078763	4941	0.0208502
66	2011	长城电脑	计算机、通信和其他电子设备制造业	C39	1	0	1	0	0	0	0	0	1	3	0	-0.5662	0	8	3	7.88	0.0032	0.0082	0.0601572	97557329	1997	26800000000	32800000000	2923000000	21600000000	0	781700000	22580000000	0.68834	1.2407	0.922395	0.112926	33593	0.0135636
66	2012	长城电脑	计算机、通信和其他电子设备制造业	C39	1	0	1	0	0	0	0	0	2	5	0.0013	-0.5406	0	9	3	8.33	0.0018	0.0055	0.0422339	255600000	1997	30360000000	39180000000	1704000000	25460000000	1257000000	3230000000	28940000000	0.738523	1.19246	0.817687	0.137782	42371	0.0111997
66	2013	长城电脑	计算机、通信和其他电子设备制造业	C39	1	0	1	0	0	0	0	0	3	7	0.0031	-0.5631	0	8	3	8.64	0.0018	0.0061	0.0355516	262300000	1997	29790000000	39230000000	1931000000	26970000000	1607000000	3242000000	30540000000	0.77851	1.10452	0.791238	0.105474	40558	0.0113983
66	2014	长城电脑	计算机、通信和其他电子设备制造业	C39	1	0	1	0	0	0	0	0	2	5	0.0019	-0.5373	0	10	5	9.3	0.0024	0.0098	0.0421618	224800000	1997	31400000000	40550000000	1350000000	29010000000	1226000000	2384000000	32080000000	0.791154	1.08259	0.764448	0.1146	39510	0.005417
66	2015	长城电脑	计算机、通信和其他电子设备制造业	C39	1	0	1	0	0	0	0	0	2	5	0.0026	-0.5433	0	8	3	9.68	0.0031	0.0138		276800000	1997	30330000000	39460000000	1633000000	26580000000	2965000000	3437000000	30750000000	0.779422	1.14112	0.814271	0.137859	38711	-0.0018405
66	2016	长城电脑	计算机、通信和其他电子设备制造业	C39	1	0	1	0	0	0	0	0	1	3	0	-0.5533	0	14	3	9.86	0.0031	0.0099		283900000	1997	38760000000	40860000000	379800000	30120000000	975100000	1140000000	31360000000	0.767378	1.28673	1.27416	0.163936	36288
66	2017	中国长城	计算机、通信和其他电子设备制造业	C39	1	0	1	0	0	0	0	0	2	5	0.0036	-0.4104	0	9	3	10.2	0.0036	0.0064	0.0441011	115200000	1997	7924000000	15200000000	1407000000	5369000000	1163000000	1695000000	7643000000	0.502777	1.47596	1.17236	0.548314	13829	0.009621
66	2018	中国长城	计算机、通信和其他电子设备制造业	C39	1	0	1	0	0	0	0	0	1	3	0	-0.4203	0	11	3	10.56	0.0069	0.0069	0.0199899	88504980	1997	9462000000	16000000000	2023000000	7171000000	1244000000	1779000000	9352000000	0.584406	1.31949	1.04279	0.446636	13846	0.0331577
66	2019	中国长城	计算机、通信和其他电子设备制造业	C39	1	0	1	0	0	0	0	0	3	7	0.019	-0.3869	0	14	4	10.92	0.0201	0.0347	0.0365897	527100000	1997	14030000000	21670000000	3955000000	9612000000	2207000000	2650000000	13020000000	0.600809	1.45938	1.08047	0.397225	13571	0.0212736
68	2008	赛格三星	专业技术服务业	M74	0	0	1										0	9	3	7.52	0.3188	0.3255		976000	1997	849400000	3157000000	302500000	655400000	600000000	600000000	1255000000	0.397693	1.29601	0.985446	0.272109	798
68	2009	赛格三星	专业技术服务业	M74	0	0	1										0	9	3	7.62			0.0755389	21404253	1997	108000000	701400000	0	299100000	200000000	200000000	525100000	0.748636	0.361112	0.311152	0.142255	212	-0.0478426
68	2010	ST三星	专业技术服务业	M74	0	0	1										0	8	3	7.73				0	1997	35980714	437400000	0	163500000	0	0	169700000	0.387955	0.220123	0.217872	0.206016	133
68	2011	ST三星	专业技术服务业	M74	0	0	1										0	8	3	7.88				0	1997	51621237	392800000	0	161900000	0	0	165900000	0.422459	0.318842	0.317051	0.291804	115
68	2012	ST三星	专业技术服务业	M74	0	0	1										0	9	3	8.33				0	1997	131700000	426300000	0	192800000	0	0	193300000	0.453366	0.683021	0.68294	0.18476	30
68	2013	*ST 华赛	专业技术服务业	M74	0	0	1										0	14	5	8.64				0	1997	337300000	591600000	0	395300000	0	0	395800000	0.669023	0.85321	0.853171	0.019347	36	-0.0188057
68	2014	*ST 华赛	专业技术服务业	M74	0	0	1										0	15	4	9.3			0.0341166	0	1997	158700000	420700000	0	303800000	0	0	304300000	0.723252	0.522418	0.514684	0.155645	256	-0.0102573
68	2015	*ST 华赛	专业技术服务业	M74	0	0	1										1	12	4	9.68				866036	1997	395600000	757900000	500000	94113724	0	0	95482910	0.125987	4.20367	4.14964	2.28317	372
68	2016	华控赛格	专业技术服务业	M74	0	0	1										1	12	4	9.86				1.41396e+06	1997	766900000	1314000000	280000000	509200000		0	512800000	0.390353	1.50616	1.48708	1.05805	418	0.166481
68	2017	华控赛格	专业技术服务业	M74	0	0	1										1	12	4	10.2			0.338749	1.3667e+06	1997	1118000000	2804000000	800000000	1618000000	76000000	83930000	1711000000	0.610299	0.691	0.682929	0.394933	555	0.594266
68	2018	华控赛格	专业技术服务业	M74	0	0	1										1	5	0	10.56			0.0035129	4.1332e+06	1997	1144000000	3444000000	808000000	1704000000	636500000	792600000	2507000000	0.728095	0.671346	0.658903	0.319373	541	0.163868
68	2019	华控赛格	专业技术服务业	M74	0	0	1										0	14	4	10.92	0.0072	0.029	0.0884806	54228924	1997	1156000000	3786000000	810000000	1552000000	1042000000	1273000000	2829000000	0.747129	0.745103	0.725968	0.359272	554	0.16779
69	2008	华侨城A	房地产业	K70	0	0	1	0	0	0	0	0	1	3	0	-0.4826	0	15	5	7.52			0.0172924	421800	1997	3139000000	13950000000	4200000000	6965000000	10909092	70909092	7036000000	0.504461	0.450749	0.209824	0.12758	4315	0.13178
69	2009	华侨城A	房地产业	K70	0	0	1	0	0	0	0	0	2	5	0.0068	-0.5568	0	18	9	7.62	0.0068	0.0068	0.0609486	7.77501e+06	1997	14610000000	30740000000	3757000000	16330000000	2754000000	2761000000	19300000000	0.627589	0.894519	0.337406	0.180543	16865	0.137171
69	2010	华侨城A	房地产业	K70	0	0	1	0	0	0	0	0	2	5	0.0061	-0.5575	0	9	5	7.73	0.0061	0.0061	0.0208076	4124588	1997	28840000000	48540000000	4439000000	19920000000	13820000000	13830000000	33830000000	0.696934	1.44724	0.464801	0.272377	19337	0.0876872
69	2011	华侨城A	房地产业	K70	0	0	1	0	0	0	0	0	2	5	0.0061	-0.5646	0	10	6	7.88	0.0061	0.0061	0.0593915	3590974	1997	40160000000	62760000000	6380000000	24740000000	18890000000	19910000000	44670000000	0.711698	1.62312	0.34053	0.24682	20974	0.0504165
69	2012	华侨城A	房地产业	K70	0	0	1	0	0	0	0	0	1	3	0	-0.6016	0	10	6	8.33	0.0062	0.0062	0.0396462	17253612	1997	46300000000	73000000000	6265000000	32160000000	16410000000	18890000000	51060000000	0.699528	1.43996	0.347309	0.282442	21425	0.026662
69	2013	华侨城A	房地产业	K70	0	0	1	0	0	0	0	0	2	5	0.0062	-0.5889	0	10	6	8.64			0.0484382	365900000	1997	58580000000	87880000000	3402000000	43830000000	15110000000	16260000000	60220000000	0.685297	1.33669	0.285008	0.213057	21454	0.0077905
69	2014	华侨城A	房地产业	K70	0	0	1	0	0	0	0	0	1	3	0	-0.6103	0	8	6	9.3			0.0607888	443200000	1997	65230000000	94880000000	3497000000	40980000000	19790000000	21590000000	62630000000	0.660105	1.59182	0.499327	0.342098	24575	-0.0099189
69	2015	华侨城A	房地产业	K70	0	0	1	0	0	0	0	0	1	3	0	-0.6566	0	8	5	9.68			0.058044	432100000	1997	81930000000	115300000000	4338000000	43520000000	28110000000	29530000000	73090000000	0.634098	1.88236	0.706165	0.344714	24290	-0.0002019
69	2016	华侨城A	房地产业	K70	0	0	1	0	0	0	0	0	2	5	0.0143	-0.5996	0	12	8	9.86	0.0143	0.0143	0.0386524	890100000	1997	106200000000	146300000000	5756000000	71790000000	22900000000	26400000000	98230000000	0.671215	1.47911	0.532342	0.214026	24427	0.0137859
69	2017	华侨城A	房地产业	K70	0	0	1	0	0	0	0	0	2	5	0.0143	-0.6064	0	7	4	10.2	0.0143	0.0143	0.0006119	680200000	1997	166700000000	217500000000	12760000000	102800000000	44710000000	48210000000	152000000000	0.698911	1.62132	0.595395	0.267609	25130	0.0556669
69	2018	华侨城A	房地产业	K70	0	0	1	0	0	0	0	0	2	5	0.0143	-0.5982	0	4	1	10.56	0.0143	0.0143	0.0482215	358600000	1997	234300000000	294200000000	13130000000	145000000000	59410000000	70590000000	217000000000	0.737692	1.61603	0.511024	0.166863	24934	0.022046
69	2019	华侨城A	房地产业	K70	0	0	1	0	0	0	0	0	3	7	0.0423	-0.5124	0	12	8	10.92	0.0143	0.0198	0.0530935	309800000	1997	298300000000	379600000000	23350000000	200500000000	69640000000	82730000000	284600000000	0.749767	1.48792	0.56337	0.177012	25003	-0.0004569
70	2008	特发信息	电气机械及器材制造业	C38	0	0	1	0.0909091	1	0	0	0.047619	3	7	0.0833	-0.449	0	11	4	7.52	0.0634	0.0966	0.0526737	22376326	1997	797600000	1127000000	0	322400000	39920895	55024396	435100000	0.386032	2.47384	1.94932	1.03383	993	0.0221991
70	2009	特发信息	电气机械及器材制造业	C38	0	0	1	0.0909091	1	0	0	0.0454545	3	7	0.0833	-0.4173	0	11	4	7.62	0.0634	0.1033	0.0043568	17181944	1997	806600000	1228000000	0	380600000	63448532	77263980	493000000	0.401516	2.11956	1.53126	0.712843	1136	0.0823672
70	2010	特发信息	电气机械及器材制造业	C38	0	0	1	0.181818	1	0	0	0.0909091	3	7	0.0932	-0.405	0	10	4	7.73	0.0634	0.1022	0.016764	17578074	1997	1053000000	1596000000	0	515600000	182700000	195600000	725400000	0.454388	2.04248	1.50192	0.694349	1371	0.101828
70	2011	特发信息	电气机械及器材制造业	C38	0	0	1	0.181818	1	0	0	0.0952381	3	7	0.0737	-0.4245	0	10	4	7.88	0.0538	0.1	0.0396179	11720950	1997	1128000000	1820000000	0	666800000	219900000	231900000	902200000	0.495641	1.69172	1.1954	0.46969	1598	0.0562865
70	2012	特发信息	电气机械及器材制造业	C38	0	0	1	0.111111	1	0	0	0.0526316	3	7	0.077	-0.4212	0	12	5	8.33	0.0538	0.0538	0.128843	1118088	1997	1295000000	1992000000	0	850100000	156100000	159100000	1014000000	0.509238	1.5235	1.04855	0.292536	1776	0.0370875
70	2013	特发信息	电气机械及器材制造业	C38	0	0	1	0.111111	1	0	0	0.0526316	3	7	0.087	-0.3726	0	8	3	8.64	0.0496	0.0759	0.144116	2653669	1997	1401000000	2253000000	14010000	926800000	147100000	150100000	1088000000	0.482769	1.51163	1.066	0.220608	1945	0.0431102
70	2014	特发信息	电气机械及器材制造业	C38	0	0	1	0.111111	1	0	0	0.0526316	2	6	0.0679	-0.3917	0	9	3	9.3	0.0496	0.0729		4.00064e+06	1997	1721000000	2608000000	0	1175000000	156700000	156700000	1347000000	0.51634	1.46526	0.995483	0.232607	2081	0.0359558
70	2015	特发信息	电气机械及器材制造业	C38	0	0	1	0.111111	1	0	0	0.0526316	2	6	0.0399	-0.3519	0	12	6	9.68	0.0465	0.1229		8.08849e+06	1997	2601000000	3965000000	428200000	2378000000	144900000	144900000	2555000000	0.64449	1.09349	0.710522	0.173252	3380
70	2016	特发信息	电气机械及器材制造业	C38	0	0	1	0.111111	1	0	0	0.0526316	2	6	0.0399	-0.3519	0	9	3	9.86	0.0465	0.1154	0.0955693	22138181	1997	3279000000	4766000000	479500000	3022000000	136800000	136800000	3205000000	0.6724	1.08489	0.731167	0.176157	4442	0.0202782
70	2017	特发信息	电气机械及器材制造业	C38	0	0	1	0.125	1	0	0	0.0526316	2	6	0.0399	-0.3574	0	10	3	10.2	0.0465	0.1305	0.118717	25019095	1997	4301000000	5853000000	602200000	3838000000	148500000	150100000	4028000000	0.688177	1.1205	0.793411	0.205865	4916	0.0147511
70	2018	特发信息	电气机械及器材制造业	C38	0	0	1	0.111111	1	0	0	0.05	2	6	0.0399	-0.3519	0	11	4	10.56	0.0465	0.1285	0.173557	33503655	1997	5312000000	7219000000	1111000000	4499000000	137900000	473600000	5017000000	0.694881	1.18062	0.831246	0.192391	4179	0.0668788
70	2019	特发信息	电气机械及器材制造业	C38	0	0	1	0.111111	1	0	0	0.0526316	2	6	0.0369	-0.3298	0	9	3	10.92	0.0247	0.0898	0.106956	38661924	1997	4921000000	7090000000	1369000000	3907000000	103100000	160600000	4205000000	0.5931	1.25936	0.862216	0.186095	3615	0.0114848
88	2008	盐田港	道路运输业	G54	0	0	1	0	0	0	0	0	1	3	0	-0.6757	0	9	3	7.52			0.046401	0	1997	1699000000	4572000000	0	153200000	140500000	184700000	368800000	0.0806655	11.0874	11.0852	1.02317	644	-0.0039458
88	2009	盐田港	道路运输业	G54	0	0	1	0	0	0	0	0	3	7	0.0054	-0.6703	0	9	3	7.62	0.0012	0.0031	0.0323383	0	1997	1839000000	4863000000	0	112600000	144400000	188600000	386600000	0.0794906	16.3334	16.331	0.669977	676	-0.0063319
88	2010	盐田港	道路运输业	G54	0	0	1	0	0	0	0	0	3	7	0.0037	-0.67	0	11	5	7.73	0.0025	0.0071	0.0339083	956237	1997	1998000000	4975000000	0	106000000	146500000	190700000	391300000	0.0786573	18.8455	18.843	1.62754	684	-0.0048628
88	2011	盐田港	道路运输业	G54	0	0	1	0	0	0	0	0	2	5	0.0171	-0.6566	0	8	3	7.88	0.0099	0.03	0.089524	0	1997	1197000000	5414000000	0	137800000	129500000	173700000	417300000	0.0770735	8.6843	8.68386	0.781245	544	-0.0560874
88	2012	盐田港	道路运输业	G54	0	0	1	0	0	0	0	0	2	5	0.0134	-0.6603	0	8	3	8.33	0.0099	0.0134	0.0113458	0	1997	897400000	5293000000	0	133800000	99500000	143700000	396600000	0.0749291	6.70864	6.70848	1.47461	529	0.0110658
88	2013	盐田港	道路运输业	G54	0	0	1	0	0	0	0	0	2	5	0.0021	-0.6716	0	9	3	8.64	0.0021	0.0097	0.0205235	0	1997	909800000	5587000000	0	150900000	185300000	229500000	480200000	0.0859551	6.0306	6.03038	1.39398	531	0.0245947
88	2014	盐田港	道路运输业	G54	0	0	1	0	0	0	0	0	1	3	0	-0.6737	0	10	4	9.3	0.0042	0.0104	0.0946553	4401000	1997	1383000000	6826000000	0	111400000	1030000000	1074000000	1285000000	0.188218	12.4091	12.4091	5.35337	537	0.106172
88	2015	盐田港	道路运输业	G54	0	0	1	0	0	0	0	0	1	3	0	-0.7058	0	8	3	9.68			0.0603263	1000000	1997	1634000000	7879000000	0	506400000	1179000000	1208000000	1807000000	0.229364	3.22688	3.22688	1.45453	546	-0.0228972
88	2016	盐田港	道路运输业	G54	0	0	1	0	0	0	0	0	1	3	0	-0.7058	0	10	3	9.86			0.0919359	3.0301e+06	1997	1435000000	8257000000	0	315400000	1063000000	1362000000	1778000000	0.215342	4.55099	4.55099	1.50468	604	0.081971
88	2017	盐田港	道路运输业	G54	0	0	1	0	0	0	0	0	1	3	0	-0.7058	0	13	5	10.2			0.0774419	14575075	1997	1239000000	9296000000		425700000	1389000000	1689000000	2221000000	0.238875	2.91157	2.91081	2.03104	714	0.0917339
88	2018	盐田港	道路运输业	G54	0	0	1	0	0	0	0	0	1	3	0	-0.7058	0	8	1	10.56			0.0888151	1.11086e+06	1997	1095000000	10310000000		487700000	1705000000	2004000000	2566000000	0.248857	2.24436	2.2432	1.59073	775	0.0995041
88	2019	盐田港	道路运输业	G54	0	0	1	0	0	0	0	0	1	3	0	-0.7058	0	11	3	10.92			0.050007	693012	1997	1119000000	11020000000		702900000	1750000000	2052000000	2837000000	0.257485	1.59187	1.58771	1.12993	823	0.052973
89	2008	深圳机场	航空运输业	G56	0	1	1	0	0	0	0	0	1	3	0	-0.6443	0	10	4	7.52			0.0258846	3.04222e+06	1998	1584000000	5431000000	55905393	462800000	0	0	756800000	0.139359	3.42335	3.41978	0.507393	3998	0.0409205
89	2009	深圳机场	航空运输业	G56	0	1	1	0	0	0	0	0	1	3	0	-0.6166	0	10	3	7.62			0.011523	4.59666e+06	1998	1803000000	5791000000	53421864	495600000	0	0	597900000	0.103256	3.63813	3.63472	0.202173	3926	0.0235286
89	2010	深圳机场	航空运输业	G56	0	1	1	0	0	0	0	0	3	7	0.0017	-0.6119	0	9	4	7.73	0.0013	0.0041	0.213526	4.46901e+06	1998	1142000000	6536000000	0	673100000	0	0	681100000	0.104214	1.69667	1.69341	0.603203	4153	0.223165
89	2011	深圳机场	航空运输业	G56	0	1	1	0	0	0	0	0	1	3	0	-0.6136	0	8	3	7.88	0.0042	0.014	0.192102	6.29999e+06	1998	2094000000	9164000000	0	704400000	0	1593000000	2303000000	0.251293	2.97255	2.96944	1.4903	4222	0.251178
89	2012	深圳机场	航空运输业	G56	0	1	1	0	0	0	0	0	1	3	0	-0.6254	0	9	3	8.33	0.0014	0.0035	0.134913	4.84447e+06	1998	1574000000	10400000000	0	784500000	0	2265000000	3053000000	0.293495	2.00651	2.00351	0.902826	4592	0.196612
89	2013	深圳机场	航空运输业	G56	0	1	1	0	0	0	0	0	3	7	0.0059	-0.6189	0	8	3	8.64	0.0024	0.0042	0.0345685	3.94335e+06	1998	1353000000	11860000000	0	1706000000	0	2335000000	4048000000	0.341296	0.792981	0.791722	0.270487	4896	0.065905
89	2014	深圳机场	航空运输业	G56	0	1	1	0	0	0	0	0	1	3	0	-0.6278	0	11	5	9.3	0.0034	0.0069	0.0084189	3875142	1998	2443000000	12700000000	0	2817000000	0	1811000000	4775000000	0.376038	0.867282	0.865746	0.158087	5042	-0.0124887
89	2015	深圳机场	航空运输业	G56	0	1	1	0	0	0	0	0	2	6	0.0198	-0.5634	0	9	3	9.68	0.007	0.0126	0.0009639	1.88605e+06	1998	2158000000	11960000000	0	1691000000	0	0	1700000000	0.142207	1.27623	1.27362	0.24149	5069	-0.0279283
89	2016	深圳机场	航空运输业	G56	0	1	1	0	0	0	0	0	2	6	0.0512	-0.5325	0	11	3	9.86	0.007	0.007	0.0139087	3.42972e+06	1998	2936000000	12480000000	0	1753000000		0	1760000000	0.141008	1.67465	1.67153	0.198738	5226	-0.0166361
89	2017	深圳机场	航空运输业	G56	0	1	1	0	0	0	0	0	2	6	0.1111	-0.4586	0	12	3	10.2	0.0387	0.0457	0.0076743	2273398	1998	3802000000	13120000000		1892000000			1897000000	0.144604	2.00968	2.00688	0.225578	5444	-0.0171179
89	2018	深圳机场	航空运输业	G56	0	1	1	0	0	0	0	0	2	6	0.0479	-0.5467	0	9	1	10.56	0.0305	0.0375	0.0511032	3.10375e+06	1998	3994000000	13450000000		1791000000			1796000000	0.13351	2.22961	2.22645	0.477834	5720	0.022915
89	2019	深圳机场	航空运输业	G56	0	1	1	0	0	0	0	0	2	6	0.0747	-0.5015	0	13	4	10.92	0.0652	0.0722	0.123124	4.34351e+06	1998	3183000000	14020000000		1870000000			1943000000	0.138555	1.70246	1.69916	0.75011	5602	0.102974
90	2008	深天健	土木工程建筑业	E48	0	0	1	0	0	0	0	0	2	5	0.0204	-0.3561	0	10	4	7.52	0.013	0.0641	0.291144	13429999	1993	4166000000	5392000000	1245000000	2865000000	300000000	300000000	3308000000	0.613565	1.45396	0.443225	0.228853	1113	0.0021085
90	2009	深天健	土木工程建筑业	E48	0	0	1	0	0	0	0	0	2	5	0.0165	-0.36	0	14	5	7.62	0.0165	0.045	0.276234	6.6291e+06	1993	3855000000	5890000000	1260000000	2624000000	250000000	331200000	3253000000	0.552343	1.46873	0.335967	0.154782	408	0.0024698
90	2010	深天健	土木工程建筑业	E48	0	0	1	0	0	0	0	0	1	3	0	-0.3765	0	9	3	7.73	0.013	0.0252	0.296541	2.89934e+06	1993	5301000000	10160000000	2029000000	4290000000	200000000	274900000	5483000000	0.539683	1.23554	0.349846	0.211328	1062	-0.0024564
90	2011	深天健	土木工程建筑业	E48	0	0	1	0	0	0	0	0	1	3	0	-0.3765	0	6	3	7.88	0.0045	0.0089	0.277258	30000	1993	4840000000	7500000000	2189000000	3994000000	0	62866021	4430000000	0.590704	1.21169	0.286961	0.147294	1199	0.0121339
90	2012	深天健	土木工程建筑业	E48	0	0	1	0	0	0	0	0	2	5	0.0036	-0.3729	0	8	5	8.33	0.0045	0.012	0.275293	800000	1993	6025000000	8578000000	1920000000	4514000000	0	533100000	5357000000	0.624482	1.3346	0.400603	0.252546	2232	-0.0042161
90	2013	深天健	土木工程建筑业	E48	0	0	1	0	0	0	0	0	1	3	0	-0.3765	0	6	3	8.64	0.0033	0.0173	0.267408	1010000	1993	7191000000	9792000000	1780000000	5210000000	273400000	968200000	6420000000	0.655718	1.3801	0.519547	0.353825	2255	-0.0014727
90	2014	天健集团	土木工程建筑业	E48	0	0	1	0	0	0	0	0	1	3	0	-0.3989	0	6	3	9.3			0.270023	315010	1993	8444000000	11030000000	1540000000	6260000000	632400000	826300000	7331000000	0.664769	1.34885	0.501787	0.341111	2496	-0.0016803
90	2015	天健集团	土木工程建筑业	E48	0	0	1	0	0	0	0	0	2	5	0.0806	-0.3632	0	6	3	9.68	0.0322	0.0484	0.231639	7458270	1993	13580000000	16550000000	4144000000	8755000000	1354000000	1368000000	10360000000	0.625577	1.55053	0.613133	0.481871	2722	0.048694
90	2016	天健集团	土木工程建筑业	E48	0	0	1	0	0	0	0	0	2	5	0.0806	-0.3716	0	7	3	9.86	0.0322	0.0484	0.242668	5.74906e+06	1993	15620000000	19290000000	3440000000	9139000000	3704000000	3718000000	12950000000	0.671569	1.709	0.493272	0.391756	4240	0.0471358
90	2017	天健集团	土木工程建筑业	E48	0	0	1	0	0	0	0	0	2	5	0.0805	-0.3717	0	9	4	10.2	0.0322	0.0483	0.270212	21810413	1993	21880000000	25790000000	1451000000	12570000000	6541000000	6553000000	19200000000	0.74455	1.74064	0.375752	0.193832	5978	0.009959
90	2018	天健集团	土木工程建筑业	E48	0	0	1	0	0	0	0	0	2	5	0.0705	-0.3938	0	10	4	10.56	0.0304	0.0465	0.263508	4.84261e+06	1993	27900000000	31740000000	1530000000	16470000000	6469000000	6479000000	23000000000	0.724716	1.69453	0.457449	0.273398	7485	-0.0015946
90	2019	天健集团	土木工程建筑业	E48	0	0	1	0	0	0	0	0	3	7	0.0543	-0.3903	0	8	3	10.92	0.0161	0.034	0.259738	22939460	1993	35350000000	40310000000	2052000000	22910000000	7404000000	7414000000	30650000000	0.760364	1.54302	0.353632	0.193814	9530	-0.0004175
96	2008	广聚能源	批发业	F51	0	0	1	0.0769231	1	0	0.125	0.0833333	2	5	0.0296	-0.6308	0	13	5	7.52	0.0377	0.0715	0.002955	0	1999	730500000	1681000000	0	84817829	0	0	84817829	0.0504604	8.61272	8.4282	7.94492	679	0.0049093
96	2009	广聚能源	批发业	F51	0	0	1	0	0	0	0	0	1	3	0	-0.6414	0	11	4	7.62	0.0377	0.0455	0.117722	0	1999	656800000	1837000000	0	156900000	0	0	188600000	0.102706	4.18767	4.0516	3.78773	728	0.117161
96	2010	广聚能源	批发业	F51	0	0	1	0	0	0	0	0	1	3	0	-0.6213	0	10	4	7.73	0.0176	0.0218	0.0251842	519000	1999	745400000	1874000000	0	117700000	0	0	148600000	0.0793029	6.33158	5.98241	5.58595	691	-0.0057091
96	2011	广聚能源	批发业	F51	0	0	1	0	0	0	0	0	1	3	0	-0.6213	0	10	4	7.88	0.0176	0.0253	0.000788	114000	1999	771600000	1990000000	0	147500000	0	0	176500000	0.0887114	5.23319	5.03672	4.06826	371	-0.0073334
96	2012	广聚能源	批发业	F51	0	0	1	0	0	0	0	0	2	5	0.0176	-0.5861	0	18	8	8.33	0.0176	0.0265	0.0165587	0	1999	820200000	1990000000	0	157200000	0	0	185300000	0.0931204	5.21712	4.45006	4.20221	371	-0.0055016
96	2013	广聚能源	批发业	F51	0	0	1	0	0	0	0	0	3	7	0.0198	-0.5744	0	11	4	8.64	0.0176	0.0258	0.0353163	0	1999	886500000	2048000000	0	148600000	0	0	175600000	0.0857419	5.96683	5.79623	5.52804	371	-0.0631151
96	2014	广聚能源	批发业	F51	0	0	1	0	0	0	0	0	2	5	0.0222	-0.5539	0	11	5	9.3	0.0176	0.0291	0.0444991	0	1999	985100000	2033000000	0	116500000	0	0	143000000	0.0703586	8.45855	8.40297	8.01421	385	0.0117007
96	2015	广聚能源	批发业	F51	0	0	1	0	0	0	0	0	2	5	0.0176	-0.5365	0	13	5	9.68	0.0176	0.0361	0.0039667	0	1999	1295000000	2217000000	0	171300000	0	0	197800000	0.0892185	7.56098	7.5092	6.81219	384	-0.0018112
96	2016	广聚能源	批发业	F51	0	0	1	0	0	0	0	0	2	5	0.0176	-0.5378	0	13	4	9.86	0.0185	0.1149	0.0049692	0	1999	1341000000	2430000000	0	99407486		0	125400000	0.051592	13.4903	13.1447	11.7904	390	-0.0013896
96	2017	广聚能源	批发业	F51	0	0	1	0	0	0	0	0	2	5	0.0176	-0.5378	0	11	4	10.2	0.0185	0.076	0.0122836	0	1999	1474000000	2553000000		128100000			151400000	0.0592995	11.5089	11.3326	10.2478	398	-0.0027811
96	2018	广聚能源	批发业	F51	0	0	1	0	0	0	0	0	3	7	0.0436	-0.5118	0	15	8	10.56	0.0291	0.1183	0.0318974	261514	1999	1519000000	2647000000		125400000			147700000	0.0557857	12.1159	11.9388	10.8517	403	0.0143683
96	2019	广聚能源	批发业	F51	0	0	1	0	0	0	0	0	3	7	0.1342	-0.4212	0	14	4	10.92	0.0432	0.2158	0.0210607	326433	1999	1626000000	2947000000		150200000			210500000	0.0714295	10.8212	10.7348	9.80167	400	0.0027911
99	2008	中信海直	航空运输业	G56	0	1	1	0.0666667	1	0	0	0.0416667	1	3	0	-0.514	0	16	5	7.52	0.0038	0.0145	0.0047415	8.44315e+06	1999	708900000	2310000000	142000000	248400000	626100000	626100000	874600000	0.378659	2.8538	1.91953	1.04118	603	0.0063364
99	2009	中信海直	航空运输业	G56	0	1	1	0	0	0	0	0	2	6	0.0019	-0.4703	0	15	5	7.62	0.0034	0.0138	0.0386497	39910023	1999	755900000	2504000000	126400000	305800000	675600000	675600000	981400000	0.391922	2.47229	1.69478	0.840972	803	0.0117802
99	2010	中信海直	航空运输业	G56	0	1	1	0	0	0	0	0	2	5	0.0013	-0.4709	0	20	8	7.73	0.006	0.0139	0.0564892	8598667	1999	737000000	2516000000	20000000	219100000	677100000	677100000	896300000	0.356164	3.36331	1.98706	1.08724	839	0.0347048
99	2011	中信海直	航空运输业	G56	0	1	1	0	0	0	0	0	1	3	0	-0.4735	0	14	5	7.88	0.0019	0.005	0.0529237	3.23768e+06	1999	819900000	2711000000	55000000	307900000	668900000	668900000	976700000	0.3603	2.66309	1.69708	0.79364	894	0.0367275
99	2012	中信海直	航空运输业	G56	0	1	1	0	0	0	0	0	2	5	0.0019	-0.4703	0	18	5	8.33	0.0043	0.0064	0.0805218	6.7932e+06	1999	1494000000	3531000000	80350026	422000000	623700000	1116000000	1538000000	0.435512	3.54005	2.80662	2.0431	967	0.0495834
99	2013	中信海直	航空运输业	G56	0	1	1	0	0	0	0	0	2	5	0.0029	-0.424	0	20	7	8.64	0.0029	0.0029	0.267541	0	1999	1003000000	3840000000	182300000	551300000	608900000	831600000	1383000000	0.360138	1.81922	1.22272	0.399089	1030	0.244
99	2014	中信海直	航空运输业	G56	0	1	1	0	0	0	0	0	1	3	0	-0.4001	0	21	8	9.3	0.023	0.0592	0.0138584	0	1999	1224000000	4454000000	56900673	551300000	788300000	1013000000	1731000000	0.388661	2.22015	1.56669	0.597677	1095	0.0270311
99	2015	中信海直	航空运输业	G56	0	1	1	0	0	0	0	0	1	3	0	-0.4163	0	19	6	9.68	0.0064	0.0136	0.0227702	305000	1999	1426000000	4962000000	199900000	761900000	762500000	1168000000	2148000000	0.432835	1.87195	1.35329	0.484961	1045	-0.0077205
99	2016	中信海直	航空运输业	G56	0	1	1	0	0	0	0	0	1	3	0	-0.4163	0	21	7	9.86	0.0108	0.0199	0.0207988	1.33066e+06	1999	1421000000	4893000000	318100000	881600000	586400000	927300000	2017000000	0.412218	1.61162	1.25584	0.391147	1071	-0.0313311
99	2017	中信海直	航空运输业	G56	0	1	1	0	0	0	0	0	2	6	0.0084	-0.4079	0	17	5	10.2	0.0163	0.0375	0.0429923	1321000	1999	1802000000	5621000000	225100000	877700000	863700000	1468000000	2558000000	0.455037	2.05301	1.69007	0.627653	1095	-0.0187959
99	2018	中信海直	航空运输业	G56	0	1	1	0	0	0	0	0	2	6	0.0078	-0.4147	0	9	3	10.56	0.0163	0.0498	0.0455649	3.64147e+06	1999	2017000000	5664000000	301600000	873800000	745100000	1315000000	2461000000	0.434482	2.30874	1.93785	0.472525	1090	-0.0106676
99	2019	中信海直	航空运输业	G56	0	1	1	0	0	0	0	0	3	7	0.0177	-0.3986	0	25	7	10.92	0.0207	0.0557	0.0598374	4.87093e+06	1999	2357000000	5862000000	244700000	1447000000	300300000	300300000	2471000000	0.42148	1.62878	1.40753	0.410541	1035	0.0026333
100	2008	TCL集团	计算机、通信和其他电子设备制造业	C39	1	0	1	0.2	1	0	0.0625	0.103448	3	7	0.1151	-0.0119	0	11	4	7.52	0.063	0.1586		149300000	2002	18250000000	23190000000	5110000000	16670000000	24301000	242900000	16980000000	0.732179	1.09528	0.822027	0.208825	40150	0.0157042
100	2009	TCL集团	计算机、通信和其他电子设备制造业	C39	1	0	1						3	7	0.0896	-0.0679	0	11	4	7.62			0.0489856	145500000	2002	24600000000	30230000000	4816000000	19420000000	2074000000	2094000000	21810000000	0.721231	1.26689	0.925157	0.298532	45960	0.0470068
100	2010	TCL集团	计算机、通信和其他电子设备制造业	C39	1	0	1						3	7	0.2255	0.0593	0	10	4	7.73			0.031491	685100000	2002	44530000000	53480000000	13430000000	30520000000	1929000000	3921000000	35390000000	0.661685	1.45906	1.20711	0.525892	51673	0.0696613
100	2011	TCL集团	计算机、通信和其他电子设备制造业	C39	1	0	1	0.125	1	0	0.125	0.105263	2	5	0.0371	-0.0777	0	7	3	7.88			0.147791	562500000	2002	48220000000	74010000000	12200000000	38110000000	11400000000	15370000000	54730000000	0.739467	1.26551	1.0432	0.326637	56190	0.278134
100	2012	TCL集团	计算机、通信和其他电子设备制造业	C39	1	0	1						1	3	0	-0.098	0	7	3	8.33			0.0982555	807100000	2002	51180000000	79740000000	10150000000	45250000000	8258000000	12730000000	59510000000	0.74628	1.13113	0.866881	0.220268	68935	0.0456018
100	2013	TCL集团	计算机、通信和其他电子设备制造业	C39	1	0	1						2	5	0.0167	-0.0807	0	8	3	8.64			0.0555451	1340000000	2002	47930000000	78080000000	5959000000	37150000000	10030000000	14640000000	58120000000	0.744391	1.29012	0.962188	0.254138	73809	0.008239
100	2014	TCL集团	计算机、通信和其他电子设备制造业	C39	1	0	1						1	3	0	-0.0991	1	12	5	9.3			0.0045545	1014000000	2002	55480000000	92880000000	11420000000	47980000000	9098000000	12220000000	66020000000	0.710795	1.15641	0.959998	0.220673	76320	0.0540231
100	2015	TCL集团	计算机、通信和其他电子设备制造业	C39	1	0	1						2	5	0.0704	-0.1348	1	14	4	9.68			0.0610999	1112000000	2002	53750000000	111800000000	11210000000	53970000000	11950000000	14440000000	74130000000	0.663286	0.995864	0.828584	0.237272	29810	0.134895
100	2016	TCL集团	计算机、通信和其他电子设备制造业	C39	1	0	1						2	5	0.0706	-0.166	0	13	5	9.86			0.0033037	1112000000	2002	75920000000	147100000000	10180000000	67290000000	20650000000	28200000000	101400000000	0.689087	1.12823	0.937649	0.353909	79561	0.0818815
100	2017	TCL集团	计算机、通信和其他电子设备制造业	C39	1	0	1						2	5	0.1422	-0.0465	1	16	5	10.2			0.0072949	1159000000	2002	80100000000	160300000000	15990000000	72250000000	20280000000	30860000000	106200000000	0.662227	1.10863	0.929435	0.322241	75059	0.0605918
100	2018	TCL集团	计算机、通信和其他电子设备制造业	C39	1	0	1						2	5	0.1418	-0.0486	6	10	3	10.56			0.0967761	1377000000	2002	80310000000	192800000000	13240000000	78840000000	36860000000	49920000000	131900000000	0.684217	1.01868	0.766405	0.326026	89750	0.15905
100	2019	TCL集团	计算机、通信和其他电子设备制造业	C39	1	0	1						3	7	0.1806	0.0729	0	17	4	10.92			0.0219772	1171000000	2002	48160000000	164800000000	12070000000	43060000000	38510000000	55020000000	101000000000	0.612465	1.11839	0.986524	0.40963	35379	0.0630251
151	2008	中成股份	批发业	F51	0	0	1	0	0	0	0	0	1	3	0	-0.5089	0	9	2	7.24	0.0024	0.0106	0.302281	0	1999	651100000	1155000000	29000922	252900000	0	5.12423e+06	259700000	0.224753	2.57436	1.99485	1.24457	328	-0.0013362
151	2009	中成股份	批发业	F51	0	0	1	0	0	0	0	0	2	5	0.0161	-0.4885	0	9	3	7.36	0.0034	0.011	0.247261	979289	1999	620200000	1119000000	0	216300000	0	5.12725e+06	221400000	0.197865	2.86706	2.36762	1.58132	314	0.0282577
151	2010	中成股份	批发业	F51	0	0	1	0	0	0	0	0	1	3	0	-0.4809	0	8	3	7.94	0.0041	0.0176	0.0039929	0	1999	639400000	1088000000	0	201800000	0	4.92972e+06	206800000	0.190006	3.16773	2.50673	0.90273	291	-0.0046233
151	2011	中成股份	批发业	F51	0	0	1	0	0	0	0	0	1	3	0	-0.4823	0	11	4	8.1	0.0016	0.0082	0.0185935	0	1999	817900000	1185000000	0	318800000	0	4.68757e+06	323400000	0.272902	2.56592	1.95723	1.02132	288	-0.0013828
151	2012	中成股份	批发业	F51	0	0	1	0	0	0	0	0	1	3	0	-0.5023	0	10	3	8.75	0.002	0.0063	0.0273283	0	1999	1327000000	1666000000	0	753700000	0	4.67959e+06	758400000	0.45525	1.76019	1.52025	1.14793	256	-0.0026971
151	2013	中成股份	批发业	F51	0	0	1	0	0	0	0	0	3	7	0.0073	-0.4936	0	11	3	9.12	0.0052	0.022	0.0270523	12982	1999	2245000000	2490000000	0	1506000000	0	4.55503e+06	1511000000	0.606677	1.49054	1.44108	1.05409	234	-0.0008281
151	2014	中成股份	批发业	F51	0	0	1	0	0	0	0	0	2	5	0.0035	-0.4785	0	12	5	9.37	0.0054	0.0168	0.0186511	3639.6	1999	2653000000	2920000000	0	1912000000	0	4524799	1917000000	0.656582	1.38702	1.33977	1.18373	308	-0.0012972
151	2015	中成股份	批发业	F51	0	0	1	0	0	0	0	0	1	3	0	-0.458	0	11	3	8.89	0.0032	0.0172	0.0049045	578600	1999	2180000000	2416000000	0	1396000000	0	4.75605e+06	1400000000	0.579701	1.56181	1.50389	1.23984	383	0.0009145
151	2016	中成股份	批发业	F51	0	0	1	0	0	0	0	0	1	3	0	-0.458	0	10	3	9.14	0.003	0.0204	0.0192974	3179143	1999	1784000000	2069000000	0	1066000000		5.07085e+06	1071000000	0.517535	1.67434	1.58519	1.20738	405	0.0007715
151	2017	中成股份	批发业	F51	0	0	1	0	0	0	0	0	1	3	0	-0.458	0	7	1	9.42	0.003	0.0182	0.0403127	2.11284e+06	1999	1764000000	2157000000		1162000000		4.82603e+06	1166000000	0.54077	1.51895	1.33198	1.0511	393	0.0144207
151	2018	中成股份	批发业	F51	0	0	1	0	0	0	0	0	1	3	0	-0.458	0	9	2	9.7	0.0029	0.0113	0.0292196	700235	1999	1752000000	2158000000	46669163	1152000000		5.04758e+06	1157000000	0.536344	1.5203	0.911669	0.660367	384	-0.00167
151	2019	中成股份	批发业	F51	0	0	1	0	0	0	0	0	1	3	0	-0.458	0	12	5	10	0.0104	0.0285	0.0249799	1.22629e+06	1999	1952000000	2393000000	296400000	1439000000		5.11791e+06	1444000000	0.60374	1.35632	0.728237	0.406545	352	-0.121683
153	2008	丰原药业	医药制造业	C27	1	0	2	0	0	0	0	0	2	5	0.1143	-0.2533	0	9	3	5.92	0.1108	0.1576	0.0388145	1426206	1997	562200000	1166000000	218500000	508100000	0	900000	511500000	0.438817	1.10651	0.829944	0.215863	4735	-0.0060344
153	2009	丰原药业	医药制造业	C27	1	0	2	0	0	0	0	0	2	5	0.1143	-0.2349	0	9	3	6.04	0.1108	0.1545	0.0886438	4.99324e+06	1997	575600000	1205000000	211400000	454300000	70000000	70000000	526800000	0.436987	1.26697	0.974939	0.236092	4659	0.0394886
153	2010	丰原药业	医药制造业	C27	1	0	2	0	0	0	0	0	2	5	0.1143	-0.1797	0	8	3	6.12	0.1108	0.1232	0.0653843	10901096	1997	546500000	1276000000	201400000	479000000	40000000	40000000	522000000	0.40916	1.14096	0.821392	0.20129	4908	0.0281256
153	2011	丰原药业	医药制造业	C27	1	0	2						2	5	0.1141	-0.1799	1	8	3	6.42			0.054666	6.02001e+06	1997	562400000	1318000000	218200000	549700000	0	0	553000000	0.419497	1.02317	0.697212	0.104487	4966	0.0198164
153	2012	丰原药业	医药制造业	C27	1	0	2						2	5	0.1139	-0.1801	1	10	4	6.25			0.0937991	10920810	1997	621500000	1450000000	279500000	611700000	60000000	60000000	675500000	0.465688	1.01607	0.686438	0.107476	5467	0.0370316
153	2013	丰原药业	医药制造业	C27	1	0	2						2	5	0.1435	-0.0462	1	9	4	6.5			0.10403	11907201	1997	921500000	1981000000	266600000	655100000	197000000	249100000	926700000	0.467801	1.40667	1.08264	0.471597	4992	0.0407819
153	2014	丰原药业	医药制造业	C27	1	0	2						2	5	0.0715	-0.1327	1	9	3	7.4			0.102176	9.46293e+06	1997	948000000	2238000000	265200000	938600000	67800000	119900000	1091000000	0.487414	1.00993	0.739468	0.178866	4703	0.0561266
153	2015	丰原药业	医药制造业	C27	1	0	2						2	5	0.0715	-0.1536	1	12	4	6.98				11311423	1997	944200000	2305000000	464200000	977900000	59400000	111500000	1121000000	0.486291	0.965557	0.68925	0.164231	4547	-0.0040014
153	2016	丰原药业	医药制造业	C27	1	0	2						2	5	0.0491	-0.2285	1	13	4	7.09				75032734	1997	1180000000	2490000000	530000000	1251000000	43000000	43000000	1338000000	0.537108	0.943412	0.724094	0.111511	4593
153	2017	丰原药业	医药制造业	C27	1	0	2						1	3	0	-0.2733	1	9	3	7.26			0.0567459	16800294	1997	1496000000	2768000000	465700000	1490000000			1547000000	0.559038	1.00424	0.734193	0.137634	4571	-0.0092118
153	2018	丰原药业	医药制造业	C27	1	0	2						2	5	0.0156	-0.3061	1	5	2	7.44			0.0757068	23269908	1997	1588000000	3008000000	366000000	1640000000			1716000000	0.570549	0.968408	0.687311	0.161596	4758	0.0047767
153	2019	丰原药业	医药制造业	C27	1	0	2						1	3	0	-0.3075	1	12	5	7.62			0.0939661	39096771	1997	1739000000	3560000000	490800000	2035000000	105100000	105100000	2232000000	0.627174	0.85477	0.615518	0.125481	4668	0.0269352
155	2008	川化股份	电力、热力生产和供应业	D44	1	1	3	0	0	0	0	0	1	3	0	-0.6349	0	5	2	5.78	0.0049	0.0165	0.0755658	12219024	1997	691100000	2956000000	268500000	787400000	246000000	246000000	1042000000	0.352525	0.877726	0.479038	0.207421	5031	0.0438621
155	2009	川化股份	电力、热力生产和供应业	D44	1	1	3	0	0	0	0	0	2	5	0.0011	-0.6421	0	5	2	5.79	0.0083	0.0152	0.136865	17346786	1997	761300000	3217000000	361500000	782900000	479400000	479400000	1276000000	0.396789	0.972422	0.661079	0.259951	4877	0.0894877
155	2010	川化股份	电力、热力生产和供应业	D44	1	1	3	0	0	0	0	0	2	5	0.0097	-0.6252	0	4	2	5.75	0.0051	0.0252	0.0286885	17794438	1997	799200000	3378000000	577500000	1195000000	457600000	457600000	1674000000	0.495575	0.668796	0.379084	0.165574	4891	-0.0027636
155	2011	川化股份	电力、热力生产和供应业	D44	1	1	3	0	0	0	0	0	2	5	0.008	-0.6269	0	5	2	5.81	0.0054	0.0196	0.0319503	14677301	1997	602800000	3110000000	608500000	1288000000	317800000	317800000	1627000000	0.523088	0.468131	0.240991	0.139171	4842	-0.0211515
155	2012	*ST川化	电力、热力生产和供应业	D44	1	1	3						1	3	0	-0.6349	0	4	2	6.03				80079511	1997	835600000	3155000000	657400000	1512000000	158900000	158900000	1692000000	0.536233	0.552829	0.420974	0.232579	4696
155	2013	川化股份	电力、热力生产和供应业	D44	1	1	3	0	0	0	0	0	1	3	0	-0.586	0	7	2	6.18	0.0369	0.0689		13622086	1997	1018000000	2933000000	550400000	1595000000	223100000	561600000	2177000000	0.74215	0.638428	0.450904	0.195272	3937	-0.0323487
155	2014	川化股份	电力、热力生产和供应业	D44	1	1	3	0	0	0	0	0	1	3	0	-0.5902	0	8	2	6.52	0.0344	0.0597	0.0388098	13146784	1997	459900000	1350000000	579400000	2028000000	46800000	107900000	2227000000	1.64989	0.226729	0.188483	0.085419	1625	-0.0536325
155	2015	*ST 川化	电力、热力生产和供应业	D44	1	1	3						2	5	0.01	-0.406	0	5	2	7.01				17185050	1997	319900000	719800000	828300000	2265000000	0	0	2348000000	3.2619	0.141229	0.125523	0.021293	1416
155	2016	*ST 川化	电力、热力生产和供应业	D44	1	1	3						2	5	0.2699	-0.1461	0	5	2	7.08				19558500	1997	2943000000	2943000000	0	88737198		0	88737198	0.0301552	33.1605	33.1605	24.4234	18
155	2017	川化股份	电力、热力生产和供应业	D44	1	1	3	0	0	0	0	0	2	5	0.1608	-0.2552	0	6	2	7.26	0.0422	0.1712		565457	1997	3458000000	6785000000	150000000	1434000000	1668000000	1668000000	3109000000	0.458189	2.41142	2.38828	0.408274	188
155	2018	川能动力	电力、热力生产和供应业	D44	1	1	3	0	0	0	0	0	2	5	0.0996	-0.3313	0	7	3	7.45	0.0387	0.125	0.0646966	628693	1997	3586000000	7229000000		1262000000	2172000000	2172000000	3441000000	0.475944	2.84159	2.77982	0.518862	212	0.0815583
155	2019	川能动力	电力、热力生产和供应业	D44	1	1	3	0	0	0	0	0	2	5	0.1081	-0.3262	0	7	2	7.65	0.0387	0.1164	0.149697	580512	1997	2827000000	7246000000		920500000	2098000000	2098000000	3024000000	0.417335	3.07154	3.06744	1.04846	229	0.113643
157	2008	中联重科	专用设备制造业	C35	1	0	2	0.142857	1	0	0	0.0384615	2	6	0.0996	-0.319	0	7	4	5.35	0.0996	0.0996	0.265449	138400000	1999	14010000000	23030000000	4618000000	12990000000	2567000000	3701000000	17780000000	0.771943	1.07852	0.680446	0.25918	18681	0.583887
157	2009	中联重科	专用设备制造业	C35	1	0	2						3	7	0.2492	-0.0103	0	9	6	5.33	0.1402	0.2492	0.205834	73605830	1999	20480000000	33910000000	6257000000	19430000000	2301000000	4091000000	26320000000	0.77615	1.05361	0.730902	0.1783	18511	0.0347879
157	2010	中联重科	专用设备制造业	C35	1	0	2	0.142857	1	0	0	0.0333333	3	7	0.3594	0.1412	0	6	4	5.47	0.1648	0.3367	0.120186	70352283	1999	44370000000	63000000000	4231000000	25980000000	4813000000	7143000000	35520000000	0.563865	1.70765	1.37363	0.722001	22356	0.0234593
157	2011	中联重科	专用设备制造业	C35	1	0	2	0.142857	1	0	0	0.0333333	3	7	0.3642	0.1605	0	6	4	5.68	0.1853	0.342	0.149316	86879411	1999	49020000000	71580000000	4524000000	26650000000	5957000000	8669000000	35950000000	0.502181	1.83914	1.47685	0.600427	28833	0.0186248
157	2012	中联重科	专用设备制造业	C35	1	0	2						3	7	0.3465	0.1577	0	6	4	5.7	0.1853	0.3258	0.128775	212100000	1999	67030000000	88970000000	4205000000	34770000000	3870000000	11680000000	47790000000	0.53707	1.92802	1.59055	0.57769	31707	0.0190451
157	2013	中联重科	专用设备制造业	C35	1	0	2						3	7	0.3465	0.1519	0	6	4	5.84			0.135322	110700000	1999	69530000000	89540000000	5208000000	33020000000	5641000000	13710000000	47490000000	0.530345	2.10548	1.84061	0.504415	27028	0.0070245
157	2014	中联重科	专用设备制造业	C35	1	0	2						3	7	0.3212	0.1485	0	7	4	6.78			0.126032	306900000	1999	74080000000	93760000000	3864000000	25260000000	9787000000	26520000000	52510000000	0.56006	2.93249	2.52176	0.573318	20314	0.0074658
157	2015	中联重科	专用设备制造业	C35	1	0	2						3	7	0.3041	0.0922	0	9	5	7.09			0.13627	525200000	1999	74580000000	93720000000	7819000000	30180000000	6453000000	22240000000	53110000000	0.566712	2.47112	2.00453	0.380575	19141	0.0002086
157	2016	中联重科	专用设备制造业	C35	1	0	2						3	7	0.3041	0.0954	0	7	4	7.07			0.124338	205500000	1999	68920000000	89140000000	4912000000	26900000000	10100000000	23320000000	51350000000	0.576009	2.56215	2.08741	0.244418	15154	-0.0045233
157	2017	中联重科	专用设备制造业	C35	1	0	2						3	7	0.299	0.0906	2	7	4	7.33			0.194889	80866035	1999	62040000000	83150000000	5417000000	24470000000	6535000000	19520000000	44920000000	0.540256	2.5354	2.17228	0.292117	13461	-0.118945
157	2018	中联重科	专用设备制造业	C35	1	0	2						3	7	0.2888	0.0837	6	8	4	7.6			0.0971873	134600000	1999	70370000000	93460000000	8325000000	39630000000	5539000000	13930000000	54690000000	0.585172	1.77572	1.53472	0.220911	15121	-0.0018291
157	2019	中联重科	专用设备制造业	C35	1	0	2						3	7	0.3452	0.1417	0	10	4	7.88			0.102869	151400000	1999	63180000000	92070000000	5043000000	34580000000	2842000000	14960000000	52530000000	0.570609	1.82695	1.48656	0.146696	19016	0.0081033
158	2008	常山股份	软件和信息技术服务业	I65	0	0	1	0	0	0	0	0	2	5	0.0803	-0.4431	0	9	3	5.5	0.0199	0.0695	0.0207895	1491592	1998	1996000000	4355000000	1106000000	1689000000	391700000	415900000	2108000000	0.484158	1.18208	0.759692	0.505994	18079	-0.0777413
158	2009	常山股份	软件和信息技术服务业	I65	0	0	1	0	0	0	0	0	1	3	0	-0.5015	0	9	3	5.64	0.0032	0.0127	0.0675252	1.63716e+06	1998	1953000000	4272000000	1346000000	1800000000	96421000	96421000	1946000000	0.455477	1.08515	0.749431	0.437432	17337	-0.0126111
158	2010	常山股份	软件和信息技术服务业	I65	0	0	1	0	0	0	0	0	2	5	0.0053	-0.4753	0	8	3	4.98	0.0055	0.0206	0.0669114	6.37079e+06	1998	2382000000	4742000000	1380000000	2331000000	14682000	14682000	2368000000	0.49943	1.02196	0.695579	0.379151	17951	0.0081918
158	2011	常山股份	软件和信息技术服务业	I65	0	0	1	0	0	0	0	0	2	5	0.0059	-0.4747	0	8	3	5.18	0.0038	0.0259	0.0804165	16751760	1998	2770000000	5291000000	1519000000	2837000000	12943000	12943000	2876000000	0.543603	0.976625	0.622744	0.194238	16741	0.0180219
158	2012	常山股份	软件和信息技术服务业	I65	0	0	1	0	0	0	0	0	2	5	0.0116	-0.469	0	10	4	5.44	0.0035	0.0207	0.0536869	84537231	1998	3076000000	5717000000	1520000000	2586000000	10235000	632200000	3289000000	0.575353	1.18968	0.742819	0.283789	13042	-0.0237554
158	2013	常山股份	软件和信息技术服务业	I65	0	0	1	0	0	0	0	0	2	5	0.0147	-0.4659	0	8	3	5.61	0.0054	0.0276	0.108417	245300000	1998	3082000000	5773000000	1589000000	2652000000	9465000	635100000	3331000000	0.576942	1.16186	0.594287	0.119202	8768	0.0135009
158	2014	常山股份	软件和信息技术服务业	I65	0	0	1	0	0	0	0	0	2	5	0.0046	-0.4793	0	11	5	6.03	0.0046	0.0158	0.0848425	348000000	1998	2731000000	5553000000	1505000000	2937000000	82726000	82726000	3079000000	0.554528	0.92969	0.445108	0.062337	5826	0.001398
158	2015	常山股份	软件和信息技术服务业	I65	0	0	1	0.181818	1	0	0	0.0909091	2	5	0.2867	0.0135	0	13	5	6.32	0.1531	0.2867	0.10111	368800000	1998	5967000000	10940000000	3180000000	5139000000	5987000	299600000	5509000000	0.503495	1.16122	0.774671	0.184565	5782	0.0236631
158	2016	常山股份	软件和信息技术服务业	I65	0	0	1	0.181818	1	0	0.142857	0.142857	2	5	0.2746	0.0014	0	11	4	6.42	0.1639	0.2991	0.0807214	409500000	1998	7571000000	12800000000	3249000000	5737000000	809200000	964200000	7060000000	0.551411	1.31963	0.982375	0.322506	5911	0.0176899
158	2017	常山北明	软件和信息技术服务业	I65	0	0	1	0.181818	1	0	0.125	0.136364	2	5	0.2735	0.0003	0	12	4	6.56	0.1724	0.2946	0.0856449	607900000	1998	7564000000	12790000000	2421000000	5801000000	668000000	706400000	6777000000	0.52987	1.30382	0.975863	0.216942	5054	0.0137946
158	2018	常山北明	软件和信息技术服务业	I65	0	0	1	0.272727	1	0	0.1	0.166667	2	5	0.2699	-0.0056	0	13	6	6.69	0.1832	0.2937	0.106077	294100000	1998	8469000000	14140000000	2862000000	6421000000	1175000000	1342000000	8050000000	0.569219	1.319	0.975693	0.2794	5092	0.0264559
158	2019	常山北明	软件和信息技术服务业	I65	0	0	1	0.272727	1	0	0.1	0.166667	2	5	0.2245	-0.0603	0	12	4	6.84	0.1579	0.2563	0.0899337	301800000	1998	8258000000	14160000000	2860000000	7014000000	521700000	849900000	8236000000	0.581776	1.1774	0.865721	0.222707	5084	0.0160294
301	2008	东方市场	化学纤维制造业	C28	1	0	1	0	0	0	0	0	1	3	0	-0.3879	0	9	3	7.84	0.0039	0.0039	0.117295	0	1998	1659000000	3813000000	719000000	980400000	110000000	110000000	1348000000	0.353383	1.69212	0.492229	0.172731	563	0.062236
301	2009	东方市场	化学纤维制造业	C28	1	0	1	0	0	0	0	0	1	3	0	-0.3828	0	10	4	8.21			0.0086121	4250700	1998	1382000000	3874000000	701000000	1095000000	59500000	59500000	1394000000	0.359717	1.26131	0.724658	0.332548	602	-0.0413504
301	2010	东方市场	化学纤维制造业	C28	1	0	1	0	0	0	0	0	1	3	0	-0.3843	0	6	4	8.59	0.0015	0.0015	0.0336087	360000	1998	1746000000	3743000000	525000000	943400000	53500000	63624622	1197000000	0.319968	1.85097	1.27097	0.416873	619	-0.0880532
301	2011	东方市场	化学纤维制造业	C28	1	0	1	0	0	0	0	0	1	3	0	-0.3824	0	11	5	9.18	0.0024	0.0024	0.009607	428500	1998	1262000000	3483000000	252000000	717800000	46500000	52432253	923400000	0.265155	1.75812	1.01949	0.54679	625	-0.0563992
301	2012	东方市场	化学纤维制造业	C28	1	0	1	0	0	0	0	0	1	3	0	-0.3818	0	8	4	9.94	0.0023	0.0023	0.102981	1030000	1998	1145000000	3583000000	0	703800000	39500000	43718881	888400000	0.247966	1.62751	0.909353	0.628562	625	0.0340467
301	2013	东方市场	化学纤维制造业	C28	1	0	1	0	0	0	0	0	1	3	0	-0.3783	0	8	4	9.86	0.0034	0.0123	0.0327853	1160000	1998	1334000000	3667000000	180000000	557300000	0	2.42387e+06	702600000	0.191626	2.39288	1.84573	0.850786	600	-0.0846001
301	2014	东方市场	化学纤维制造业	C28	1	0	1	0	0	0	0	0	1	3	0	-0.3712	0	12	5	9.64	0.0035	0.0119	0.088992	5946100	1998	1355000000	3987000000	100000000	410400000	10777062	307200000	859000000	0.215455	3.30202	1.97294	0.903505	613	0.0100013
301	2015	东方市场	化学纤维制造业	C28	1	0	1	0	0	0	0	0	1	3	0	-0.3818	0	6	3	9.3	0.0018	0.0083	0.10524	1020000	1998	1239000000	4408000000	0	478000000	258000000	554500000	1164000000	0.264025	2.5913	1.51641	0.638754	627	0.0569277
301	2016	东方市场	化学纤维制造业	C28	1	0	1	0	0	0	0	0	2	6	0.0027	-0.3812	0	7	3	9.26	0.0019	0.0065	0.142974	2.08609e+06	1998	1514000000	4968000000	0	1056000000		297400000	1501000000	0.302185	1.43383	0.91336	0.401705	655	0.0936531
301	2017	东方市场	化学纤维制造业	C28	1	0	1	0	0	0	0	0	1	3	0	-0.3783	0	8	3	9.46	0.0027	0.0126	0.019671	6023280	1998	2278000000	4415000000	20000000	426600000		298300000	825500000	0.186972	5.33911	3.93913	1.65538	573	-0.0227501
301	2018	东方盛虹	化学纤维制造业	C28	1	0	1						2	5	0.6896	0.5646	1	8	2	9.67			0.380785	62008973	1998	7824000000	21870000000	3324000000	7523000000	623500000	623500000	8912000000	0.407513	1.03994	0.630255	0.234886	13118	0.157176
301	2019	东方盛虹	化学纤维制造业	C28	1	0	1						3	7	0.6927	0.5686	1	11	4	9.88			0.232778	68882718	1998	10460000000	35040000000	6115000000	13290000000	2285000000	4792000000	19740000000	0.563384	0.78689	0.571795	0.333009	15931	0.212204
338	2008	潍柴动力	汽车制造业	C36	0	0	1	0.277778	1	0	0	0.138889	3	7	0.4094	0.194	0	18	6	6.89				140900000	2002	19950000000	29270000000	1246000000	16720000000	772200000	809100000	17940000000	0.613005	1.1929	0.84298	0.20074	32027
338	2009	潍柴动力	汽车制造业	C36	0	0	1	0.222222	1	0	0	0.111111	3	7	0.4098	0.1944	0	18	6	6.94			0.188425	67045252	2002	25120000000	36220000000	1042000000	17670000000	942200000	2306000000	20560000000	0.567584	1.4216	1.09303	0.218932	31995	0.0169164
338	2010	潍柴动力	汽车制造业	C36	0	0	1	0.222222	1	0	0	0.111111	3	7	0.39	0.1846	0	17	6	6.75	0.2415	0.39	0.18483	109500000	2002	37690000000	52160000000	545200000	25360000000	954700000	2332000000	28790000000	0.551952	1.48621	1.13946	0.358951	38174	0.0167786
338	2011	潍柴动力	汽车制造业	C36	0	0	1	0.222222	1	0	0	0.108108	3	7	0.3702	0.1548	0	17	6	6.85	0.2416	0.3702	0.164969	172100000	2002	42710000000	61540000000	1541000000	29410000000	352300000	3099000000	32640000000	0.530377	1.45202	1.09988	0.452766	41426	0.0418265
338	2012	潍柴动力	汽车制造业	C36	0	0	1	0.166667	1	0	0	0.0789474	3	7	0.363	0.1476	0	24	10	7.24	0.243	0.363	0.158663	152900000	2002	39160000000	66320000000	2742000000	23920000000	6344000000	9084000000	34920000000	0.526552	1.63687	1.32296	0.589336	60916	0.0404403
338	2013	潍柴动力	汽车制造业	C36	0	0	1	0.166667	1	0	0	0.0789474	3	7	0.3613	0.1459	0	18	6	7.39	0.2422	0.3613	0.189609	124500000	2002	48050000000	78520000000	1246000000	29300000000	9146000000	12700000000	44190000000	0.562831	1.64003	1.34741	0.566481	40984	-0.005277
338	2014	潍柴动力	汽车制造业	C36	0	0	1	0.166667	1	0	0	0.0789474	3	7	0.3465	0.1325	0	22	9	7.76	0.2422	0.3539	0.163004	151900000	2002	64370000000	120400000000	2766000000	48060000000	7272000000	18340000000	79560000000	0.660711	1.3394	1.07692	0.426438	64817	-0.0021232
338	2015	潍柴动力	汽车制造业	C36	0	0	1	0	0	0	0	0	3	7	0.3026	0.0537	0	17	6	7.85	0.2423	0.3362	0.171914	228000000	2002	57750000000	114900000000	2961000000	39870000000	7284000000	19920000000	73150000000	0.636761	1.44854	1.15153	0.527072	42446	-0.0005328
338	2016	潍柴动力	汽车制造业	C36	0	0	1	0	0	0	0	0	3	7	0.2776	0.0333	0	13	5	7.94	0.2422	0.2969	0.0263451	207000000	2002	76410000000	164000000000	4772000000	58980000000	30220000000	40800000000	119400000000	0.728267	1.29545	1.02263	0.366204	39219	0.127948
338	2017	潍柴动力	汽车制造业	C36	0	0	1	0.0714286	1	0	0	0.03125	3	7	0.2776	0.0303	0	15	5	8.08	0.2423	0.285	0.210274	162000000	2002	100300000000	189600000000	3175000000	78470000000	15680000000	35380000000	133300000000	0.702829	1.27865	1.02569	0.334566	41402	-0.015841
338	2018	潍柴动力	汽车制造业	C36	0	0	1	0.0666667	1	0	0	0.0285714	3	7	0.3099	0.0566	0	16	6	8.23	0.2423	0.3173	0.170283	232200000	2002	108100000000	205300000000	5473000000	88620000000	10910000000	33070000000	143000000000	0.696705	1.21992	0.986619	0.387961	42103	-0.0094735
338	2019	潍柴动力	汽车制造业	C36	0	0	1	0.0666667	1	0	0	0.0285714	3	7	0.3396	0.1113	0	12	5	8.38	0.2443	0.3336	0.152102	318100000	2002	126200000000	236800000000	2015000000	105900000000	11370000000	26330000000	167100000000	0.705383	1.19181	0.958354	0.399385	43822	0.0001917
400	2008	许继电气	电气机械及器材制造业	C38	0	0	2	0	0	0	0	0	1	3	0	-0.299	0	9	3	5.89				1011800	1993	3816000000	4740000000	923300000	2336000000	40000000	44866077	2381000000	0.50229	1.6335	1.12766	0.403807	2649
400	2009	许继电气	电气机械及器材制造业	C38	0	0	2						1	3	0	-0.3096	0	9	3	5.99			0.0768734	884800	1993	3633000000	4605000000	894300000	2017000000	50000000	50000000	2070000000	0.449573	1.80139	1.29663	0.294495	2758	-0.0003929
400	2010	许继电气	电气机械及器材制造业	C38	0	0	2	0	0	0	0	0	1	3	0	-0.3096	0	8	3	6.08			0.129631	3.75167e+06	1993	4659000000	5755000000	449200000	2547000000	450000000	450000000	2997000000	0.520769	1.82929	1.41498	0.393507	6054	0.0483736
400	2011	许继电气	电气机械及器材制造业	C38	0	0	2	0	0	0	0	0	2	5	0.1052	-0.1006	0	8	3	6.19	0.0526	0.0526	0.0724932	1206910	1993	5863000000	7072000000	262900000	3230000000	185000000	874600000	4105000000	0.580492	1.81486	1.37631	0.362601	6020	0.0138341
400	2012	许继电气	电气机械及器材制造业	C38	0	0	2	0	0	0	0	0	2	5	0.1052	-0.1015	0	9	4	6.34	0.0526	0.0526	0.0827829	4683370	1993	5723000000	6926000000	207000000	3047000000	0	690800000	3738000000	0.539772	1.87785	1.39387	0.176987	5479	-0.001761
400	2013	许继电气	电气机械及器材制造业	C38	0	0	2	0	0	0	0	0	2	5	0.05	-0.1438	0	8	3	6.51			0.101865	7.10102e+06	1993	7098000000	8291000000	400000000	3782000000	0	692100000	4474000000	0.539619	1.87688	1.40235	0.309779	5169	-0.0016764
400	2014	许继电气	电气机械及器材制造业	C38	0	0	2	0	0	0	0	0	1	3	0	-0.4215	0	10	3	6.85			0.0925682	3.23726e+06	1993	9485000000	10790000000	0	3862000000	0	696500000	4558000000	0.422345	2.45627	1.9755	0.189476	5990	0.0024627
400	2015	许继电气	电气机械及器材制造业	C38	0	0	2	0	0	0	0	0	1	3	0	-0.4916	0	8	3	7.05	0.0214	0.0292	0.0968225	44186344	1993	10910000000	12490000000	0	4914000000	0	702200000	5616000000	0.449712	2.21946	1.85103	0.164847	5919	0.0100453
400	2016	许继电气	电气机械及器材制造业	C38	0	0	2	0	0	0	0	0	2	5	0.0094	-0.5003	0	13	6	7.1	0.0214	0.0308	0.0984133	47153374	1993	12330000000	14300000000	120000000	6039000000		697600000	6750000000	0.472021	2.0417	1.72298	0.281926	5890	0.0057471
400	2017	许继电气	电气机械及器材制造业	C38	0	0	2	0	0	0	0	0	2	5	0.0094	-0.4799	0	12	3	7.27	0.0094	0.0094	0.0927654	13177252	1993	13140000000	15310000000		7161000000			7184000000	0.469273	1.83447	1.59018	0.171821	5662	0.0026339
400	2018	许继电气	电气机械及器材制造业	C38	0	0	2	0	0	0	0	0	2	6	0.0113	-0.4497	0	3	0	7.44	0.0113	0.0113	0.0969126	37972232	1993	12240000000	14580000000	96240472	6197000000		6069400	6224000000	0.426969	1.97578	1.69772	0.148422	5422	-0.0021725
400	2019	许继电气	电气机械及器材制造业	C38	0	0	2	0	0	0	0	0	3	7	0.0382	-0.4247	0	13	3	7.62	0.0114	0.0114	0.100735	64916887	1993	12690000000	15090000000		5896000000		503100000	6413000000	0.42498	2.15195	1.82086	0.197638	5383	-0.0033108
401	2008	冀东水泥	非金属矿物制品业	C30	0	0	1	0	0	0	0	0	2	5	0.0822	-0.3256	0	10	3	5.5	0.0822	0.0822	0.260188	17711829	1994	4531000000	12740000000	1855000000	3488000000	2314000000	2891000000	6427000000	0.504574	1.29878	1.06611	0.575054	8052	0.242981
401	2009	冀东水泥	非金属矿物制品业	C30	0	0	1	0	0	0	0	0	2	5	0.084	-0.3238	0	9	3	5.64	0.084	0.084	0.3401	27021398	1994	6422000000	21620000000	2518000000	6616000000	5653000000	7233000000	13900000000	0.643191	0.970584	0.836395	0.353686	12840	0.32386
401	2010	冀东水泥	非金属矿物制品业	C30	0	0	1	0	0	0	0	0	2	5	0.1128	-0.3014	0	8	3	4.98	0.1128	0.1128	0.223004	29309475	1994	7811000000	30250000000	3821000000	9059000000	10740000000	11840000000	20960000000	0.692911	0.862248	0.7027	0.328711	15794	0.228383
401	2011	冀东水泥	非金属矿物制品业	C30	0	0	1	0	0	0	0	0	3	7	0.2377	-0.1489	0	11	5	5.18	0.1377	0.2377	0.130325	26627653	1994	9247000000	38080000000	5029000000	14330000000	7789000000	10330000000	24920000000	0.654412	0.645423	0.474429	0.218836	17390	0.108217
401	2012	冀东水泥	非金属矿物制品业	C30	0	0	1	0	0	0	0	0	3	7	0.2538	-0.1325	0	9	3	5.44	0.1538	0.2538	0.0836059	40204583	1994	10020000000	41500000000	5246000000	13610000000	7934000000	14260000000	28140000000	0.677956	0.735718	0.577425	0.236086	18066	0.019515
401	2013	冀东水泥	非金属矿物制品业	C30	0	0	1	0	0	0	0	0	3	7	0.2601	-0.1404	0	8	3	5.61	0.1601	0.2601	0.104159	98444324	1994	9820000000	43090000000	4373000000	14280000000	6963000000	14580000000	29190000000	0.677456	0.687723	0.545418	0.175466	18064	0.0006361
401	2014	冀东水泥	非金属矿物制品业	C30	0	0	1	0	0	0	0	0	3	7	0.2984	-0.1044	0	8	3	6.03	0.1984	0.3041	0.0891139	62770840	1994	10410000000	44050000000	6783000000	19770000000	2919000000	10500000000	30620000000	0.694987	0.526451	0.420365	0.138669	19061	-0.0199014
401	2015	冀东水泥	非金属矿物制品业	C30	0	0	1	0	0	0	0	0	3	7	0.2393	-0.1927	0	9	4	6.32	0.1393	0.2602	0.0659149	103400000	1994	8761000000	41280000000	9296000000	20570000000	1129000000	8800000000	29950000000	0.725467	0.425869	0.3515	0.085098	16477	-0.039809
401	2016	冀东水泥	非金属矿物制品业	C30	0	0	1	0	0	0	0	0	3	7	0.2498	-0.1605	0	13	3	6.42			0.0786189	144100000	1994	10670000000	41480000000	11760000000	20700000000	1586000000	9124000000	30310000000	0.730765	0.515765	0.440921	0.121495	14536	-0.0419601
401	2017	冀东水泥	非金属矿物制品业	C30	0	0	1	0	0	0	0	0	3	7	0.3822	0.3584	0	11	3	6.56	0.3	0.3935		57671458	1994	11220000000	41030000000	12680000000	22160000000	1728000000	7241000000	29760000000	0.725263	0.506404	0.443551	0.155001	14224	-0.0519897
401	2018	冀东水泥	非金属矿物制品业	C30	0	0	1	0.222222	1	0.333333	0	0.15	3	7	0.3994	0.3447	0	9	2	6.69				74318611	1994	25590000000	61990000000	12650000000	31920000000	1110000000	5331000000	38160000000	0.615594	0.801637	0.738327	0.273762	20141
401	2019	冀东水泥	非金属矿物制品业	C30	0	0	1	0.25	1	0.333333	0.111111	0.2	3	7	0.3926	0.358	0	9	3	6.84			0.101506	103100000	1994	17410000000	60730000000	7601000000	22410000000	2375000000	8062000000	31900000000	0.525172	0.776785	0.648607	0.255163	24153	-0.0133897
402	2008	金融街	房地产业	K70	0	0	1						1	3	0	-0.2655	0	9	3	7.24			0.0666627	51670000	1995	21070000000	27500000000	1647000000	6908000000	5315000000	5315000000	12680000000	0.461092	3.04976	1.46824	1.05657	734	0.0215879
402	2009	金融街	房地产业	K70	0	0	1						1	3	0	-0.2729	0	9	3	7.36			0.0939861	30400000	1995	33380000000	42350000000	2720000000	12350000000	7714000000	13380000000	26410000000	0.623564	2.70322	1.20096	1.06811	883	-0.0008598
402	2010	金融街	房地产业	K70	0	0	1						2	6	0.0142	-0.2513	0	8	3	7.94	0.0069	0.0069	0.106437	143700000	1995	44780000000	54170000000	5010000000	20910000000	9554000000	15230000000	36930000000	0.681675	2.14163	0.780963	0.665075	1781	-0.0194884
402	2011	金融街	房地产业	K70	0	0	1						1	3	0	-0.2766	0	10	4	8.1			0.0886554	8100000	1995	46390000000	59720000000	800000000	30090000000	6611000000	10060000000	41230000000	0.690309	1.54141	0.482649	0.306845	2492	-0.0089041
402	2012	金融街	房地产业	K70	0	0	1						2	5	0.0077	-0.2777	0	8	3	8.75	0.0077	0.0077	0.0696106	67638500	1995	54220000000	70030000000	7240000000	30710000000	13440000000	16850000000	48980000000	0.699479	1.76538	0.538548	0.370554	2621	-0.0037375
402	2013	金融街	房地产业	K70	0	0	1						2	5	0.0097	-0.2558	0	9	3	9.12			0.0619382	31243376	1995	60290000000	76070000000	1260000000	27280000000	22850000000	22850000000	51610000000	0.678514	2.21027	0.641643	0.358305	2489	-0.0023833
402	2014	金融街	房地产业	K70	0	0	1						1	3	0	-0.3066	0	12	6	9.37	0.0229	0.0229	0.0022075	1.79901e+06	1995	68420000000	87590000000	530000000	33220000000	25820000000	25820000000	60780000000	0.693987	2.05963	0.534879	0.242688	2541	0.0561959
402	2015	金融街	房地产业	K70	0	0	1						2	5	0.0082	-0.3412	0	9	4	8.89	0.0229	0.044	0.0766118	7.49251e+06	1995	82730000000	105700000000	1525000000	26680000000	31750000000	47720000000	76680000000	0.72555	3.10096	0.667716	0.26475	2732	0.0077398
402	2016	金融街	房地产业	K70	0	0	1						1	3	0	-0.3644	0	12	3	9.14	0.0229	0.0277	0.0542382	17214673	1995	82350000000	112800000000	0	31550000000	21760000000	46910000000	81700000000	0.724098	2.60995	0.820774	0.422772	3430	0.0010217
402	2017	金融街	房地产业	K70	0	0	1						1	3	0	-0.3864	0	10	3	9.42	0.0229	0.0229	0.0509114	6.69245e+06	1995	83890000000	125200000000	950000000	31820000000	29100000000	55880000000	91510000000	0.730814	2.63616	0.661536	0.331593	3415	0.0054835
402	2018	金融街	房地产业	K70	0	0	1						2	6	0.0055	-0.3764	0	10	2	9.7	0.0055	0.0092	0.03186	113800000	1995	99600000000	148500000000	3011000000	36790000000	40550000000	70700000000	111300000000	0.749551	2.707	0.59688	0.321145	3557	0.0216883
402	2019	金融街	房地产业	K70	0	0	1						2	6	0.0224	-0.3366	0	10	2	10	0.0224	0.0224	0.0516334	20165518	1995	110600000000	162000000000	50000000	50140000000	43770000000	68810000000	123000000000	0.759361	2.2053	0.608949	0.217667	3867	-7.73e-05
404	2008	华意压缩	通用设备制造业	C34	1	0	2	0.222222	1	0.333333	0	0.157895	2	5	0.4925	0.4648	0	9	3	5.45	0.1826	0.21	0.202586	18113863	1994	1286000000	2079000000	271700000	1251000000	145000000	145000000	1401000000	0.673729	1.02816	0.767622	0.291316	4871	-0.129435
404	2009	华意压缩	通用设备制造业	C34	1	0	2	0.111111	1	0.333333	0	0.1	2	5	0.4818	0.4541	0	9	3	5.48	0.1826	0.1925	0.0353051	8.78369e+06	1994	1878000000	2696000000	302700000	1730000000	105000000	105000000	1855000000	0.688138	1.08578	0.712788	0.207678	5792	0.0212113
404	2010	华意压缩	通用设备制造业	C34	1	0	2	0.111111	1	0.333333	0	0.1	2	5	0.3825	0.3617	0	8	3	5.61	0.0833	0.0946	0.0360818	15916662	1994	2394000000	3592000000	398300000	2578000000	90000000	90000000	2703000000	0.752424	0.928451	0.635331	0.115825	6173	0.0520341
404	2011	华意压缩	通用设备制造业	C34	1	0	2	0	0	0	0	0	2	5	0.3637	0.3167	0	10	5	5.8	0.0078	0.0114	0.109825	52345716	1994	3056000000	4217000000	524300000	3199000000	50000000	50000000	3274000000	0.776426	0.955315	0.735635	0.153679	6343	-0.0123043
404	2012	华意压缩	通用设备制造业	C34	1	0	2	0	0	0	0	0	2	5	0.3637	0.3429	0	12	5	5.68	0.0058	0.0239	0.0503713	9.28085e+06	1994	3496000000	4729000000	681500000	3567000000	11000000	11000000	3612000000	0.763796	0.980091	0.672817	0.155416	5983	0.0181509
404	2013	华意压缩	通用设备制造业	C34	1	0	2	0	0	0	0	0	2	5	0.3612	0.2113	0	8	3	5.83	0.0536	0.0893	0.0249256	11281040	1994	4817000000	6365000000	568900000	3834000000	6000000	6000000	3878000000	0.609224	1.25646	0.938365	0.273067	6122	0.0470483
404	2014	华意压缩	通用设备制造业	C34	1	0	2	0	0	0	0	0	2	5	0.3255	0.2598	0	9	4	6.74	0.009	0.026	0.0532138	10935493	1994	4856000000	6605000000	347900000	3801000000	6000000	37520000	3907000000	0.591573	1.27749	1.03317	0.296883	6679	0.0373711
404	2015	华意压缩	通用设备制造业	C34	1	0	2	0	0	0	0	0	2	5	0.2881	0.2349	0	11	4	6.82	0.0076	0.0076	0.0821682	17502397	1994	5191000000	6971000000	427200000	3899000000	6000000	37520000	4006000000	0.574696	1.33128	1.13939	0.224803	6685	0.0087475
404	2016	华意压缩	通用设备制造业	C34	1	0	2	0	0	0	0	0	2	5	0.3104	0.2572	0	11	4	7.04	0.0074	0.0139	0.0648632	14752011	1994	6268000000	8102000000	1258000000	4741000000		31520000	4852000000	0.598875	1.32221	1.13973	0.415403	6447	0.007946
404	2017	华意压缩	通用设备制造业	C34	1	0	2	0	0	0	0	0	1	3	0	-0.3429	0	11	3	7.28	0.0203	0.0475	0.057332	22083548	1994	7629000000	9978000000	2021000000	5890000000			6016000000	0.602868	1.29524	1.06115	0.295408	6441	0.0233469
404	2018	长虹华意	通用设备制造业	C34	1	0	2	0	0	0	0	0	1	3	0	-0.3532	0	10	4	7.52	0.0349	0.0756	0.0751974	29378209	1994	7760000000	10090000000	1780000000	5703000000			5879000000	0.582463	1.36063	1.15326	0.417052	7737	0.0026324
404	2019	长虹华意	通用设备制造业	C34	1	0	2	0	0	0	0	0	1	3	0	-0.3594	0	8	3	7.77	0.0209	0.0569	0.0771856	33504718	1994	7966000000	10250000000	1286000000	5573000000	228000000	228000000	5987000000	0.584174	1.42937	1.20689	0.481671	7802	-0.0029505
409	2008	*ST泰格	软件和信息技术服务业	I65	0	0	1						2	5	0.0229	-0.2719	0	9	3	6.89				0	1993	46399803	65499650	0	12347929	90000	90000	12437929	0.189893	3.7577	3.7577	0.071051	12
409	2009	ST泰格	软件和信息技术服务业	I65	0	0	1						2	5	0.014	-0.2538	0	7	3	6.94				0	1993	35318578	52126610	0	10713012	90000	90000	10803012	0.207246	3.29679	3.29679	1.87246	9
409	2010	ST泰复	软件和信息技术服务业	I65	0	0	1						2	5	0.2678	0.2597	0	8	3	6.75				0	1993	32631108	48200667	0	12003990	90000	90000	12093990	0.250909	2.71835	2.71835	1.73619	9
409	2011	*ST泰复	软件和信息技术服务业	I65	0	0	1						2	5	0.2982	0.2852	1	8	3	6.85				0	1993	31606942	46891250	0	5.08876e+06	90000	90000	5.17876e+06	0.110442	6.21112	6.0727	0.148316	21
409	2012	ST泰复	软件和信息技术服务业	I65	0	0	1						1	2	0.2683	0.2683	1	16	6	7.24				150000	1993	360300000	1198000000	0	218600000	90000	90000	256400000	0.213988	1.64777	1.57822	0.878168	48
409	2013	山东地矿	软件和信息技术服务业	I65	0	0	1	0	0	0.4	0	0.0952381	2	5	0.2986	-0.0296	0	18	6	7.39	0.1506	0.2986		1051000	1993	436900000	1777000000	270000000	511000000	100100000	100100000	681800000	0.383685	0.855001	0.828124	0.40827	57	0.141726
409	2014	山东地矿	软件和信息技术服务业	I65	0	0	1	0.111111	1	0.2	0	0.0952381	2	5	0.2537	-0.0317	0	10	3	7.76	0.0938	0.2786	0.0512825	2500000	1993	348400000	3312000000	600000000	1408000000	314100000	314100000	2045000000	0.617375	0.247449	0.21855	0.129616	54	0.231024
409	2015	山东地矿	软件和信息技术服务业	I65	0	0	1	0.111111	1	0.25	0	0.105263	2	5	0.1538	-0.0558	0	9	3	7.85	0.1027	0.1659	0.127265	977230	1993	1963000000	5676000000	1536000000	3140000000	738300000	738300000	4132000000	0.727898	0.62523	0.442037	0.093171	2357	0.0723317
409	2016	山东地矿	软件和信息技术服务业	I65	0	0	1	0	0	0	0	0	2	5	0.1413	-0.0844	0	10	3	7.94	0.025	0.0511	0.0807714	9.29089e+06	1993	2311000000	6198000000	1822000000	4237000000	357100000	357100000	4846000000	0.78185	0.545536	0.315044	0.036859	2140	0.0181492
409	2017	山东地矿	软件和信息技术服务业	I65	0	0	1	0	0	0	0	0	2	5	0.0355	-0.2804	0	9	3	8.08	0.0231	0.0472	0.112547	3.19975e+06	1993	2182000000	5973000000	2438000000	4017000000	644000000	644000000	4889000000	0.818473	0.543143	0.310732	0.012918	1887	0.033493
409	2018	*ST地矿	软件和信息技术服务业	I65	0	0	1						2	5	0.0231	-0.2972	0	15	5	8.23				367716	1993	2977000000	4794000000	628700000	2242000000	241400000	241400000	2643000000	0.551379	1.32741	0.897632	0.007206	1548
409	2019	ST地矿	软件和信息技术服务业	I65	0	0	1						2	5	0.1316	-0.0802	0	18	5	8.38				343395	1993	2046000000	3835000000	874400000	2201000000	201800000	201800000	2558000000	0.666963	0.929426	0.86067	0.066888	1450
410	2008	沈阳机床	通用设备制造业	C34	1	0	1	0	0	0	0	0	2	5	0.0038	-0.421	0	9	3	6.32	0.0064	0.0202	0.079989	12256875	1993	7234000000	9328000000	2893000000	7901000000	40000000	40000000	7943000000	0.851519	0.915627	0.534632	0.016407	12263	0.0510896
410	2009	沈阳机床	通用设备制造业	C34	1	0	1	0	0	0	0	0	2	5	0.0076	-0.4178	0	9	3	6.51	0.0047	0.0123	0.0427654	34155626	1993	6646000000	8956000000	2901000000	6503000000	860000000	980000000	7538000000	0.841649	1.02195	0.616369	0.044187	13459	0.0366665
410	2010	沈阳机床	通用设备制造业	C34	1	0	1	0	0	0	0	0	2	5	0.0076	-0.421	0	12	6	6.24	0.0038	0.0112	0.0616866	149500000	1993	8021000000	10480000000	3716000000	8022000000	700000000	803600000	8933000000	0.852209	0.999987	0.523201	0.054994	13830	0.0203953
410	2011	沈阳机床	通用设备制造业	C34	1	0	1	0	0	0	0	0	2	5	0.0076	-0.4425	0	9	3	6.32	0.0038	0.0076	0.0951169	28416923	1993	9657000000	12360000000	4743000000	10400000000	180000000	204100000	10730000000	0.868213	0.928901	0.499082	0.103696	14893	-0.0067782
410	2012	沈阳机床	通用设备制造业	C34	1	0	1	0	0	0	0	0	2	5	0.0076	-0.4159	0	11	4	6.53	0.0051	0.0161	0.0758119	21586155	1993	10180000000	13120000000	6990000000	11090000000	260000000	266800000	11490000000	0.875378	0.917397	0.525476	0.040985	14380	-0.0063773
410	2013	沈阳机床	通用设备制造业	C34	1	0	1	0	0	0	0	0	2	5	0.0341	-0.2967	0	13	5	6.57	0.1437	0.1812	0.0745891	33820839	1993	13090000000	16370000000	8815000000	13260000000	240000000	241800000	13650000000	0.833668	0.987318	0.615808	0.104587	14252	-0.0116728
410	2014	沈阳机床	通用设备制造业	C34	1	0	1	0	0	0	0	0	3	7	0.0101	-0.2908	0	8	3	6.88	0.0052	0.022	0.0667172	29443785	1993	16830000000	20150000000	8552000000	14780000000	2280000000	2459000000	17400000000	0.863882	1.13875	0.744095	0.058655	14022	0.0043154
410	2015	沈阳机床	通用设备制造业	C34	1	0	1	0	0	0	0	0	2	5	0.0027	-0.2985	0	11	4	6.66	0.0052	0.0203	0.0995195	52670801	1993	18600000000	22290000000	8460000000	14090000000	4016000000	5753000000	20030000000	0.89864	1.32017	0.822104	0.055343	13070	-0.0099572
410	2016	沈阳机床	通用设备制造业	C34	1	0	1	0	0	0	0	0	2	5	0.0064	-0.2949	0	12	4	6.75	0.0086	0.0363	0.0656357	33391122	1993	20180000000	24800000000	9278000000	18220000000	3692000000	5575000000	23970000000	0.966771	1.10752	0.637119	0.022362	12385	0.0106934
410	2017	*ST沈机	通用设备制造业	C34	1	0	1						2	5	0.0076	-0.2937	0	10	3	6.81				41726289	1993	17080000000	21410000000	10270000000	18900000000	53359863	1333000000	20390000000	0.952312	0.903782	0.612588	0.120181	11877
410	2018	沈阳机床	通用设备制造业	C34	1	0	1	0	0	0	0	0	2	5	0.0048	-0.2965	0	7	3	6.87	0.0031	0.02		82662009	1993	15480000000	20390000000	10830000000	18000000000	728800000	2097000000	20240000000	0.992637	0.85987	0.518484	0.001798	8338	-0.0147218
410	2019	*ST 沈机	通用设备制造业	C34	1	0	1						2	5	0.0806	-0.3012	0	7	3	6.93				48872144	1993	4431000000	7212000000		4046000000	29300000	1946000000	6116000000	0.848012	1.09518	0.903723	0.470557	7965
411	2008	英特集团	批发业	F51	0	0	1	0.444444	1	0.4	0	0.375	2	5	0.0065	-0.5915	0	9	3	7.78			0.0340901	3465000	1993	1226000000	1472000000	457300000	1185000000	0	0	1189000000	0.808319	1.03513	0.82139	0.218944	578	0.0054854
411	2009	英特集团	批发业	F51	0	0	1	0.333333	1	0.4	0	0.3125	2	5	0.0078	-0.5798	0	9	3	8.03			0.0680253	4154752	1993	1566000000	1848000000	477800000	1493000000	0	0	1501000000	0.812174	1.04884	0.786534	0.14504	628	0.025236
411	2010	英特集团	批发业	F51	0	0	1	0.444444	1	0.4	0	0.352941	1	3	0	-0.5855	0	8	3	8.18			0.0606433	9035017	1993	2124000000	2466000000	551200000	1991000000	0	0	2008000000	0.81415	1.06679	0.758712	0.14347	934	0.0205618
411	2011	英特集团	批发业	F51	0	0	1	0	0	0	0	0	2	5	0.0061	-0.5819	0	8	3	8.31	0.0525	0.0586	0.0422275	7721150	1993	3270000000	3679000000	646000000	2745000000	0	0	2762000000	0.750787	1.19142	0.903179	0.262418	1570	-0.156813
411	2012	英特集团	批发业	F51	0	0	1	0	0	0	0	0	1	3	0	-0.6202	0	11	3	9.28	0.0525	0.0847	0.0828656	9604600	1993	3648000000	4110000000	602300000	3048000000	0	0	3062000000	0.745088	1.19675	0.887235	0.178567	1658	0.0174599
411	2013	英特集团	批发业	F51	0	0	1	0	0	0	0	0	1	3	0	-0.6068	0	8	3	9.37			0.048087	6.99356e+06	1993	4307000000	4798000000	859000000	3499000000	32594465	32594465	3552000000	0.740446	1.23086	0.89819	0.163684	1882	-0.0056212
411	2014	英特集团	批发业	F51	0	0	1	0	0	0	0	0	1	3	0	-0.5976	0	11	3	9.73				13327299	1993	4681000000	5211000000	844800000	3806000000	16195100	16195100	3844000000	0.737726	1.22994	0.875735	0.116952	1913	0.008886
411	2015	英特集团	批发业	F51	0	0	1	0	0	0	0	0	1	3	0	-0.5787	0	12	6	10				11755969	1993	5488000000	6125000000	1142000000	4580000000	7656000	7656000	4609000000	0.752556	1.19832	0.848173	0.122403	2002
411	2016	英特集团	批发业	F51	0	0	1	0	0	0	0	0	1	3	0	-0.6029	0	9	3	9.97			0.0627474	13780679	1993	6276000000	6987000000	797300000	5241000000	24806000	24806000	5290000000	0.757153	1.19758	0.868827	0.123666	1981	0.0097605
411	2017	英特集团	批发业	F51	0	0	1	0	0	0	0	0	1	3	0	-0.6097	0	9	3	10.29	0.0118	0.0118	0.0789478	14161071	1993	8179000000	9083000000	2215000000	7058000000	85226000	85226000	7178000000	0.790254	1.15888	0.849993	0.203674	2432	0.0200384
411	2018	英特集团	批发业	F51	0	0	1	0	0	0	0	0	2	5	0.0254	-0.587	0	11	0	10.62	0.0118	0.0118	0.0610381	13908030	1993	8098000000	8993000000	1908000000	6463000000	164200000	414200000	6909000000	0.768319	1.25294	0.90989	0.206615	2400	0.0066545
411	2019	英特集团	批发业	F51	0	0	1	0	0	0	0	0	1	3	0	-0.6829	0	11	3	10.96	0.0098	0.0179	0.0745594	18548350	1993	9576000000	10770000000	1991000000	7496000000		250000000	7798000000	0.72408	1.27749	0.926939	0.175735	2740	0.010074
413	2008	宝石A	计算机、通信和其他电子设备制造业	C39	1	0	1	0	0	0	0	0	2	4	0.5326	0.5326	0	7	3	5.5	0.0054	0.0265		35000	1992	247700000	406400000	0	135900000	0	0	141400000	0.347825	1.82304	1.48695	0.128873	660	-0.0342661
413	2009	宝石A	计算机、通信和其他电子设备制造业	C39	1	0	1	0	0	0	0	0	2	4	0.4901	0.4901	0	7	3	5.64	0.0077	0.0327	0.0617125	20000	1992	221100000	364200000	0	126400000	0	0	131900000	0.362231	1.74875	1.20601	0.038652	638	-0.0372872
413	2010	宝石A	计算机、通信和其他电子设备制造业	C39	1	0	1	0	0	0	0	0	3	7	0.2951	0.2168	0	6	3	4.98	0.0077	0.0217	0.0662117	20000	1992	244900000	374900000	0	136200000	0	0	136400000	0.363774	1.79781	0.740508	0.07495	565	-0.041365
413	2011	宝石A	计算机、通信和其他电子设备制造业	C39	1	0	1						3	7	0.3254	0.2533	1	6	3	5.18			0.0696121	20000	1992	258700000	374100000	0	114200000	0	0	114300000	0.305501	2.26601	1.02259	0.138784	588	-0.0351804
413	2012	宝石A	计算机、通信和其他电子设备制造业	C39	1	0	1						3	7	0.3185	0.2464	1	6	3	5.44			0.398304	25198017	1992	1688000000	2062000000	485000000	722600000	800000000	800000000	1558000000	0.755861	2.33631	2.10283	0.153287	1896	1.85121
413	2013	宝石A	计算机、通信和其他电子设备制造业	C39	1	0	1						1	2	0.2667	0.2667	1	10	6	5.61			0.298297	134000000	1992	6722000000	9033000000	580000000	825100000	2300000000	2300000000	3159000000	0.349694	8.14782	7.78588	2.98766	2531	1.08665
413	2014	东旭光电	计算机、通信和其他电子设备制造业	C39	1	0	1						2	4	0.2768	0.2768	1	7	4	6.03				441100000	1992	8101000000	12470000000	1289000000	2387000000	3572000000	3572000000	5992000000	0.480613	3.39328	3.17846	1.25928	2943	0.120692
413	2015	东旭光电	计算机、通信和其他电子设备制造业	C39	1	0	1						2	5	0.3031	0.2735	1	7	3	6.32				514800000	1992	17370000000	28800000000	3783000000	6695000000	6249000000	7295000000	14240000000	0.49437	2.59455	2.26926	1.787	5050
413	2016	东旭光电	计算机、通信和其他电子设备制造业	C39	1	0	1						1	2	0.2253	0.2253	1	11	4	6.42			0.0586799	356900000	1992	34710000000	46830000000	4941000000	9111000000	6596000000	13760000000	23760000000	0.507345	3.809	3.51388	2.74793	4461	0.0222255
413	2017	东旭光电	计算机、通信和其他电子设备制造业	C39	1	0	1						1	2	0.2951	0.2951	1	6	3	6.56			0.0548826	101700000	1992	46530000000	67680000000	5713000000	20680000000	4785000000	13730000000	35630000000	0.526364	2.25016	2.01364	1.2105	7931	0.0336677
413	2018	东旭光电	计算机、通信和其他电子设备制造业	C39	1	0	1						1	2	0.2887	0.2887	1	8	2	6.69			0.0197596	124500000	1992	45440000000	72580000000	8361000000	27200000000	2742000000	11020000000	39150000000	0.539472	1.67079	1.54171	0.548466	8606	0.0670495
413	2019	东旭光电	计算机、通信和其他电子设备制造业	C39	1	0	1						3	7	0.2891	0.2798	1	11	4	6.84			0.0592664	283200000	1992	40490000000	67760000000	9024000000	29810000000	2793000000	5010000000	36240000000	0.534897	1.35816	1.23274	0.014613	4986	0.0227346
417	2008	合肥百货	零售业	F52	0	0	2	0	0	0	0	0	1	3	0	-0.3973	0	11	4	5.92			0.0408615	4.22451e+06	1993	2021000000	3341000000	329700000	2130000000	13027000	13027000	2154000000	0.644616	0.949167	0.743346	0.505252	6886	0.0209956
417	2009	合肥百货	零售业	F52	0	0	2	0	0	0	0	0	1	3	0	-0.3973	0	11	4	6.04			0.041654	12563531	1993	2350000000	3694000000	113200000	2347000000	11845000	11845000	2385000000	0.645623	1.00106	0.805392	0.52913	6945	0.0158309
417	2010	合肥百货	零售业	F52	0	0	2	0	0	0	0	0	1	3	0	-0.3979	0	12	6	6.12			0.035743	4.71885e+06	1993	3061000000	4474000000	22500000	2776000000	10573125	10573125	2823000000	0.630959	1.10292	0.898086	0.676083	7762	0.0132751
417	2011	合肥百货	零售业	F52	0	0	2	0	0	0	0	0	1	3	0	-0.3961	0	10	4	6.42			0.0492657	24417133	1993	4650000000	6172000000	2500000	3356000000	19323525	19323525	3491000000	0.565579	1.38555	1.188	0.99824	7960	0.0362317
417	2012	合肥百货	零售业	F52	0	0	2	0	0	0	0	0	1	3	0	-0.3671	0	15	5	6.25			0.0463019	33789995	1993	4616000000	6664000000	2500000	3433000000	48940000	48940000	3597000000	0.539711	1.34481	1.1637	0.987642	8396	0.0378773
417	2013	合肥百货	零售业	F52	0	0	2	0	0	0	0	0	3	7	0.0198	-0.3118	0	15	5	6.5			0.0919983	34967365	1993	4875000000	7518000000	0	3839000000	65200000	65200000	4066000000	0.540901	1.26963	1.0899	0.841775	8101	0.071278
417	2014	合肥百货	零售业	F52	0	0	2	0	0	0	0	0	2	5	0.0087	-0.3725	0	13	6	7.4	0.0103	0.0103	0.0562613	37106597	1993	4841000000	7950000000	0	4008000000	65460000	65460000	4235000000	0.532677	1.20763	1.00178	0.724071	8213	0.0449958
417	2015	合肥百货	零售业	F52	0	0	2	0	0	0	0	0	1	3	0	-0.4292	0	11	4	6.98	0.0321	0.0483	0.0614295	35564443	1993	4456000000	8295000000	0	4163000000	84220000	84220000	4403000000	0.530825	1.0704	0.824887	0.545433	8280	0.0453629
417	2016	合肥百货	零售业	F52	0	0	2	0	0	0	0	0	2	5	0.025	-0.4106	0	14	6	7.09	0.0255	0.0549	0.0555865	15082131	1993	5124000000	9226000000	27000000	4578000000	339800000	339800000	5090000000	0.551745	1.11922	0.847859	0.561855	7980	0.0231043
417	2017	合肥百货	零售业	F52	0	0	2	0	0	0	0	0	2	5	0.0456	-0.4019	0	11	4	7.26	0.0456	0.0676	0.0587154	16671295	1993	5580000000	10100000000	150000000	5247000000	353900000	353900000	5779000000	0.572341	1.06343	0.791118	0.578285	9248	0.0169545
417	2018	合肥百货	零售业	F52	0	0	2	0	0	0	0	0	2	5	0.0456	-0.3642	0	10	2	7.44	0.0456	0.0779	0.0616839	16935822	1993	5703000000	10510000000	160000000	5598000000	268500000	268500000	6053000000	0.575794	1.01869	0.718623	0.474692	9558	0.0170264
417	2019	合肥百货	零售业	F52	0	0	2	0	0	0	0	0	2	5	0.0516	-0.3446	0	11	4	7.62	0.0456	0.0813	0.07562	18611990	1993	5064000000	10820000000	210300000	5464000000	374600000	374600000	6089000000	0.562743	0.926892	0.592572	0.388612	9561	0.0207945
419	2008	通程控股	零售业	F52	0	0	2	0	0	0	0	0	1	3	0	-0.4942	0	9	3	5.35	0.0138	0.0287	0.186745	1000000	1996	686700000	2308000000	233000000	1078000000	300000000	300000000	1406000000	0.609326	0.636894	0.44115	0.30772	2786	0.158991
419	2009	通程控股	零售业	F52	0	0	2	0	0	0	0	0	2	5	0.0118	-0.4824	0	8	3	5.33	0.0118	0.0471	0.182657	0	1996	938800000	2862000000	480000000	1881000000	145000000	145000000	2054000000	0.717833	0.499021	0.369752	0.270538	3817	0.162329
419	2010	通程控股	零售业	F52	0	0	2	0	0	0	0	0	2	6	0.007	-0.4742	0	7	3	5.47			0.0226295	0	1996	1183000000	3187000000	524000000	1948000000	315000000	315000000	2292000000	0.718966	0.607218	0.471297	0.307173	5094	0.0122267
419	2011	通程控股	零售业	F52	0	0	2	0	0	0	0	0	1	3	0	-0.5007	0	7	3	5.68			0.0260947	0	1996	1618000000	3569000000	140000000	1755000000	117000000	117000000	1900000000	0.532363	0.92181	0.731937	0.521302	4607	-0.0171873
419	2012	通程控股	零售业	F52	0	0	2	0	0	0	0	0	2	5	0.0108	-0.4606	0	9	4	5.7			0.0114669	0	1996	1858000000	3707000000	301000000	1940000000	0	0	1968000000	0.530868	0.95755	0.805972	0.383581	4784	-0.0419692
419	2013	通程控股	零售业	F52	0	0	2	0	0	0	0	0	2	5	0.0158	-0.4556	0	8	3	5.84			0.0794888	8643164	1996	1984000000	3815000000	220000000	1957000000	0	0	1985000000	0.520257	1.01425	0.807046	0.4095	4247	0.0137961
419	2014	通程控股	零售业	F52	0	0	2	0	0	0	0	0	2	5	0.0167	-0.4547	0	8	3	6.78			0.0322549	1.9901e+06	1996	2019000000	3780000000	100000000	1784000000	0	0	1844000000	0.487812	1.13176	0.889811	0.45095	4104	-0.0142893
419	2015	通程控股	零售业	F52	0	0	2	0	0	0	0	0	2	5	0.0167	-0.4524	0	9	3	7.09			0.0602947	8.30358e+06	1996	2033000000	3843000000	232000000	1808000000	0	0	1872000000	0.487041	1.12436	0.932632	0.460148	4013	0.0110859
419	2016	通程控股	零售业	F52	0	0	2	0	0	0	0	0	2	5	0.0108	-0.4528	0	9	3	7.07			0.0800446	2311766	1996	1969000000	3978000000	192000000	1822000000		0	1890000000	0.475139	1.08095	0.900696	0.465732	4175	0.031545
419	2017	通程控股	零售业	F52	0	0	2	0	0	0	0	0	2	5	0.4541	0.4338	0	9	3	7.33			0.0425269	2.34546e+06	1996	2244000000	4156000000	200000000	1885000000			1956000000	0.470669	1.19064	1.0328	0.443721	3860	-0.0032003
419	2018	通程控股	零售业	F52	0	0	2	0	0	0	0	0	2	5	0.4541	0.4338	0	6	0	7.6			0.0535468	8.7055e+06	1996	2264000000	4928000000	160000000	1669000000			1943000000	0.394411	1.3565	1.16582	0.549577	3071	-0.0044789
419	2019	通程控股	零售业	F52	0	0	2	0	0	0	0	0	2	5	0.4541	0.4338	0	10	3	7.88			0.0512413	1.98839e+06	1996	2340000000	5102000000	220000000	1620000000			1910000000	0.374371	1.44491	1.2511	0.462065	2807	-0.0058134
420	2008	吉林化纤	化学纤维制造业	C28	1	0	2	0	0	0	0	0	2	5	0.0258	-0.187	0	11	4	5.72	0.0135	0.0418	0.0389111	31574008	1993	574000000	2350000000	650000000	1139000000	222700000	222700000	1382000000	0.588252	0.503936	0.259543	0.085773	4396	-0.0044552
420	2009	吉林化纤	化学纤维制造业	C28	1	0	2	0	0	0	0	0	2	5	0.0135	-0.1993	0	11	4	5.8	0.0135	0.0323	0.0574561	64211517	1993	850900000	2731000000	767000000	1544000000	168200000	168200000	1740000000	0.63713	0.551007	0.264313	0.109283	4330	-0.0415681
420	2010	吉林化纤	化学纤维制造业	C28	1	0	2	0	0	0	0	0	1	3	0	-0.2126	0	10	4	5.42	0.0072	0.0132	0.0535388	9.28161e+06	1993	1061000000	2916000000	687700000	1620000000	357300000	357300000	2003000000	0.686778	0.654772	0.378612	0.195157	4426	-0.0368227
420	2011	吉林化纤	化学纤维制造业	C28	1	0	2	0	0	0	0	0	1	3	0	-0.2238	0	10	4	5.55	0.0054	0.0167	0.0921626	13833258	1993	1058000000	3036000000	1007000000	2067000000	317300000	317300000	2434000000	0.801884	0.511853	0.309211	0.155391	4081	0.0040104
420	2012	*ST吉纤	化学纤维制造业	C28	1	0	2						2	6	0.0074	-0.2106	0	10	4	6.06				188400000	1993	1519000000	3451000000	874400000	2281000000	515300000	515300000	2848000000	0.825412	0.665666	0.487896	0.16335	3775
420	2013	吉林化纤	化学纤维制造业	C28	1	0	2	0	0	0	0	0	1	3	0	-0.218	0	15	6	6.11				11761957	1993	1235000000	3999000000	1099000000	2951000000	814100000	814100000	3827000000	0.957023	0.418364	0.278146	0.147466	6724	0.0862846
420	2014	吉林化纤	化学纤维制造业	C28	1	0	2	0	0	0	0	0	2	5	0.2779	0.1657	0	14	6	6.27	0.0498	0.2779	0.105467	14016409	1993	1028000000	3309000000	653500000	1789000000	465000000	465000000	2290000000	0.692103	0.574682	0.470451	0.226289	3694	0.0412319
420	2015	吉林化纤	化学纤维制造业	C28	1	0	2	0	0	0	0	0	2	5	0.2779	0.1657	0	14	6	6.47	0.0498	0.2281	0.130696	9.80847e+06	1993	1000000000	2650000000	710000000	1534000000	0	132700000	1677000000	0.632747	0.6522	0.527846	0.031178	3754	0.0605783
420	2016	吉林化纤	化学纤维制造业	C28	1	0	2	0	0	0	0	0	2	5	0.1886	0.0436	0	14	6	6.7	0.0476	0.1886	0.371224	4.31589e+06	1993	1828000000	4621000000	850000000	1753000000		160800000	1928000000	0.417175	1.04295	0.912573	0.391602	3985	0.281894
420	2017	吉林化纤	化学纤维制造业	C28	1	0	2	0	0	0	0	0	2	5	0.2229	0.067	0	12	5	6.84	0.0476	0.2229	0.266517	3.98329e+06	1993	1417000000	6180000000	1373000000	3205000000	164500000	164500000	3400000000	0.550183	0.442085	0.292464	0.048092	4664	0.261468
420	2018	吉林化纤	化学纤维制造业	C28	1	0	2	0	0	0	0	0	2	5	0.1677	-0.026	0	12	4	6.98	0.0362	0.1634	0.0386715	2.19638e+06	1993	1764000000	7140000000	1726000000	4091000000	97500000	97500000	4221000000	0.591152	0.431231	0.314489	0.053033	5302	0.0120988
420	2019	吉林化纤	化学纤维制造业	C28	1	0	2	0	0	0	0	0	2	5	0.1625	-0.1295	0	13	5	7.13	0.1955	0.229	0.1054	2.43872e+06	1993	2166000000	8478000000	2065000000	4688000000	524900000	738800000	5459000000	0.643893	0.462075	0.348098	0.081693	5520	0.0371471
421	2008	南京中北	燃气生产和供应业	D45	1	1	1	0	0	0	0	0	2	5	0.0155	-0.4061	0	9	3	7.84			0.251406	2.66241e+06	1992	1391000000	2976000000	818300000	1561000000	106100000	336400000	1989000000	0.66825	0.891224	0.4319	0.134882	4029	-0.0537282
421	2009	南京中北	燃气生产和供应业	D45	1	1	1	0	0	0	0	0	2	5	0.0335	-0.3695	0	9	3	8.21			0.242104	980000	1992	1478000000	2690000000	715000000	1355000000	112100000	232500000	1710000000	0.635898	1.09104	0.53622	0.198228	3089	-0.0539369
421	2010	南京中北	燃气生产和供应业	D45	1	1	1	0	0	0	0	0	2	5	0.0388	-0.3463	0	7	3	8.59	0.0149	0.0465	0.207864	325242	1992	1654000000	2978000000	615500000	1320000000	161400000	330800000	1895000000	0.636461	1.25314	0.676663	0.314053	4231	-0.0153364
421	2011	南京中北	燃气生产和供应业	D45	1	1	1	0.111111	1	0	0	0.0526316	2	5	0.0257	-0.3594	0	8	3	9.18	0.0149	0.0414	0.248433	150000	1992	1742000000	2924000000	572000000	1386000000	81248233	273600000	1816000000	0.621109	1.25641	0.485778	0.320349	4343	-0.0134368
421	2012	南京中北	燃气生产和供应业	D45	1	1	1	0.125	1	0	0	0.0555556	2	5	0.0257	-0.3624	0	9	3	9.94	0.0149	0.0317	0.0695076	564080	1992	1624000000	2591000000	397000000	1159000000	0	169400000	1415000000	0.54628	1.40045	0.605477	0.358198	3661	-0.0187621
421	2013	南京中北	燃气生产和供应业	D45	1	1	1	0.125	1	0	0	0.0526316	2	5	0.0257	-0.3624	0	7	3	9.86	0.0149	0.0439	0.0672223	1.90664e+06	1992	1478000000	2413000000	227000000	926600000	20000000	163900000	1156000000	0.47894	1.59471	0.708859	0.352847	3481	-0.0276612
421	2014	南京中北	燃气生产和供应业	D45	1	1	1	0.125	1	0	0	0.0555556	2	5	0.0257	-0.3702	0	10	5	9.64	0.0149	0.0408	0.0226279	109000	1992	1291000000	2309000000	24500000	718300000	8.90735e+06	117400000	895000000	0.387614	1.79692	1.21487	0.520744	3432	-0.0788261
421	2015	南京中北	燃气生产和供应业	D45	1	1	1	0.25	1	0	0	0.125	2	5	0.0338	-0.5303	0	11	4	9.3	0.015	0.0256	0.223325	1.11799e+06	1992	2697000000	6683000000	694500000	3017000000	5.51344e+06	83020695	3171000000	0.474536	0.894007	0.720655	0.25089	6423	0.0837126
421	2016	南京公用	燃气生产和供应业	D45	1	1	1	0.125	1	0	0	0.0625	2	5	0.0256	-0.5355	0	8	3	9.26	0.015	0.0344	0.0436494	4.7642e+06	1992	3121000000	7042000000	1140000000	3332000000	46523077	94173204	3464000000	0.491874	0.936719	0.342818	0.186161	2914	0.0021647
421	2017	南京公用	燃气生产和供应业	D45	1	1	1	0.111111	1	0	0	0.0588235	2	5	0.0256	-0.5306	0	9	3	9.46	0.015	0.0433	0.0979303	4.8583e+06	1992	5367000000	10920000000	1855000000	6874000000	177700000	555300000	7498000000	0.686656	0.780774	0.455111	0.358768	2871	0.0230933
421	2018	南京公用	燃气生产和供应业	D45	1	1	1	0.125	1	0	0	0.0666667	2	5	0.0256	-0.5245	0	12	3	9.67	0.015	0.0397	0.0752989	548261	1992	6317000000	11430000000	1345000000	7538000000	13496762	366300000	7975000000	0.697497	0.837959	0.517841	0.230508	2617	0.0123565
421	2019	南京公用	燃气生产和供应业	D45	1	1	1	0.111111	1	0	0	0.0588235	2	5	0.0256	-0.5245	0	9	3	9.88	0.015	0.048	0.100388	1108300	1992	7317000000	12130000000	2004000000	7702000000	251618	677200000	8554000000	0.705187	0.95006	0.471211	0.103242	3412	0.0242684
422	2008	湖北宜化	化学原料及化学制品制造业	C26	1	0	2	0	0	0	0	0	2	5	0.0224	-0.1396	0	18	7	5.4	0.0224	0.0224	0.0462434	14328549	1992	3153000000	11310000000	2290000000	5808000000	2330000000	2363000000	8171000000	0.722692	0.542864	0.217131	0.067339	2339	0.118363
422	2009	湖北宜化	化学原料及化学制品制造业	C26	1	0	2	0	0	0	0	0	1	3	0	-0.162	0	11	5	5.57			0.0737669	27724873	1992	3818000000	13520000000	2731000000	4775000000	3152000000	5061000000	9837000000	0.727806	0.799568	0.458247	0.222551	3098	0.0464079
422	2010	湖北宜化	化学原料及化学制品制造业	C26	1	0	2	0	0	0	0	0	1	3	0	-0.1641	0	10	4	5.5			0.220265	41615170	1992	7220000000	18750000000	3722000000	6629000000	5501000000	6961000000	13590000000	0.724969	1.08919	0.7089	0.219046	3275	0.186993
422	2011	湖北宜化	化学原料及化学制品制造业	C26	1	0	2	0	0	0	0	0	1	3	0	-0.1641	0	10	4	5.7			0.212614	48253445	1992	11130000000	26780000000	7317000000	11710000000	6136000000	8008000000	19720000000	0.736392	0.950287	0.655139	0.279562	4680	0.219502
422	2012	湖北宜化	化学原料及化学制品制造业	C26	1	0	2	0	0	0	0	0	2	5	0.108	-0.0605	0	13	6	6.21	0.0413	0.108	0.144573	100800000	1992	9202000000	29650000000	7869000000	12610000000	7279000000	9180000000	21790000000	0.734845	0.729915	0.417943	0.106029	3567	0.154748
422	2013	湖北宜化	化学原料及化学制品制造业	C26	1	0	2	0	0	0	0	0	1	3	0	-0.1718	0	10	4	6.58	0.0054	0.0123	0.0832155	109700000	1992	12400000000	35350000000	9069000000	16620000000	8365000000	11270000000	27890000000	0.788887	0.746206	0.515932	0.152267	15572	0.0541317
422	2014	湖北宜化	化学原料及化学制品制造业	C26	1	0	2	0	0	0	0	0	1	3	0	-0.173	0	14	5	7.16	0.0059	0.0059	0.0773115	98206889	1992	12180000000	37370000000	8215000000	19010000000	6264000000	10550000000	29860000000	0.79884	0.640853	0.410855	0.144265	10036	0.0316588
422	2015	湖北宜化	化学原料及化学制品制造业	C26	1	0	2	0	0	0	0	0	1	3	0	-0.2039	0	13	5	7.35			0.042294	98655205	1992	13300000000	39980000000	9233000000	22440000000	4447000000	9233000000	31910000000	0.798188	0.592573	0.407672	0.136007	9742	-0.000862
422	2016	湖北宜化	化学原料及化学制品制造业	C26	1	0	2	0	0	0	0	0	1	3	0	-0.2039	0	11	4	7.47			0.0465601	122400000	1992	12960000000	39770000000	10170000000	23390000000	3456000000	9394000000	32970000000	0.828894	0.554148	0.394513	0.162871	8395	-0.0104162
422	2017	湖北宜化	化学原料及化学制品制造业	C26	1	0	2	0	0	0	0	0	1	3	0	-0.2039	0	12	4	7.78	0.0056	0.0216	0.048097	156700000	1992	8171000000	32550000000	10610000000	25570000000	663300000	5264000000	30990000000	0.95199	0.319495	0.242694	0.099981	9871	-0.0155059
422	2018	*ST 宜化	化学原料及化学制品制造业	C26	1	0	2						2	5	0.0154	-0.1688	0	13	4	8.11				59799910	1992	5784000000	23930000000	9573000000	18680000000	1490000000	3161000000	21990000000	0.919167	0.309709	0.230766	0.129984	8442
422	2019	ST 宜化	化学原料及化学制品制造业	C26	1	0	2						2	5	0.0723	-0.0985	0	9	3	8.45				292300000	1992	6078000000	23130000000	5745000000	14150000000	5911000000	7580000000	22000000000	0.951315	0.429633	0.332594	0.1386	8401
423	2008	东阿阿胶	医药制造业	C27	1	0	1	0	0	0	0	0					0	9	3	6.89			0.0066238	800000	1993	1161000000	1893000000	1.01759e+06	434600000	0	8700000	443300000	0.234181	2.67175	2.23249	1.58624	2687	0.0135056
423	2009	东阿阿胶	医药制造业	C27	1	0	1	0	0	0	0	0					0	9	3	6.94			0.0562986	1.85351e+06	1993	2445000000	3117000000	0	612900000	0	39042994	657600000	0.210992	3.98933	3.65861	3.20522	4318	0.0429367
423	2010	东阿阿胶	医药制造业	C27	1	0	1	0	0	0	0	0					0	8	3	6.75			0.0012971	3.82423e+06	1993	2502000000	3598000000	0	718800000	0	11435920	780300000	0.2169	3.48038	3.21081	1.57645	5420	0.0292722
423	2011	东阿阿胶	医药制造业	C27	1	0	1	0	0	0	0	0					0	8	3	6.85			0.0275695	11143138	1993	3281000000	4226000000	0	685100000	0	4300000	751200000	0.177752	4.78816	4.33407	2.19312	5665	0.0459957
423	2012	东阿阿胶	医药制造业	C27	1	0	1	0	0	0	0	0					0	9	3	7.24			0.0473573	13821395	1993	4169000000	5326000000	0	932700000	0	0	1014000000	0.190484	4.47007	4.04033	2.88146	6227	0.05524
423	2013	东阿阿胶	医药制造业	C27	1	0	1	0	0	0	0	0					0	9	3	7.39			0.0675552	17046967	1993	4083000000	5980000000	0	798400000	0	0	895400000	0.149746	5.1137	4.42352	2.39725	5666	0.0793805
423	2014	东阿阿胶	医药制造业	C27	1	0	1	0	0	0	0	0					0	10	5	7.76	0.008	0.008	0.0256611	27512753	1993	5427000000	7460000000	0	1357000000	0	0	1432000000	0.192	3.99947	2.92027	1.87923	5046	0.0356604
423	2015	东阿阿胶	医药制造业	C27	1	0	1	0	0	0	0	0					0	8	3	7.85			0.0262973	13535676	1993	6433000000	8609000000	80000000	1455000000	0	0	1526000000	0.177256	4.42129	3.23541	1.1399	5117	0.0251498
423	2016	东阿阿胶	医药制造业	C27	1	0	1	0	0	0	0	0					0	11	3	7.94			0.0380664	18475416	1993	7583000000	9950000000	0	1491000000	0	0	1563000000	0.157136	5.08731	3.06511	0.949069	4391	0.0233602
423	2017	东阿阿胶	医药制造业	C27	1	0	1	0	0	0	0	0					0	9	3	8.08			0.0409517	16651324	1993	9640000000	12380000000		2441000000			2505000000	0.202369	3.94857	2.47121	0.70665	4817	0.022516
423	2018	东阿阿胶	医药制造业	C27	1	0	1										0	9	3	8.23			0.0340406	27052358	1993	10770000000	13870000000		2466000000			2541000000	0.183198	4.36677	3.00141	0.866163	4836	0.012469
423	2019	东阿阿胶	医药制造业	C27	1	0	1										0	11	3	8.38			0.0452972	25267709	1993	8194000000	11650000000		1574000000			1631000000	0.139923	5.20566	2.96839	1.2084	4952	0.0154545
425	2008	徐工科技	专用设备制造业	C35	1	0	1	0	0	0	0	0	3	7	0.03043	-0.32308	0	9	3	7.84	0.01605	0.03044	0.0676922	2510000	1993	2468000000	3638000000	495000000	2311000000	0	1.00958e+06	2321000000	0.637826	1.06758	0.572408	0.198169	4736	0.0462705
425	2009	徐工机械	专用设备制造业	C35	1	0	1	0	0	0	0	0	1	3	0	-0.58472	0	8	3	8.21			0.0732669	65350342	1993	11200000000	15070000000	1334000000	10570000000	70000000	88666590	10660000000	0.707521	1.05954	0.728419	0.476252	12072	0.0160473
425	2010	徐工机械	专用设备制造业	C35	1	0	1	0	0	0	0	0	2	5	0.1664	-0.3382	0	8	3	8.59	0.0381	0.1175	0.110927	80546704	1993	20570000000	24800000000	1226000000	12550000000	190000000	190700000	12750000000	0.513903	1.63826	1.1819	0.724553	11699	0.037225
425	2011	徐工机械	专用设备制造业	C35	1	0	1	0	0	0	0	0	2	5	0.1514	-0.3406	0	8	4	9.18	0.0318	0.1052	0.0490863	54453140	1993	27890000000	34710000000	3710000000	16320000000	219000000	3203000000	19560000000	0.563431	1.7086	1.2968	0.512662	16605	0.114641
425	2012	徐工机械	专用设备制造业	C35	1	0	1	0	0	0	0	0	2	5	0.1179	-0.3747	0	8	4	9.94	0.0318	0.0836	0.0928921	331100000	1993	35970000000	45360000000	6103000000	21140000000	2191000000	6671000000	27840000000	0.613681	1.70199	1.39285	0.330341	15206	0.0642754
425	2013	徐工机械	专用设备制造业	C35	1	0	1	0	0	0	0	0	2	5	0.1071	-0.3855	0	10	5	9.86	0.0318	0.0728	0.0917566	160600000	1993	38370000000	49100000000	4368000000	19590000000	3218000000	9767000000	29380000000	0.598504	1.95861	1.61437	0.337169	8325	0.0369744
425	2014	徐工机械	专用设备制造业	C35	1	0	1	0	0	0	0	0	2	5	0.0793	-0.39	0	9	5	9.64	0.0297	0.0473	0.117436	93290513	1993	36540000000	48850000000	3301000000	19760000000	3048000000	8618000000	28410000000	0.581602	1.84887	1.45853	0.240625	7566	0.0033479
425	2015	徐工机械	专用设备制造业	C35	1	0	1	0	0	0	0	0	2	5	0.0706	-0.3739	0	8	4	9.3	0.0278	0.0545	0.123242	165200000	1993	32780000000	42710000000	4533000000	19250000000	1349000000	2847000000	22100000000	0.517557	1.70243	1.4039	0.245753	14559	-0.0023951
425	2016	徐工机械	专用设备制造业	C35	1	0	1	0	0	0	0	0	2	5	0.0643	-0.3852	0	10	5	9.26	0.0281	0.0421	0.120911	110300000	1993	30490000000	43980000000	4417000000	19530000000	969900000	3957000000	23500000000	0.534267	1.56135	1.22116	0.252774	13461	-0.0151633
425	2017	徐工机械	专用设备制造业	C35	1	0	1	0	0	0	0	0	2	5	0.0108	-0.4451	0	9	3	9.46			0.104753	57142823	1993	36180000000	49770000000	2583000000	20900000000	1806000000	4796000000	25710000000	0.516661	1.73068	1.2824	0.284302	13620	-0.0042903
425	2018	徐工机械	专用设备制造业	C35	1	0	1	0	0	0	0	0	3	7	0.128	-0.2744	0	8	3	9.67	0.047	0.1055	0.0913092	149400000	1993	45660000000	61250000000	3487000000	27010000000	825200000	3818000000	30910000000	0.504644	1.69051	1.31296	0.366998	14318	0.0136848
425	2019	徐工机械	专用设备制造业	C35	1	0	1	0	0	0	0	0	3	7	0.1849	-0.2101	1	9	4	9.88	0.047	0.1055	0.0951352	115800000	1993	60420000000	77290000000	3044000000	36900000000	2763000000	5804000000	43650000000	0.564685	1.63734	1.35303	0.349957	14449	0.0160985
426	2008	富龙热电	有色金属矿采选业	B09	1	0	3	0	0	0	0	0	2	5	0.0322	-0.44	0	9	3	4.66	0.0214	0.0474	0.0272493	0	1994	375300000	2381000000	9000000	322500000	635000000	841600000	1164000000	0.488947	1.16347	1.06397	0.14398	390	-0.020336
426	2009	富龙热电	有色金属矿采选业	B09	1	0	3	0	0	0	0	0	2	5	0.0214	-0.4508	0	9	3	4.74	0.0214	0.0392	0.0561785	2908024	1994	508600000	1666000000	114900000	364200000	115000000	115500000	479700000	0.287939	1.39649	1.3152	0.252923	387	-0.0139506
426	2010	富龙热电	有色金属矿采选业	B09	1	0	3	0	0	0	0	0	2	5	0.0353	-0.4334	0	8	3	4.46	0.0214	0.0291	0.033004	0	1994	506600000	1626000000	93900000	393600000	97000000	97450000	491000000	0.302007	1.28712	1.20931	0.287154	385	-0.0179268
426	2011	兴业矿业	有色金属矿采选业	B09	1	0	3						2	5	0.3507	0.1989	1	8	3	4.53			0.157802	1015667	1994	513700000	3141000000	0	1009000000	267900000	267900000	1529000000	0.486809	0.509262	0.32817	0.260998	294	-0.0033348
426	2012	兴业矿业	有色金属矿采选业	B09	1	0	3						2	5	0.3302	0.1784	1	8	3	5.19			0.0826548	1875000	1994	378300000	3326000000	146000000	998400000	385000000	385000000	1621000000	0.487297	0.378878	0.121726	0.028396	300	0.0645219
426	2013	兴业矿业	有色金属矿采选业	B09	1	0	3						2	5	0.4595	0.3369	1	8	3	5.19			0.140459	300000	1994	1124000000	4258000000	270000000	1309000000	0	0	1527000000	0.358713	0.858388	0.656484	0.620804	266	-0.0006103
426	2014	兴业矿业	有色金属矿采选业	B09	1	0	3						2	5	0.4595	0.334	1	8	3	4.96			0.157155	318200	1994	570300000	3933000000	470000000	859000000	105000000	105000000	1178000000	0.299452	0.6639	0.338061	0.06102	243	-0.0060627
426	2015	兴业矿业	有色金属矿采选业	B09	1	0	3						2	5	0.4876	0.3598	1	9	3	4.84				500000	1994	583500000	4074000000	470000000	880300000	300000000	300000000	1374000000	0.337222	0.662811	0.415782	0.10471	254	0.0058349
426	2016	兴业矿业	有色金属矿采选业	B09	1	0	3						2	5	0.4389	0.3583	1	9	3	4.8				493200	1994	1585000000	9763000000	575000000	1976000000	2500000000	2500000000	4896000000	0.501488	0.802024	0.681248	0.575831	323
426	2017	兴业矿业	有色金属矿采选业	B09	1	0	3						2	5	0.394	0.3193	1	11	5	4.83			0.12863	387900	1994	921100000	9331000000	547500000	1854000000	1700000000	1700000000	3956000000	0.423948	0.496881	0.389839	0.286572	315	0.0584574
426	2018	兴业矿业	有色金属矿采选业	B09	1	0	3						2	5	0.394	0.32	1	9	3	4.85			0.119629	1.15408e+06	1994	707600000	8933000000	545000000	1950000000	1484000000	1484000000	3822000000	0.427777	0.362882	0.22841	0.01926	378	0.0416719
426	2019	兴业矿业	有色金属矿采选业	B09	1	0	3						2	5	0.4008	0.3256	1	8	3	4.88			0.155019	345005	1994	778500000	9269000000	546000000	2937000000	504900000	504900000	3895000000	0.420149	0.265124	0.217135	0.069932	332	-0.003596
428	2008	华天酒店	住宿业	H61	0	0	2	0	0	0	0	0	2	6	0.0343	-0.4575	0	9	3	5.35			0.168458	0	1995	960700000	3136000000	702000000	1309000000	337800000	465000000	1849000000	0.589695	0.734164	0.549939	0.163355	1018	0.218633
428	2009	华天酒店	住宿业	H61	0	0	2	0	0	0	0	0	2	5	0.023	-0.4421	0	9	3	5.33	0.0116	0.0257	0.200447	0	1995	994800000	3912000000	610000000	1344000000	806200000	1039000000	2453000000	0.626921	0.740259	0.577105	0.167442	1163	0.189475
428	2010	华天酒店	住宿业	H61	0	0	2	0	0	0	0	0	3	7	0.0257	-0.4286	0	8	3	5.47	0.0073	0.0247	0.127084	0	1995	1146000000	4560000000	309000000	1397000000	1305000000	1539000000	3006000000	0.65925	0.82009	0.614196	0.157275	7728	0.121478
428	2011	华天酒店	住宿业	H61	0	0	2	0	0	0	0	0	2	5	0.0119	-0.4424	0	10	6	5.68	0.008	0.0356	0.1851	2238400	1995	1392000000	5517000000	455000000	2111000000	1397000000	1627000000	3784000000	0.68591	0.659527	0.354725	0.167472	9055	0.165097
428	2012	华天酒店	住宿业	H61	0	0	2	0	0	0	0	0	2	5	0.0172	-0.4371	0	8	5	5.7	0.0065	0.0341	0.127361	1710000	1995	1329000000	6712000000	565000000	3094000000	1643000000	1781000000	4912000000	0.731865	0.429746	0.177726	0.079288	8886	0.100908
428	2013	华天酒店	住宿业	H61	0	0	2	0	0	0	0	0	1	3	0	-0.4603	0	8	5	5.84	0.0046	0.0317	0.125386	1.0276e+06	1995	2680000000	8040000000	1140000000	4299000000	1406000000	1506000000	6140000000	0.76369	0.623399	0.159514	0.05334	7185	0.0769121
428	2014	华天酒店	住宿业	H61	0	0	2	0	0	0	0	0	1	3	0	-0.4603	0	11	8	6.78	0.0038	0.0188	0.125561	65308300	1995	3056000000	9231000000	1324000000	4405000000	1988000000	2239000000	7413000000	0.80305	0.693789	0.182778	0.06782	6247	0.080257
428	2015	华天酒店	住宿业	H61	0	0	2	0	0	0	0	0	2	5	0.2944	-0.0525	0	9	4	7.09	0.2944	0.3014	0.0559175	25512600	1995	3468000000	9523000000	690000000	4182000000	1152000000	1401000000	6115000000	0.642123	0.829425	0.301538	0.173622	5298	0.0113249
428	2016	华天酒店	住宿业	H61	0	0	2	0	0	0	0	0	2	5	0.2944	-0.0304	0	11	6	7.07	0.2944	0.2986	0.0665296	250891	1995	3134000000	8909000000	1497000000	4401000000	1265000000	1505000000	5938000000	0.666576	0.712273	0.227238	0.103494	5323	0.0102659
428	2017	华天酒店	住宿业	H61	0	0	2	0	0	0	0	0	2	5	0.2944	-0.0304	0	10	5	7.33	0.2944	0.3143	0.0197932	4180000	1995	3103000000	9028000000	1762000000	4603000000	947500000	1381000000	6112000000	0.676985	0.674274	0.283909	0.164989	5197	-0.0488591
428	2018	华天酒店	住宿业	H61	0	0	2	0	0	0	0	0	2	5	0.2944	-0.0304	0	8	4	7.6	0.2944	0.3258	0.0595372	395650	1995	1827000000	7196000000	1349000000	2907000000	1406000000	1706000000	4742000000	0.658974	0.628347	0.321416	0.087293	4818	-0.0239388
428	2019	华天酒店	住宿业	H61	0	0	2	0	0	0	0	0	2	5	0.2669	-0.0579	0	12	5	7.88	0.2669	0.3178	0.0797182	3.90226e+06	1995	1730000000	6568000000	1532000000	3308000000	424700000	684800000	4111000000	0.626011	0.522864	0.275149	0.039972	4450	-0.0095702
429	2008	粤高速A	道路运输业	G54	0	0	1	0	0	0	0	0	2	6	0.0045	-0.4407	0	11	4	7.52	0.0022	0.0022	0.185665	0	1993	489800000	7264000000	300000000	1003000000	2348000000	2350000000	3455000000	0.475639	0.488329	0.487924	0.346142	1369	0.185456
429	2009	粤高速A	道路运输业	G54	0	0	1						2	6	0.0145	-0.4206	0	10	4	7.62	0.0105	0.0181	0.0955248	200000	1993	554700000	8915000000	654000000	1174000000	2821000000	3612000000	4902000000	0.549822	0.472416	0.472228	0.186312	1366	0.12801
429	2010	粤高速A	道路运输业	G54	0	0	1	0	0	0	0	0	3	7	0.0163	-0.4173	0	10	4	7.73	0.0105	0.0221	0.0698629	150000	1993	504200000	10530000000	500000000	1232000000	3576000000	4370000000	5726000000	0.544009	0.409382	0.409154	0.210188	1433	0.0824306
429	2011	粤高速A	道路运输业	G54	0	0	1	0	0	0	0	0	3	7	0.0163	-0.4173	0	11	5	7.88	0.0105	0.018	0.0459369	371600	1993	1310000000	11800000000	891500000	1817000000	3310000000	5103000000	7047000000	0.597053	0.720991	0.720991	0.560682	1477	0.0433456
429	2012	粤高速A	道路运输业	G54	0	0	1	0	0	0	0	0	3	7	0.0245	-0.4091	0	10	4	8.33	0.0105	0.0216	0.0811717	100000	1993	958200000	13150000000	330000000	2762000000	3366000000	5161000000	8042000000	0.611355	0.346858	0.346858	0.289051	1636	0.0635529
429	2013	粤高速A	道路运输业	G54	0	0	1	0	0	0	0	0	3	7	0.0307	-0.4029	0	12	5	8.64	0.0172	0.0476	0.024251	450000	1993	1057000000	12690000000	0	1524000000	4994000000	5993000000	7642000000	0.601973	0.693643	0.693643	0.640929	1583	-0.0176308
429	2014	粤高速A	道路运输业	G54	0	0	1	0	0	0	0	0	3	7	0.0354	-0.3983	0	11	4	9.3	0.0127	0.0329	0.0231758	150000	1993	655300000	12510000000	150000000	1125000000	4394000000	5393000000	6642000000	0.530826	0.58221	0.58221	0.499166	1467	-0.027154
429	2015	粤高速A	道路运输业	G54	0	0	1	0	0	0	0	0	3	7	0.0223	-0.4147	0	11	4	9.68	0.0156	0.0379	0.0089076	480000	1993	1054000000	12110000000	0	1729000000	4082000000	4134000000	5979000000	0.493845	0.609604	0.609141	0.570681	1379	-0.0407157
429	2016	粤高速A	道路运输业	G54	0	0	1	0	0	0	0	0	3	7	0.1738	-0.32	0	18	7	9.86	0.0968	0.1698	0.0501738	704646	1993	2672000000	16070000000	0	1546000000	5403000000	5405000000	7229000000	0.449772	1.72895	1.72874	1.68425	2241	-0.0331679
429	2017	粤高速A	道路运输业	G54	0	0	1	0.0666667	1	0	0	0.037037	3	7	0.1743	-0.3293	0	19	7	10.2	0.0968	0.17	0.0220497	385932	1993	2476000000	16520000000		2062000000	4744000000	4746000000	7069000000	0.427832	1.2004	1.2004	1.14578	2191	-0.0245544
429	2018	粤高速A	道路运输业	G54	0	0	1	0	0	0	0	0	3	7	0.1101	-0.4466	0	14	5	10.56	0.0968	0.1139	0.039212	1.11323e+06	1993	2234000000	16300000000		3023000000	2983000000	3021000000	6250000000	0.383508	0.739076	0.73905	0.702412	2197	-0.0115268
429	2019	粤高速A	道路运输业	G54	0	0	1	0	0	0	0	0	2	5	0.0968	-0.4705	0	16	6	10.92	0.0968	0.1047	0.0516045	87937	1993	2981000000	17670000000		1828000000	4640000000	5358000000	7424000000	0.420036	1.63109	1.63103	1.54122	2154	-0.0022991
430	2008	SST张股	公共设施管理业	N78	0	0	2										0	9	3	5.35				0	1992	11147819	317200000	131500000	281900000	0	0	347900000	1.09653	0.03954	0.035481	0.004061	895
430	2009	ST张家界	公共设施管理业	N78	0	0	2										0	9	3	5.33				1290393	1992	30075226	313700000	98046924	328400000	0	0	345100000	1.09981	0.091573	0.088022	0.070178	895
430	2010	*ST张股	公共设施管理业	N78	0	0	2										0	8	3	5.47				1955600	1992	62933272	255100000	92000000	264600000	0	0	264600000	1.03746	0.237817	0.234458	0.199724	361
430	2011	ST张家界	公共设施管理业	N78	0	0	2										0	8	3	5.68				1936150	1992	78590393	448000000	68000000	128100000	39000000	40500000	168600000	0.376404	0.613426	0.586669	0.475178	733
430	2012	张家界	公共设施管理业	N78	0	0	2	0	0	0	0	0					0	11	4	5.7				3603988	1992	83791523	513000000	64850000	128300000	0	1500000	130900000	0.255149	0.653088	0.626006	0.380517	780	0.144911
430	2013	张家界	公共设施管理业	N78	0	0	2	0	0	0	0	0					0	8	3	5.84			0.106724	1928540	1992	79926543	602800000	31000000	70761794	94500000	96000000	169200000	0.280697	1.12952	1.07551	0.943545	858	0.153335
430	2014	张家界	公共设施管理业	N78	0	0	2	0	0	0	0	0					0	9	3	6.78	0.0064	0.0181	0.112299	1223096	1992	76885158	684700000	40000000	110600000	70550000	72050000	186300000	0.272118	0.695218	0.651461	0.510665	1060	0.144974
430	2015	张家界	公共设施管理业	N78	0	0	2	0	0	0	0	0					0	11	5	7.09	0.012	0.0282	0.119689	910531	1992	137600000	872800000	60000000	191000000	61100000	62600000	259900000	0.29778	0.720607	0.694108	0.59006	1093	0.149937
430	2016	张家界	公共设施管理业	N78	0	0	2	0	0	0	0	0					0	11	3	7.07			0.354304	3.07389e+06	1992	157600000	2044000000	389500000	1173000000	75200000	76700000	1365000000	0.667676	0.134364	0.128891	0.101019	1274	0.600223
430	2017	张家界	公共设施管理业	N78	0	0	2	0	0	0	0	0					0	9	3	7.33	0.0479	0.0774	0.135676	6.93747e+06	1992	248400000	2336000000	103800000	593600000	13200000	14700000	775000000	0.331729	0.418471	0.408264	0.307431	1170	0.247483
430	2018	张家界	公共设施管理业	N78	0	0	2	0	0	0	0	0					0	18	7	7.6	0.0479	0.0677	0.126343	4.90926e+06	1992	201300000	2496000000	74000000	300000000	393000000	394500000	909900000	0.36453	0.671209	0.654482	0.393257	1139	0.207307
430	2019	张家界	公共设施管理业	N78	0	0	2	0	0	0	0	0					0	11	4	7.88	0.0479	0.067	0.0035407	6.27033e+06	1992	223000000	2668000000	67000000	296800000	494900000	496400000	1065000000	0.399074	0.75128	0.737779	0.437591	1118	0.0608478
488	2008	晨鸣纸业	造纸及纸制品业	C22	0	0	1	0	0	0	0	0	3	7	0.2066	0.0645	0	15	5	6.89	0.0092	0.0092	0.160374	178100000	1993	9728000000	26300000000	1517000000	8195000000	4019000000	4019000000	12280000000	0.466842	1.18704	0.772432	0.327945	17163	0.0190311
488	2009	晨鸣纸业	造纸及纸制品业	C22	0	0	1	0	0	0	0	0	2	6	0.2378	0.0957	0	17	5	6.94	0.0213	0.0213	0.144807	140300000	1993	10540000000	28210000000	3103000000	7065000000	5087000000	5087000000	13480000000	0.477652	1.49203	1.17687	0.335088	16291	0.0379287
488	2010	晨鸣纸业	造纸及纸制品业	C22	0	0	1	0	0	0	0	0	2	6	0.2596	0.1175	0	14	5	6.75			0.0036118	96530257	1993	11580000000	35080000000	3594000000	12660000000	4726000000	4726000000	19820000000	0.564953	0.914895	0.674249	0.146519	17679	0.186376
488	2011	晨鸣纸业	造纸及纸制品业	C22	0	0	1	0	0	0	0	0	2	6	0.2575	0.1154	0	14	5	6.85			0.123606	236200000	1993	17240000000	45630000000	12090000000	19920000000	5143000000	8280000000	30640000000	0.671543	0.865314	0.584854	0.116324	17862	0.107259
488	2012	晨鸣纸业	造纸及纸制品业	C22	0	0	1	0	0	0	0	0	2	6	0.2433	0.1012	0	14	5	7.24	0.0039	0.0102	0.170951	235200000	1993	19050000000	47730000000	12880000000	19990000000	3933000000	10830000000	33380000000	0.699418	0.952946	0.732196	0.117243	15775	0.0267154
488	2013	晨鸣纸业	造纸及纸制品业	C22	0	0	1	0	0	0	0	0	2	6	0.2313	0.1268	0	15	6	7.39			0.132272	174900000	1993	16910000000	47520000000	9819000000	19310000000	3724000000	10520000000	32880000000	0.691966	0.875434	0.682526	0.037617	12954	0.0404548
488	2014	晨鸣纸业	造纸及纸制品业	C22	0	0	1	0	0	0	0	0	2	6	0.2092	0.0579	0	12	4	7.76	0.0046	0.0114	0.139541	260000000	1993	23570000000	56820000000	20470000000	28100000000	4378000000	10320000000	42470000000	0.747491	0.838926	0.645987	0.034742	12833	0.0334759
488	2015	晨鸣纸业	造纸及纸制品业	C22	0	0	1	0	0	0	0	0	2	6	0.1923	-0.0101	0	11	4	7.85	0.0371	0.0578	0.142676	244700000	1993	35160000000	77960000000	24760000000	48630000000	5169000000	9479000000	60700000000	0.778623	0.723028	0.615883	0.038823	11893	0.0408972
488	2016	晨鸣纸业	造纸及纸制品业	C22	0	0	1	0	0	0	0	0	2	6	0.2267	0.0476	0	16	7	7.94	0.0894	0.1174	0.171374	472500000	1993	35770000000	82290000000	27880000000	46710000000	6936000000	11570000000	59720000000	0.725773	0.765743	0.661637	0.042387	12986	0.013872
488	2017	晨鸣纸业	造纸及纸制品业	C22	0	0	1	0	0	0	0	0	2	6	0.2646	0.0865	0	10	4	8.08	0.1254	0.1326	0.149107	392800000	1993	49420000000	105600000000	35100000000	57250000000	7646000000	16070000000	75350000000	0.713381	0.863212	0.758008	0.048986	13579	0.026981
488	2018	晨鸣纸业	造纸及纸制品业	C22	0	0	1	0	0	0	0	0	2	6	0.2621	0.0821	0	12	4	8.23	0.1254	0.1294	0.167305	535700000	1993	47970000000	105300000000	40230000000	61410000000	7799000000	13800000000	79450000000	0.754349	0.781043	0.670785	0.038778	15191	0.0180064
488	2019	晨鸣纸业	造纸及纸制品业	C22	0	0	1	0	0	0	0	0	2	6	0.2672	0.0932	0	18	7	8.38	0.1254	0.133	0.18255	623300000	1993	44950000000	97960000000	36880000000	52700000000	9140000000	13720000000	71620000000	0.731114	0.853007	0.762409	0.054846	13677	-0.0103836
498	2008	*ST丹化	土木工程建筑业	E48	0	0	1										0	7	3	6.89				20000000	1993	159100000	741100000	587000000	1367000000	0	5430000	1400000000	1.88951	0.116347	0.102465	1e-05	3184
498	2009	*ST丹化	土木工程建筑业	E48	0	0	1										1	7	3	6.94				0	1993	545400000	545400000	0	536100000	0	0	536100000	0.983103	1.01719	1.01719	1.01614	3136
498	2010	*ST丹化	土木工程建筑业	E48	0	0	1										1	4	2	6.75				3000000	1993	44958225	45189824	0	35377029	0	0	35377029	0.782854	1.27083	1.27083	1.27083	11
498	2011	*ST丹化	土木工程建筑业	E48	0	0	1										1	4	2	6.85				2700000	1993	10488980	10688797	0	408820	0	0	408820	0.0382475	25.6567	25.6567	25.6567	11
498	2012	*ST丹化	土木工程建筑业	E48	0	0	1										0	10	3	7.24				1234000	1993	6759000000	8845000000	2321000000	6424000000	300000000	396000000	6820000000	0.771108	1.05219	0.650542	0.073274	2594
498	2013	山东路桥	土木工程建筑业	E48	0	0	1	0	0	0	0	0					0	10	5	7.39	0.0235	0.0819		6198100	1993	8066000000	9420000000	1096000000	6338000000	137600000	776500000	7114000000	0.755201	1.2727	0.737927	0.103759	2624
498	2014	山东路桥	土木工程建筑业	E48	0	0	1	0	0	0	0	0					0	7	3	7.76	0.0268	0.0849		2353700	1993	9031000000	10030000000	1699000000	6699000000	0	617400000	7370000000	0.735114	1.34807	0.815249	0.116354	7073	-0.0066537
498	2015	山东路桥	土木工程建筑业	E48	0	0	1	0	0	0	0	0					0	9	4	7.85	0.0026	0.0121		2430100	1993	9446000000	10420000000	1112000000	7327000000	0	0	7376000000	0.708156	1.2892	0.821535	0.096156	6753
498	2016	山东路桥	土木工程建筑业	E48	0	0	1	0	0	0	0	0					0	10	3	7.94			0.259306	1770000	1993	13150000000	15040000000	2235000000	10100000000	1300000000	1336000000	11570000000	0.769289	1.30175	0.77323	0.22255	7953	-0.0027089
498	2017	山东路桥	土木工程建筑业	E48	0	0	1	0	0	0	0	0					0	9	3	8.08			0.254355	17932897	1993	14500000000	17630000000	1430000000	10870000000	1705000000	2593000000	13560000000	0.769372	1.33483	0.765216	0.163186	8445	0.0070545
498	2018	山东路桥	土木工程建筑业	E48	0	0	1	0	0	0	0	0					0	12	4	8.23	0.0013	0.0025	0.234745	1658600	1993	17590000000	23890000000	1800000000	14850000000	1312000000	2536000000	17530000000	0.733793	1.18479	0.699004	0.200909	8703	0.0231095
498	2019	山东路桥	土木工程建筑业	E48	0	0	1	0	0	0	0	0					0	13	5	8.38	0.0022	0.0055	0.243415	716572	1993	21840000000	32060000000	2211000000	18490000000	3070000000	4947000000	23810000000	0.742626	1.18097	0.653511	0.17161	10394	0.0211414
501	2008	鄂武商A	零售业	F52	0	0	2	0	0	0	0	0	2	5	0.2564	0.0121	0	11	4	5.4	0.2262	0.2738	0.171728	6.02545e+06	1992	2625000000	5178000000	672000000	3078000000	534300000	534300000	3641000000	0.70319	0.852765	0.727937	0.460703	12117	0.1741
501	2009	鄂武商A	零售业	F52	0	0	2	0	0	0	0	0	2	5	0.2538	0.0068	0	11	4	5.57	0.2262	0.2538	0.119105	10419699	1992	2110000000	5849000000	562000000	3787000000	480300000	480300000	4293000000	0.734018	0.557218	0.444107	0.352007	12990	0.125005
501	2010	鄂武商A	零售业	F52	0	0	2	0	0	0	0	0	3	7	0.2411	0.0142	0	13	6	5.5	0.2262	0.2446	0.0952951	12111197	1992	2904000000	7457000000	685000000	5256000000	329300000	329300000	5608000000	0.751975	0.552438	0.430339	0.377464	14379	0.0951753
501	2011	鄂武商A	零售业	F52	0	0	2	0	0	0	0	0	2	5	0.2448	-0.0366	0	11	4	5.7	0.2448	0.292	0.178194	11729077	1992	3861000000	9695000000	750000000	7161000000	281500000	281500000	7461000000	0.769568	0.539129	0.411547	0.318051	15916	0.171666
501	2012	鄂武商A	零售业	F52	0	0	2	0.2	1	0.2	0	0.111111	2	5	0.2257	-0.0582	0	11	4	6.21	0.2257	0.2257	0.160282	7.42544e+06	1992	4476000000	11040000000	614000000	8204000000	180400000	180400000	8399000000	0.760921	0.545615	0.440974	0.264986	15793	0.157097
501	2013	鄂武商A	零售业	F52	0	0	2	0	0	0.2	0	0.04	2	5	0.2257	-0.1437	0	16	7	6.58	0.2257	0.2441	0.14424	7.84408e+06	1992	5016000000	12630000000	614000000	9368000000	127600000	127600000	9508000000	0.752536	0.535432	0.431551	0.222206	16081	0.126992
501	2014	鄂武商A	零售业	F52	0	0	2	0	0	0.2	0	0.0434783	2	5	0.2442	-0.1182	0	11	4	7.16	0.2257	0.2626	0.19257	10545330	1992	4431000000	15650000000	2474000000	11820000000	2704548	2704548	11890000000	0.759467	0.374807	0.298287	0.1892	15304	0.16955
501	2015	鄂武商A	零售业	F52	0	0	2	0	0	0	0	0	3	7	0.1931	-0.1805	0	12	5	7.35	0.1784	0.2187	0.148969	8.49918e+06	1992	3846000000	17750000000	2871000000	11700000000	1910000000	1910000000	13630000000	0.767476	0.328652	0.252811	0.171247	13368	0.13996
501	2016	鄂武商A	零售业	F52	0	0	2	0	0	0	0	0	2	5	0.1594	-0.148	0	11	4	7.47	0.1594	0.2942	0.0366611	11673093	1992	4079000000	17790000000	1324000000	9820000000	1908000000	1908000000	11740000000	0.659722	0.415385	0.323289	0.222894	11589	0.0139849
501	2017	鄂武商A	零售业	F52	0	0	2	0	0	0	0	0	2	5	0.1924	-0.0823	0	16	4	7.78	0.1595	0.2916	0.0632437	9.42284e+06	1992	4942000000	18020000000	1250000000	9214000000	1623000000	1623000000	10840000000	0.601671	0.536387	0.291506	0.21224	11482	0.0103649
501	2018	鄂武商A	零售业	F52	0	0	2	0	0	0	0	0	2	5	0.1752	-0.1269	0	11	2	8.11	0.1595	0.2741	0.193933	8.36378e+06	1992	6974000000	22890000000	2321000000	12510000000	2120000000	2120000000	14640000000	0.639567	0.557286	0.301355	0.248466	9118	0.138903
501	2019	鄂武商A	零售业	F52	0	0	2	0	0	0	0	0	2	5	0.1595	-0.1481	0	11	4	8.45	0.1595	0.2102	0.077426	5.07166e+06	1992	6679000000	23600000000	1072000000	12950000000	1061000000	1061000000	14090000000	0.596956	0.515833	0.23139	0.15461	9376	0.0537218
504	2008	赛迪传媒	科技推广和应用服务业	M75	0	0	2	0	0	0	0	0					0	11	5	5.35			0.0992647	400000	1991	215000000	536500000	118000000	256900000	0	1500000	258400000	0.481551	0.83695	0.714612	0.128388	180	-0.0023434
504	2009	赛迪传媒	科技推广和应用服务业	M75	0	0	2	0	0	0	0	0					0	11	5	5.33			0.0812184	2100000	1991	177000000	412400000	43000000	266400000	0	1500000	267900000	0.649683	0.664263	0.583039	0.163667	192	-0.0061912
504	2010	*ST传媒	科技推广和应用服务业	M75	0	0	2										0	10	5	5.47				900000	1991	81825105	286800000	0	124200000	0	1500000	125700000	0.438212	0.65887	0.631362	0.128898	187
504	2011	ST传媒	科技推广和应用服务业	M75	0	0	2										0	15	8	5.68				3879390	1991	74165703	276500000	15000000	144600000	0	1500000	146100000	0.528417	0.512928	0.505148	0.191044	207
504	2012	ST传媒	科技推广和应用服务业	M75	0	0	2										0	11	5	5.7				2200000	1991	44348328	76059874	0	95362842	0	1500000	96862842	1.27351	0.465048	0.458617	0.086331	206
504	2013	*ST传媒	科技推广和应用服务业	M75	0	0	2										0	12	7	5.84				0	1991	46777208	125900000	0	113800000	0	1500000	122300000	0.971638	0.411051	0.408939	0.245301	154
504	2014	*ST传媒	科技推广和应用服务业	M75	0	0	2										0	17	6	6.78				0	1991	35958261	106600000	0	98105177	0	1500000	99605177	0.934099	0.366528	0.365527	0.272168	67
504	2015	南华生物	科技推广和应用服务业	M75	0	0	2	0	0	0	0	0					0	10	4	7.09	0.0272	0.04		0	1991	60903561	122800000	50000000	135800000	0	1500000	137300000	1.11816	0.448604	0.448397	0.344493	89
504	2016	*ST 生物	科技推广和应用服务业	M75	0	0	2										0	7	3	7.07				500000	1991	175700000	301200000	135600000	216200000		1000000	221400000	0.735191	0.812709	0.769846	0.414336	65
504	2017	南华生物	科技推广和应用服务业	M75	0	0	2	0	0	0	0	0					0	8	3	7.33	0.0257	0.0752		53000	1991	238000000	404800000	140000000	252000000	20000000	21000000	276300000	0.682708	0.944433	0.846082	0.661063	143	-0.0202739
504	2018	南华生物	科技推广和应用服务业	M75	0	0	2	0	0	0	0	0					0	12	4	7.6	0.0257	0.0719	0.0681409	214495	1991	146400000	342700000	70000000	226400000		1000000	235000000	0.685587	0.646915	0.508987	0.260677	365	0.0703091
504	2019	*ST 生物	科技推广和应用服务业	M75	0	0	2										0	13	3	7.88				1.82513e+06	1991	143600000	268300000	50078421	149600000		1000000	153900000	0.573452	0.95977	0.836528	0.46383	351
505	2008	珠江控股	农副食品加工业	C13	0	0	1	0	0	0	0	0	2	5	0.0471	-0.2137	0	9	3	4.43	0.0143	0.0675	0.0530748	0	1988	558100000	975100000	24000000	687700000	157000000	157000000	844700000	0.866267	0.811528	0.149944	0.0533	33	0.010752
505	2009	*ST珠江	农副食品加工业	C13	0	0	1						2	5	0.0188	-0.2448	0	8	3	4.31				0	1988	1068000000	2034000000	276000000	1123000000	110000000	110000000	1368000000	0.672578	0.9503	0.470509	0.259734	37
505	2010	ST珠江	农副食品加工业	C13	0	0	1						2	5	0.003	-0.2633	0	10	5	4.68				0	1988	607300000	1449000000	0	531100000	325000000	325000000	930400000	0.642128	1.1435	0.851896	0.256789	27
505	2011	ST珠江	农副食品加工业	C13	0	0	1						2	5	0.003	-0.2606	0	8	3	4.76				0	1988	559800000	1312000000	45000000	781900000	81000000	81000000	912300000	0.695355	0.715938	0.564916	0.067152	28
505	2012	ST珠江	农副食品加工业	C13	0	0	1						2	5	0.003	-0.2606	0	8	3	5.46				0	1988	648200000	1425000000	210000000	784600000	341000000	341000000	1173000000	0.823408	0.826229	0.686343	0.083821	26
505	2013	*ST珠江	农副食品加工业	C13	0	0	1						2	5	0.0031	-0.2605	0	11	4	5.68				0	1988	573000000	1238000000	0	966200000	129000000	129000000	1110000000	0.896609	0.592979	0.470289	0.064542	25
505	2014	珠江控股	农副食品加工业	C13	0	0	1	0	0	0	0	0	1	3	0	-0.2636	0	8	3	5.87	0.0203	0.0639		0	1988	863700000	1645000000	19000000	1276000000	327300000	327300000	1626000000	0.988419	0.676904	0.373872	0.060667	3563	0.0371219
505	2015	珠江控股	农副食品加工业	C13	0	0	1	0	0	0	0	0	1	3	0	-0.2636	0	8	3	5.21	0.0241	0.0672	0.0340255	0	1988	1119000000	1714000000	0	1557000000	390300000	390300000	1948000000	1.13602	0.718585	0.37738	0.132181	3719	-0.0064533
505	2016	*ST 珠江	农副食品加工业	C13	0	0	1						1	3	0	-0.2895	0	19	7	5.28				0	1988	990600000	1385000000	0	1250000000	73666667	73666667	1324000000	0.955978	0.792353	0.554099	0.19317	3743
505	2017	珠江控股	农副食品加工业	C13	0	0	1	0	0	0	0	0	2	5	0.0333	-0.4913	0	9	3	5.41	0.033	0.0485		5.62618e+06	1988	3866000000	6082000000	2007000000	3319000000		801625	3482000000	0.572467	1.16464	0.744674	0.305626	2968	0.205266
505	2018	京粮控股	农副食品加工业	C13	0	0	1	0	0	0	0	0	2	5	0.0032	-0.5214	0	8	0	5.54	0.0321	0.0486	0.0302678	3607988	1988	2745000000	4917000000	1438000000	1913000000			2078000000	0.422619	1.43491	0.795063	0.453607	2990	-0.0068286
505	2019	京粮控股	农副食品加工业	C13	0	0	1	0	0	0	0	0	1	3	0	-0.521	0	15	4	5.68	0.0258	0.0436	0.0318896	8101718	1988	3019000000	5231000000	1329000000	2110000000			2240000000	0.428227	1.43055	0.761043	0.263063	2971	-0.0158258
507	2008	粤富华	水上运输业	G55	0	1	1	0	0	0	0	0	2	5	0.0064	-0.2573	0	11	4	7.52	0.0056	0.0086	0.0268535	1294576	1989	484900000	1744000000	284300000	559200000	10000000	10000000	572500000	0.328355	0.867038	0.610493	0.399713	786	-0.0065297
507	2009	粤富华	水上运输业	G55	0	1	1	0	0	0	0	0	2	5	0.0064	-0.2557	0	11	4	7.62	0.0081	0.0173	0.0529808	4.6962e+06	1989	482400000	1725000000	269000000	446800000	15300000	15300000	465400000	0.269815	1.07982	0.808249	0.524544	708	-0.0025215
507	2010	珠海港	水上运输业	G55	0	1	1	0	0	0	0	0	3	7	0.0233	-0.2346	0	10	4	7.73			0.131405	762055	1989	606100000	1817000000	90000000	263100000	118000000	118000000	396300000	0.218068	2.30403	2.29931	1.37463	613	0.084725
507	2011	珠海港	水上运输业	G55	0	1	1	0	0	0	0	0	2	5	0.0301	-0.2091	0	10	4	7.88	0.005	0.005	0.398911	769333	1989	872900000	3416000000	249000000	586100000	474200000	970500000	1629000000	0.476831	1.48932	1.4846	1.0609	983	0.389582
507	2012	珠海港	水上运输业	G55	0	1	1	0	0	0	0	0	2	5	0.0114	-0.2466	0	12	6	8.33	0.005	0.0127	0.0399672	4.02151e+06	1989	705000000	3538000000	77700000	390400000	649800000	1145000000	1548000000	0.4375	1.80586	1.79841	0.641323	1096	0.0386204
507	2013	珠海港	水上运输业	G55	0	1	1	0	0	0	0	0	2	5	0.0106	-0.2514	0	9	4	8.64	0.0056	0.0136	0.0433657	4.30839e+06	1989	787700000	3931000000	920000	301700000	580800000	1078000000	1395000000	0.354787	2.61052	2.59615	1.29535	1192	0.0217773
507	2014	珠海港	水上运输业	G55	0	1	1	0	0	0	0	0	3	7	0.0049	-0.2534	0	11	6	9.3	0.0043	0.0159	0.161465	8.46697e+06	1989	1115000000	5360000000	400500000	1513000000	664100000	1162000000	2716000000	0.50672	0.736966	0.678602	0.243654	1259	0.138534
507	2015	珠海港	水上运输业	G55	0	1	1	0	0	0	0	0	2	5	0.0038	-0.2572	0	9	4	9.68	0.0055	0.0188	0.0405083	9.60902e+06	1989	1023000000	5474000000	397500000	1134000000	743200000	1468000000	2676000000	0.488875	0.90232	0.83725	0.351872	1993	0.0481159
507	2016	珠海港	水上运输业	G55	0	1	1	0	0	0	0	0	3	7	0.0077	-0.2592	0	10	4	9.86	0.0082	0.0247	0.0720797	9.45879e+06	1989	885800000	5721000000	267500000	885900000	558100000	1852000000	2804000000	0.490038	0.999855	0.928794	0.349315	2031	0.0409752
507	2017	珠海港	水上运输业	G55	0	1	1	0	0	0	0	0	2	5	0.0258	-0.2325	0	9	3	10.2	0.0091	0.0317	0.0369086	11322675	1989	1040000000	5915000000	234000000	927800000	581300000	1841000000	2825000000	0.477613	1.12135	1.04158	0.486154	2102	0.0023481
507	2018	珠海港	水上运输业	G55	0	1	1	0	0	0	0	0	2	5	0.0258	-0.2325	0	8	3	10.56	0.0091	0.0365	0.0696682	18154036	1989	1658000000	6839000000	462000000	1896000000	924400000	1632000000	3576000000	0.522906	0.87442	0.828338	0.487256	2898	0.028091
507	2019	珠海港	水上运输业	G55	0	1	1	0	0	0	0	0	2	5	0.0218	-0.3043	0	8	3	10.92	0.0176	0.0375	0.105795	9.05245e+06	1989	2319000000	9251000000	709800000	2167000000	728700000	1384000000	3596000000	0.38872	1.07026	1.01461	0.526842	2420	0.0673885
509	2008	SST华塑	卫生	Q83	0	0	3										0	9	3	5.78				716074	1990	198800000	661500000	209600000	618900000	0	26192.3	633300000	0.957424	0.3212	0.21677	0.017039	2703
509	2009	SST华塑	卫生	Q83	0	0	3										0	9	3	5.79				20000	1990	291300000	593600000	157800000	583000000	0	21658.5	608000000	1.02438	0.499746	0.385445	0.024606	2324
509	2010	S*ST华塑	卫生	Q83	0	0	3										0	11	6	5.75				1220000	1990	289900000	649700000	105000000	630000000	0	16652.2	656400000	1.01044	0.460077	0.354229	0.084104	2102
509	2011	SST华塑	卫生	Q83	0	0	3										0	8	3	5.81				50887.1	1990	185700000	509500000	65446123	599500000	0	0	628200000	1.23303	0.309761	0.206428	0.012776	2094
509	2012	SST华塑	卫生	Q83	0	0	3										0	8	3	6.03				494911	1990	151500000	451100000	62863217	633200000	0	0	662800000	1.46934	0.239207	0.158941	0.018353	2094
509	2013	S*ST华塑	卫生	Q83	0	0	3										1	15	6	6.18				150000	1990	516900000	733200000	15000000	647800000	0	144000	658600000	0.898231	0.797898	0.553266	0.331117	2094
509	2014	华塑控股	卫生	Q83	0	0	3										1	15	6	6.52				-456702	1990	399800000	626600000	8000000	604100000	0	700000	614300000	0.980329	0.661879	0.391822	0.178633	537	-0.0715881
509	2015	华塑控股	卫生	Q83	0	0	3										1	8	3	7.01			0.101976	70467982	1990	372500000	567800000	0	512300000	0	900000	534600000	0.941537	0.727116	0.489201	0.201891	369	-0.042782
509	2016	华塑控股	卫生	Q83	0	0	3										1	9	3	7.08			0.084083	478900	1990	257500000	341500000	0	295000000	0	0	319000000	0.934028	0.872701	0.572137	0.238785	70	-0.0296641
509	2017	华塑控股	卫生	Q83	0	0	3										1	3	0	7.26				0	1990	236200000	304700000		263200000			270600000	0.888114	0.897441	0.601512	0.195982	70	-0.0113869
509	2018	华塑控股	卫生	Q83	0	0	3										1	2	0	7.45				0	1990	145100000	206900000		190800000			191800000	0.926764	0.760685	0.757171	0.169186	64
509	2019	华塑控股	卫生	Q83	0	0	3										1	10	5	7.65			0.0496117	146267	1990	89753092	156900000		252900000			253900000	1.61844	0.354846	0.342962	0.109702	62	-0.0262255
514	2008	渝开发	房地产业	K70	0	0	3	0	0	0	0	0	2	5	0.0058	-0.8237	0	7	4	6.04	0.0079	0.0168	0.081942	11981560	1992	1201000000	3083000000	87800000	386700000	584500000	584500000	974400000	0.316078	3.10522	1.71848	1.23238	84
514	2009	渝开发	房地产业	K70	0	0	3	0	0	0	0	0	2	5	0.0096	-0.63155	0	7	4	6.1	0.0042	0.0042	0.131262	0	1992	1767000000	3491000000	0	679800000	589000000	589000000	1271000000	0.364112	2.59844	1.19151	0.602944	81
514	2010	渝开发	房地产业	K70	0	0	3	0	0	0	0	0	2	5	0.0067	-0.6317	0	6	4	6.22	0.0036	0.0123	0.0532828	0	1992	3023000000	4605000000	0	988500000	1160000000	1160000000	2151000000	0.467012	3.05827	1.25608	1.15498	615	-0.0109946
514	2011	渝开发	房地产业	K70	0	0	3	0	0	0	0	0	2	5	0.0069	-0.6315	0	6	4	6.32	0.0041	0.0166	0.0883105	31170668	1992	3465000000	5254000000	50000000	1449000000	943500000	943500000	2398000000	0.456428	2.39167	1.16445	0.385046	692	-0.025588
514	2012	渝开发	房地产业	K70	0	0	3	0	0	0	0	0	2	5	0.0047	-0.6336	0	9	6	6.94			0.0468495	15706900	1992	4705000000	6766000000	160000000	2037000000	1689000000	1689000000	3731000000	0.551443	2.31035	0.877955	0.362183	1344	-0.0041231
514	2013	渝开发	房地产业	K70	0	0	3	0	0	0	0	0	2	5	0.0024	-0.6334	0	6	4	7.22	0.0036	0.015	0.0466439	14732200	1992	5178000000	7658000000	25000000	3156000000	1348000000	1348000000	4516000000	0.589756	1.64078	0.482552	0.253398	1238	-0.0091185
514	2014	渝开发	房地产业	K70	0	0	3	0	0	0	0	0	2	5	0.0024	-0.6285	0	6	4	7.8	0.0036	0.0211		1780300	1992	5407000000	7789000000	0	2728000000	672000000	1659000000	4406000000	0.565628	1.98192	0.685068	0.338258	1289	-0.0098484
514	2015	渝开发	房地产业	K70	0	0	3	0	0	0	0	0	1	3	0	-0.6319	0	6	4	7.69	0.0029	0.0029		1.66181e+06	1992	5040000000	7358000000	0	2631000000	388000000	1378000000	4030000000	0.547649	1.91553	0.379395	0.24127	1263
514	2016	渝开发	房地产业	K70	0	0	3	0	0	0	0	0	1	3	0	-0.6319	0	10	5	8.15	0.0053	0.0419	0.0681831	2067341	1992	5090000000	6582000000	5000000	1585000000	288900000	1611000000	3219000000	0.489082	3.21052	0.821867	0.613299	1163	-0.0342243
514	2017	渝开发	房地产业	K70	0	0	3	0	0	0	0	0	3	7	0.0038	-0.6297	0	7	4	8.47	0.0038	0.0114	0.0400674	1530244	1992	4796000000	6307000000		1372000000	127000000	1452000000	2850000000	0.451933	3.49682	0.931614	0.254075	701	-0.0057512
514	2018	渝开发	房地产业	K70	0	0	3	0	0	0	0	0	2	5	0.003	-0.6305	0	3	1	8.79	0.0112	0.0277	0.0404754	15096370	1992	5099000000	6571000000		2690000000	61000000	391000000	3107000000	0.472779	1.89519	0.632408	0.19052	740	-0.0041506
514	2019	渝开发	房地产业	K70	0	0	3	0	0	0	0	0	2	5	0.005	-0.6285	0	9	5	9.14	0.0066	0.021	0.042356	10280063	1992	5220000000	6502000000		1958000000	67000000	776000000	2767000000	0.425527	2.66594	0.94246	0.783208	766	-0.0055537
515	2008	攀渝钛业	化学原料及化学制品制造业	C26	1	0	3										0	10	3	6.04					1992	167600000	629000000	238500000	352900000	0	0	355100000	0.564549	0.474996	0.189094	0.077853	1487
515	2009		化学原料及化学制品制造业	C26	1	0	3													6.1					1992
515	2010		化学原料及化学制品制造业	C26	1	0	3													6.22					1992
515	2011		化学原料及化学制品制造业	C26	1	0	3													6.32					1992
515	2012		化学原料及化学制品制造业	C26	1	0	3													6.94					1992
515	2013		化学原料及化学制品制造业	C26	1	0	3													7.22					1992
515	2014		化学原料及化学制品制造业	C26	1	0	3													7.8					1992
515	2015		化学原料及化学制品制造业	C26	1	0	3													7.69					1992
515	2016		化学原料及化学制品制造业	C26	1	0	3													8.15					1992
515	2017		化学原料及化学制品制造业	C26	1	0	3													8.47					1992
515	2018		化学原料及化学制品制造业	C26	1	0	3													8.79					1992
515	2019		化学原料及化学制品制造业	C26	1	0	3													9.14					1992
517	2008	*ST成功	房地产业	K70	0	0	1						2	5	0.0872	-0.216	0	9	3	7.78				0	1989	1340057	1340057	0	18263791	0	0	18263791	13.6291	0.073372	0.073372	0.073372	12
517	2009	ST成功	房地产业	K70	0	0	1						2	5	0.7993	0.7345	1	9	3	8.03				2.0598e+06	1989	4986000000	5015000000	0	1822000000	1534000000	1534000000	3356000000	0.669169	2.73682	1.0179	0.087094	399
517	2010	荣安地产	房地产业	K70	0	0	1						2	5	0.7911	0.7255	1	8	3	8.18				0	1989	7127000000	7181000000	110000000	3402000000	1873000000	1873000000	5275000000	0.734616	2.09496	0.375334	0.048587	475	0.0004463
517	2011	荣安地产	房地产业	K70	0	0	1						2	5	0.7911	0.725	1	10	5	8.31			0.0695419	6008900	1989	10260000000	10330000000	10000000	6959000000	1056000000	1056000000	8015000000	0.776253	1.47377	0.075154	0.064452	559	-0.0168262
517	2012	荣安地产	房地产业	K70	0	0	1						2	5	0.7916	0.7255	1	8	3	9.28			0.0676255	142101	1989	9003000000	10730000000	200000000	7385000000	533000000	533000000	7927000000	0.73887	1.21911	0.222329	0.050129	524	-0.0280406
517	2013	荣安地产	房地产业	K70	0	0	1						2	5	0.7895	0.7219	1	8	3	9.37			0.0316096	2.83617e+06	1989	7500000000	8225000000	305000000	4877000000	70000000	70000000	4970000000	0.604261	1.53771	0.448716	0.074592	698	-0.0016575
517	2014	荣安地产	房地产业	K70	0	0	1						2	5	0.7895	0.7234	1	12	5	9.73			0.0511742	2376000	1989	5334000000	6003000000	0	1386000000	918000000	918000000	2324000000	0.387116	3.84757	0.398559	0.236352	849	-0.0154747
517	2015	荣安地产	房地产业	K70	0	0	1						2	5	0.4793	0.4234	1	8	3	10			0.0497858	2256610	1989	7230000000	7935000000	0	2380000000	733000000	1923000000	4311000000	0.543365	3.03833	0.948819	0.117866	911	-0.0043967
517	2016	荣安地产	房地产业	K70	0	0	1						2	5	0.4793	0.4234	1	10	4	9.97			0.0490695	2.78242e+06	1989	10080000000	11110000000	225000000	5671000000	562000000	1754000000	7430000000	0.668969	1.77748	0.488975	0.139643	936	-0.0033121
517	2017	荣安地产	房地产业	K70	0	0	1						2	5	0.4816	0.4257	1	10	3	10.29			0.0289976	4.15294e+06	1989	12060000000	13200000000	75000000	6228000000	1486000000	2696000000	8957000000	0.678841	1.93675	0.682122	0.132714	1182	0.0063289
517	2018	荣安地产	房地产业	K70	0	0	1						2	5	0.4793	0.4234	1	6	2	10.62			0.0343123	15003871	1989	22700000000	24320000000	698000000	15980000000	2803000000	3488000000	19550000000	0.803889	1.42045	0.333547	0.108183	1432	-0.001522
517	2019	荣安地产	房地产业	K70	0	0	1						3	7	0.4839	0.43	1	8	3	10.96			0.0294106	10871712	1989	37320000000	40010000000	1835000000	28530000000	4551000000	4567000000	33260000000	0.831331	1.30804	0.438359	0.242996	1595	0.0001894
519	2008	银河动力	专用设备制造业	C35	1	0	2	0	0	0	0	0	2	5	0.0349	-0.3046	0	10	5	5.35	0.0109	0.036	0.0941342	1.32495e+06	1988	232200000	466100000	49900000	110500000	0	0	117500000	0.252087	2.10112	1.29791	0.246231	1504	-0.0025743
519	2009	银河动力	专用设备制造业	C35	1	0	2	0	0	0	0	0	2	5	0.0252	-0.3195	0	7	3	5.33	0.0079	0.0275	0.0886725	3.1566e+06	1988	303300000	514000000	78271910	155500000	0	0	162500000	0.316073	1.94976	1.24016	0.215893	1577	-0.0258007
519	2010	江南红箭	专用设备制造业	C35	1	0	2	0	0	0	0	0	2	5	0.0121	-0.3341	0	6	3	5.47	0.0174	0.0174	0.106869	1.98038e+06	1988	234900000	480400000	54000000	111900000	0	0	118000000	0.245625	2.09872	1.15406	0.128862	1492	-0.0237679
519	2011	江南红箭	专用设备制造业	C35	1	0	2	0	0	0	0	0	2	5	0.0121	-0.3215	0	6	3	5.68	0.0067	0.0067	0.116159	1.47345e+06	1988	244400000	472100000	67000000	115300000		0	121000000	0.256212	2.11927	1.29515	0.107316	1482	-0.046986
519	2012	江南红箭	专用设备制造业	C35	1	0	2	0	0	0	0	0	2	5	0.0161	-0.3175	0	6	3	5.7	0.0059	0.0136	0.0867428	749348	1988	242100000	474200000	67000000	115100000	0	0	119600000	0.252177	2.10314	1.34585	0.154641	1450	-0.0405617
519	2013	江南红箭	专用设备制造业	C35	1	0	2	0	0	0	0	0	2	5	0.0643	-0.495	0	14	6	5.84	0.0433	0.0866	0.201529	3.39871e+06	1988	2729000000	4919000000	743000000	1174000000	110000000	110000000	1312000000	0.266653	2.32434	1.59256	1.14843	4514	-0.45654
519	2014	江南红箭	专用设备制造业	C35	1	0	2	0	0	0	0	0	2	5	0.0433	-0.5127	0	8	3	6.78	0.0433	0.0866	0.050761	9.41413e+06	1988	2493000000	4908000000	452000000	851700000	46000000	46000000	921400000	0.187715	2.92744	1.60443	0.636222	4620	-0.037105
519	2015	江南红箭	专用设备制造业	C35	1	0	2	0	0	0	0	0	2	5	0.0243	-0.4939	0	9	4	7.09	0.0433	0.0832	0.0467015	28264228	1988	2659000000	5156000000	510000000	923100000	46000000	46000000	990000000	0.192024	2.88042	1.28726	0.392679	4520	-0.0030371
519	2016	江南红箭	专用设备制造业	C35	1	0	2	0	0	0	0	0	2	5	0.0227	-0.4508	0	10	3	7.07	0.033	0.076	0.122136	27643226	1988	6521000000	10260000000	633000000	2739000000		116000000	2897000000	0.282296	2.38084	1.64624	0.990533	10464	-0.0268299
519	2017	中兵红箭	专用设备制造业	C35	1	0	2	0	0	0	0	0	2	5	0.0319	-0.4832	0	9	3	7.33	0.024	0.0559	0.117797	20267137	1988	6169000000	9729000000	174000000	1925000000	50000000	235200000	2201000000	0.226262	3.20422	2.44492	1.1575	8838	-0.0190987
519	2018	中兵红箭	专用设备制造业	C35	1	0	2	0	0	0	0	0	2	5	0.0319	-0.4832	0	12	3	7.6	0.024	0.0559	0.0879567	22280357	1988	6755000000	10420000000	126000000	2115000000	50000000	408100000	2561000000	0.245685	3.1933	2.39231	1.48061	8084	-0.0029287
519	2019	中兵红箭	专用设备制造业	C35	1	0	2	0	0	0	0	0	2	5	0.0319	-0.4506	0	10	3	7.88	0.0232	0.0551	0.0971951	28795633	1988	7322000000	11010000000	69070000	2463000000	47500000	308100000	2823000000	0.256386	2.97258	2.32214	1.56488	8342	-0.0002532
520	2008	长航凤凰	水上运输业	G55	0	1	2	0	0	0	0	0	1	3	0	-0.2854	0	9	3	5.4	0.0043	0.0079	0.103611	12335183	1992	1497000000	5747000000	1515000000	2186000000	2002000000	2004000000	4190000000	0.72901	0.684851	0.659746	0.292854	10276	0.133235
520	2009	长航凤凰	水上运输业	G55	0	1	2	0	0	0	0	0	2	5	0.0022	-0.2788	0	9	3	5.57	0.0058	0.0264	0.0897974	10493395	1992	1703000000	6332000000	1122000000	2171000000	2272000000	3027000000	5201000000	0.821311	0.784094	0.746657	0.27799	10711	0.0798478
520	2010	长航凤凰	水上运输业	G55	0	1	2	0	0	0	0	0	1	3	0	-0.281	0	8	3	5.5	0.005	0.0284	0.172121	12754209	1992	1833000000	7777000000	1800000000	2750000000	3148000000	3884000000	6640000000	0.853835	0.666675	0.629026	0.2004	10397	0.15683
520	2011	长航凤凰	水上运输业	G55	0	1	2	0	0	0	0	0	1	3	0	-0.2755	0	8	3	5.7	0.0071	0.0284	0.0407282	25730022	1992	1614000000	8823000000	2210000000	4799000000	2759000000	3776000000	8592000000	0.973778	0.336229	0.307487	0.12632	9637	0.0473029
520	2012	长航凤凰	水上运输业	G55	0	1	2	0	0	0	0	0	1	3	0	-0.2755	0	14	6	6.21	0.006	0.019	0.0173147	126600000	1992	1187000000	5246000000	1810000000	3347000000	1156000000	2456000000	5817000000	1.10886	0.354685	0.323166	0.024887	3583	-0.0503149
520	2013	*ST凤凰	水上运输业	G55	0	1	2						1	3	0	-0.2755	0	8	3	6.58				48421154	1992	320800000	683100000	1831000000	5674000000	40000000	41393582	5882000000	8.61179	0.056539	0.052385	0.009953	2204
520	2014	*ST凤凰	水上运输业	G55	0	1	2						2	5	0.1039	-0.1023	0	9	3	7.16				14418384	1992	370000000	514000000	0	309100000	0	1393582	387100000	0.753074	1.19737	1.12524	0.163713	913
520	2015	长航凤凰	水上运输业	G55	0	1	2						2	5	0.2255	0.2068	1	12	6	7.35				56608981	1992	374400000	513300000	0	199600000	0	1393582	257200000	0.501002	1.87565	1.79238	0.438768	565
520	2016	长航凤凰	水上运输业	G55	0	1	2						2	5	0.2255	0.2127	1	7	3	7.47			0.0441485	2.39264e+06	1992	417700000	527800000	0	211300000		1393582	262000000	0.496333	1.97629	1.90502	0.516971	516	-0.0655814
520	2017	长航凤凰	水上运输业	G55	0	1	2						2	5	0.2255	0.2127	1	7	3	7.78			0.0022583	16203475	1992	423700000	521000000		161700000			203800000	0.391237	2.62101	2.52504	1.15761	460	-0.0480121
520	2018	长航凤凰	水上运输业	G55	0	1	2						2	5	0.2434	0.2258	1	11	6	8.11			0.484857	3.20527e+06	1992	271300000	629200000		219900000			251300000	0.399409	1.23388	1.18283	0.580129	350	0.554807
520	2019	长航凤凰	水上运输业	G55	0	1	2						2	5	0.289	0.274	1	13	7	8.45			0.0016316	2027692	1992	264400000	622500000		186100000			213600000	0.343084	1.4211	1.36085	0.675056	293	0.0639192
521	2008	美菱电器	电气机械及器材制造业	C38	0	0	2	0	0	0	0	0					0	9	3	5.92	0.0638	0.1257	0.0975396	10029210	1992	1511000000	3390000000	336400000	2271000000	19198200	19198200	2313000000	0.682342	0.665309	0.428338	0.148967	3493	0.0185122
521	2009	美菱电器	电气机械及器材制造业	C38	0	0	2	0	0	0	0	0					0	9	3	6.04	0.06704	0.13104	0.0109471	55557760	1992	3138000000	4787000000	184000000	3250000000	15247300	49470717	3437000000	0.718073	0.965675	0.64174	0.230041	3394	-0.0948808
521	2010	美菱电器	电气机械及器材制造业	C38	0	0	2	0	0	0	0	0					0	7	3	6.12	0.0323	0.0493	0.181083	26674129	1992	5385000000	7116000000	238900000	4092000000	14506060	47720192	4370000000	0.614091	1.31608	0.929144	0.485457	3796	0.0739026
521	2011	美菱电器	电气机械及器材制造业	C38	0	0	2	0	0	0	0	0					0	9	4	6.42	0.0326	0.0496	0.0578672	27562916	1992	5636000000	7603000000	144000000	4344000000	12705500	31200479	4748000000	0.624569	1.29744	0.869137	0.322661	4048	-0.0025099
521	2012	美菱电器	电气机械及器材制造业	C38	0	0	2	0	0	0	0	0					0	8	4	6.25	0.033	0.0708	0.0987747	30053406	1992	5778000000	7886000000	45456805	4276000000	131100000	131100000	4905000000	0.621935	1.35116	0.999604	0.397856	15070	0.0059919
521	2013	美菱电器	电气机械及器材制造业	C38	0	0	2	0	0	0	0	0					0	8	4	6.5	0.033	0.0501	0.0905686	29142603	1992	6531000000	8522000000	66433080	4798000000	9523700	9523700	5314000000	0.623602	1.36117	1.02899	0.466612	13256	-0.0098259
521	2014	美菱电器	电气机械及器材制造业	C38	0	0	2	0	0	0	0	0					0	14	7	7.4	0.033	0.0503	0.0847688	41165418	1992	6936000000	9009000000	407500000	5032000000	18947000	18947000	5571000000	0.61834	1.37828	1.02739	0.525783	14352	-0.010026
521	2015	美菱电器	电气机械及器材制造业	C38	0	0	2	0	0	0.2	0	0.047619					0	8	3	6.98	0.033	0.058	0.0841922	29285357	1992	6854000000	9066000000	58680093	4894000000	243000000	243000000	5646000000	0.622796	1.40039	1.08493	0.419541	18290	-0.0060129
521	2016	美菱电器	电气机械及器材制造业	C38	0	0	2	0	0	0.2	0	0.047619					0	10	3	7.09	0.0241	0.0371	0.0957545	41152550	1992	10230000000	12510000000	288300000	6795000000	38908788	40308788	7341000000	0.586964	1.50544	1.21486	0.586607	18967	-0.005878
521	2017	美菱电器	电气机械及器材制造业	C38	0	0	2	0	0	0	0	0					0	11	3	7.26	0.0296	0.0428	0.11968	68403702	1992	13190000000	15960000000	1631000000	10100000000	253200000	265600000	10800000000	0.676899	1.30589	1.01692	0.504014	17179	0.0308207
521	2018	长虹美菱	电气机械及器材制造业	C38	0	0	2	0	0	0	0	0					0	11	3	7.44	0.0315	0.0507	0.114493	90401998	1992	12170000000	15560000000	2336000000	9964000000	1920000	6937208	10430000000	0.66999	1.22158	1.00334	0.450092	16520	0.0285745
521	2019	长虹美菱	电气机械及器材制造业	C38	0	0	2	0	0	0	0	0					0	10	3	7.62	0.0259	0.0609	0.102452	103800000	1992	10410000000	14200000000	1104000000	8320000000	401300000	404300000	9090000000	0.640058	1.25092	1.07533	0.647343	14017	0.0071421
522	2008	白云山A	医药制造业	C27	1	0	1										0	9	3	7.52					1992	1288000000	2814000000	1313000000	1789000000	0	19862565	1958000000	0.695836	0.720088	0.453903	0.084274	5485
522	2009	白云山A	医药制造业	C27	1	0	1										0	8	3	7.62					1992	1463000000	2945000000	1217000000	1835000000	0	19369019	1977000000	0.671257	0.797266	0.544943	0.17273	5170
522	2010	白云山A	医药制造业	C27	1	0	1										0	7	3	7.73					1992	1529000000	3055000000	1023000000	1738000000	0	19369019	1890000000	0.618722	0.879587	0.45566	0.187676	5694
522	2011	白云山A	医药制造业	C27	1	0	1										0	8	3	7.88					1992	1613000000	3147000000	805800000	1572000000	0	19369019	1740000000	0.552773	1.02625	0.580171	0.163195	5481
522	2012	白云山A	医药制造业	C27	1	0	1										0	8	3	8.33					1992	1873000000	3500000000	598800000	1569000000	0	19990064	1767000000	0.504818	1.19362	0.687561	0.243399	5390
522	2013		医药制造业	C27	1	0	1													8.64					1992
522	2014		医药制造业	C27	1	0	1													9.3					1992
522	2015		医药制造业	C27	1	0	1													9.68					1992
522	2016		医药制造业	C27	1	0	1													9.86					1992
522	2017		医药制造业	C27	1	0	1													10.2					1992
522	2018		医药制造业	C27	1	0	1													10.56					1992
522	2019		医药制造业	C27	1	0	1													10.92					1992
523	2008	广州浪奇	化学原料及化学制品制造业	C26	1	0	1	0	0	0	0	0	2	5	0.002	-0.45225	0	7	3	7.52	0.0066	0.0251	0.0088244	3854336	1978	377700000	671500000	73500000	204800000	0	6.36583e+06	215900000	0.321461	1.84383	1.29895	0.426785	634	-0.0080205
523	2009	广州浪奇	化学原料及化学制品制造业	C26	1	0	1	0	0	0	0	0	2	5	0.01738	-0.43687	0	7	3	7.62	0.0047	0.02784	0.0249428	1.16081e+06	1978	450700000	758500000	70000000	280000000		6.36583e+06	293700000	0.38723	1.60961	1.31537	0.40694	625	-0.0114311
523	2010	广州浪奇	化学原料及化学制品制造业	C26	1	0	1	0	0	0	0	0	1	3	0	-0.46155	0	6	3	7.73	0.0096	0.0289	0.0644173	2611492	1978	602700000	932100000	97865247	445100000		6.36583e+06	455900000	0.489093	1.35401	1.01501	0.341713	598	0.0364339
523	2011	广州浪奇	化学原料及化学制品制造业	C26	1	0	1	0	0	0	0	0	2	5	0.0536	-0.348	0	7	3	7.88	0.0854	0.1387	0.109599	4.0216e+06	1978	1091000000	1518000000	149200000	515100000	0	6.36583e+06	524800000	0.345721	2.11715	1.72286	0.915661	596	0.0981206
523	2012	广州浪奇	化学原料及化学制品制造业	C26	1	0	1	0	0	0	0	0	1	3	0	-0.3522	0	6	3	8.33	0.0203	0.0869	0.0855769	4.94069e+06	1978	1292000000	1841000000	134600000	809200000	0	6.36583e+06	826400000	0.449016	1.5964	1.29849	0.309781	780	0.0942248
523	2013	广州浪奇	化学原料及化学制品制造业	C26	1	0	1	0	0	0	0	0	1	3	0	-0.3522	0	6	3	8.64	0.0154	0.0667	0.068588	7.29898e+06	1978	1612000000	2496000000	348000000	1421000000	0	6.36583e+06	1452000000	0.58191	1.13445	0.91774	0.137908	739	0.0520196
523	2014	广州浪奇	化学原料及化学制品制造业	C26	1	0	1	0	0	0	0	0	2	6	0.0059	-0.3463	0	11	6	9.3	0.0154	0.0754	0.040801	3.14246e+06	1978	2117000000	3011000000	431700000	1887000000	0	6.36583e+06	1935000000	0.642641	1.12205	0.813353	0.046775	704	0.0139589
523	2015	广州浪奇	化学原料及化学制品制造业	C26	1	0	1	0	0	0	0	0	1	3	0	-0.3994	0	8	3	9.68	0.0177	0.0401	0.0396771	6.3434e+06	1978	2662000000	3530000000	588800000	2385000000	0	6.36583e+06	2428000000	0.68796	1.11607	0.892287	0.036519	746	-0.0005489
523	2016	广州浪奇	化学原料及化学制品制造业	C26	1	0	1	0	0	0	0	0	1	3	0	-0.494	0	7	3	9.86	0.0147	0.0336	0.0537592	11683618	1978	3315000000	4170000000	648900000	2342000000		6.36583e+06	2385000000	0.571952	1.41558	1.20084	0.073223	805	0.0064049
523	2017	广州浪奇	化学原料及化学制品制造业	C26	1	0	1	0	0	0	0	0	2	5	0.0046	-0.485	0	7	3	10.2	0.0147	0.0467	0.0488251	25934895	1978	3970000000	4813000000	661300000	2921000000		6.36583e+06	2973000000	0.617673	1.35876	1.23904	0.097356	848	0.0036355
523	2018	广州浪奇	化学原料及化学制品制造业	C26	1	0	1	0	0	0	0	0	1	3	0	-0.4639	0	8	3	10.56	0.0102	0.045	0.0448453	17169514	1978	5307000000	6212000000	1333000000	4498000000	0	6.50708e+06	4548000000	0.732223	1.17993	1.12123	0.100769	834	-0.004501
523	2019	广州浪奇	化学原料及化学制品制造业	C26	1	0	1	0	0	0	0	0	1	3	0	-0.4526	0	8	3	10.92	0.0092	0.0444	0.0737293	15241812	1978	6179000000	7206000000	2330000000	5372000000	184800000	276400000	5704000000	0.791522	1.1502	1.09836	0.139779	1055	0.0186235
524	2008	东方宾馆	商务服务业	L72	0	0	1	0	0	0	0	0	1	3	0	-0.5155	0	9	3	7.52	0.0052	0.0264	0.0433866	0	1992	97468453	816300000	45000000	127400000		0	201500000	0.246785	0.765244	0.732201	0.480373	1425
524	2009	东方宾馆	商务服务业	L72	0	0	1	0	0	0	0	0	2	5	0.0026	-0.5129	0	15	3	7.62	0.0052	0.0226	0.042004	0	1992	71391214	808400000	45000000	117700000		0	196200000	0.242701	0.606753	0.575236	0.426753	1337
524	2010	东方宾馆	商务服务业	L72	0	0	1	0	0	0	0	0	2	5	0.0062	-0.5093	0	8	3	7.73	0.0056	0.0166	0.0204309	1746528	1992	87303259	737100000	0	74556551		0	133200000	0.180748	1.17097	1.10576	0.86817	1213	-0.0484267
524	2011	东方宾馆	商务服务业	L72	0	0	1	0	0	0	0	0	2	5	0.003	-0.5125	0	11	6	7.88	0.0056	0.0316	0.0484152	29040	1992	148100000	716400000	0	85413871		0	124600000	0.173977	1.73384	1.64794	1.50754	1171	-0.022724
524	2012	东方宾馆	商务服务业	L72	0	0	1	0	0	0	0	0	2	5	0.0038	-0.5117	0	8	3	8.33	0.0048	0.0224	0.0444169	29040	1992	227700000	740900000	0	98640771	0	0	131800000	0.177834	2.30856	2.24416	2.12868	1154	-0.0293973
524	2013	东方宾馆	商务服务业	L72	0	0	1	0	0	0	0	0	1	3	0	-0.5155	0	8	3	8.64	0.0129	0.0443	0.0488276	29040	1992	144800000	761200000	0	87481657	0	0	121900000	0.160154	1.65532	1.59467	1.46204	1125	-0.0254326
524	2014	东方宾馆	商务服务业	L72	0	0	1	0	0	0	0	0	1	3	0	-0.5281	0	8	3	9.3	0.0068	0.0191	0.0510972	29040	1992	118900000	781000000	0	82971607	0	0	227400000	0.29115	1.43333	1.37496	1.1353	994	-0.0239993
524	2015	岭南控股	商务服务业	L72	0	0	1	0	0	0	0	0	1	3	0	-0.5526	0	8	3	9.68	0.0063	0.0063	0.0517881	29040	1992	266300000	843400000	0	83705055	0	0	227300000	0.269534	3.18115	3.12133	2.87538	888	-0.0173785
524	2016	岭南控股	商务服务业	L72	0	0	1	0	0	0	0	0	1	3	0	-0.5512	0	10	4	9.86	0.0069	0.022	0.0425797	0	1992	147600000	852900000	0	92217822		0	229700000	0.269299	1.60088	1.54839	1.15333	1017	-0.0191543
524	2017	岭南控股	商务服务业	L72	0	0	1	0	0	0	0	0	1	3	0	-0.7996	0	9	3	10.2	0.0188	0.0204	0.501611	7.34945e+06	1992	1786000000	4438000000		1386000000	338000000	338000000	1861000000	0.419242	1.2886	1.27073	0.993325	5549	0.586964
524	2018	岭南控股	商务服务业	L72	0	0	1	0	0	0	0	0	1	3	0	-0.7986	0	11	3	10.56	0.0188	0.0188	0.071394	4.99896e+06	1992	3059000000	4583000000		1652000000	203000000	203000000	1981000000	0.432239	1.85187	1.8412	1.05438	5919	-0.0089288
524	2019	岭南控股	商务服务业	L72	0	0	1	0	0	0	0	0	1	3	0	-0.7897	0	14	3	10.92	0.0188	0.0235	0.0435561	9026993	1992	3179000000	4769000000	376800000	1904000000			2029000000	0.425437	1.66981	1.66142	1.33353	6116	0.0018505
525	2008	红太阳	化学原料及化学制品制造业	C26	1	0	1	0	0	0	0	0	2	5	0.0135	-0.2843	0	9	5	7.84	0.0263	0.075	0.0333521	28096324	1991	2069000000	3144000000	1361000000	2241000000	60146435	79236086	2378000000	0.756393	0.923416	0.672717	0.183969	2183	0.0130919
525	2009	红太阳	化学原料及化学制品制造业	C26	1	0	1	0	0	0	0	0	2	5	0.0135	-0.2843	0	9	5	8.21	0.0264	0.075	0.0178116	11633723	1991	2648000000	3738000000	1550000000	2895000000	20073326	38503737	2992000000	0.800544	0.914689	0.626403	0.24252	2490	-0.0134927
525	2010	红太阳	化学原料及化学制品制造业	C26	1	0	1	0	0	0	0	0	1	3	0	-0.3099	0	8	5	8.59	0.0264	0.0584	0.0375977	10333908	1991	2587000000	3695000000	1560000000	2887000000	0	20254588	2965000000	0.802555	0.896096	0.536659	0.192877	2178	-0.0016461
525	2011	红太阳	化学原料及化学制品制造业	C26	1	0	1						2	5	0.4475	0.283	1	8	5	9.18			0.0524948	20835774	1991	3963000000	7653000000	2210000000	4201000000	348000000	395200000	4746000000	0.620172	0.943388	0.597041	0.174518	3131	-0.0103552
525	2012	红太阳	化学原料及化学制品制造业	C26	1	0	1						2	5	0.4475	0.2763	1	11	6	9.94			0.040718	19672964	1991	5270000000	9116000000	2682000000	5578000000	170000000	203900000	5930000000	0.650526	0.944784	0.5956	0.148167	3727	-0.000602
525	2013	红太阳	化学原料及化学制品制造业	C26	1	0	1						2	5	0.4475	0.2645	1	8	3	9.86			0.076872	16877932	1991	5179000000	10320000000	2989000000	6292000000	272400000	292200000	6758000000	0.654953	0.823142	0.443882	0.11493	3977	0.0274687
525	2014	红太阳	化学原料及化学制品制造业	C26	1	0	1						2	5	0.4597	0.2952	1	8	3	9.64			0.0386621	17605563	1991	5547000000	10740000000	2850000000	6545000000	47500000	54827179	6773000000	0.630683	0.847432	0.462494	0.094355	3868	-0.0088262
525	2015	红太阳	化学原料及化学制品制造业	C26	1	0	1						2	5	0.4475	0.2503	1	11	6	9.3			0.0642097	54196537	1991	3241000000	8271000000	2051000000	4173000000	0	4320193	4287000000	0.518339	0.776736	0.484416	0.090455	2851	0.0116912
525	2016	红太阳	化学原料及化学制品制造业	C26	1	0	1						2	5	0.5175	0.358	1	9	3	9.26			0.0943377	81689342	1991	4934000000	10550000000	3029000000	5376000000	125000000	227300000	5707000000	0.540696	0.917733	0.694637	0.094055	2917	0.0328503
525	2017	红太阳	化学原料及化学制品制造业	C26	1	0	1						2	5	0.5236	0.4078	1	9	3	9.46			0.0455367	116300000	1991	5899000000	12250000000	3622000000	6114000000	410000000	506400000	6718000000	0.548565	0.964936	0.711898	0.184592	3438	-0.0005318
525	2018	红太阳	化学原料及化学制品制造业	C26	1	0	1						2	5	0.5175	0.3956	1	12	3	9.67			0.0413921	101000000	1991	6792000000	13410000000	3881000000	8139000000	240200000	408200000	8640000000	0.64405	0.834446	0.660857	0.033102	3599	-0.0150252
525	2019	红太阳	化学原料及化学制品制造业	C26	1	0	1						2	5	0.4584	0.3443	1	12	3	9.88			0.0442698	55603710	1991	7568000000	13760000000	5021000000	8151000000	526500000	810500000	9227000000	0.670422	0.928486	0.801556	0.007261	3395	-0.0186692
528	2008	柳工	专用设备制造业	C35	1	0	3	0	0	0	0	0	2	6	0.0164	-0.4273	0	9	3	5.68			0.0681194	33156347	1993	4476000000	6272000000	1293000000	2956000000	34176500	658900000	3621000000	0.577239	1.51422	0.689789	0.297409	9419	0.0715405
528	2009	柳工	专用设备制造业	C35	1	0	3	0	0	0	0	0	2	6	0.0259	-0.361	0	9	3	5.69			0.075745	41684413	1993	6881000000	9565000000	1229000000	5051000000	198600000	201600000	5457000000	0.570544	1.36234	0.921284	0.381571	9909	0.0553393
528	2010	柳工	专用设备制造业	C35	1	0	3	0	0	0	0	0	2	6	0.0077	-0.3792	0	8	3	5.13			0.0653944	43714716	1993	13700000000	18590000000	1921000000	9199000000	616000000	619600000	10130000000	0.544765	1.48922	1.05294	0.528305	12351	0.0799022
528	2011	柳工	专用设备制造业	C35	1	0	3	0	0	0	0	0	2	5	0.0379	-0.3252	0	8	3	5.31	0.0156	0.0289	0.122539	53245170	1993	15700000000	22750000000	3227000000	9276000000	1763000000	3756000000	13410000000	0.589365	1.69242	1.15064	0.334382	13362	0.0413069
528	2012	柳工	专用设备制造业	C35	1	0	3	0	0	0	0	0	2	5	0.0377	-0.3254	0	8	3	6.19	0.0156	0.0156	0.101658	90281244	1993	14570000000	22580000000	2193000000	8298000000	999300000	4462000000	13260000000	0.586932	1.75615	1.19868	0.427511	13325	0.0241398
528	2013	柳工	专用设备制造业	C35	1	0	3	0	0	0	0	0	2	5	0.0204	-0.3596	0	11	4	6.31	0.0156	0.0156	0.115849	101100000	1993	14670000000	22180000000	769200000	6959000000	1970000000	5408000000	12810000000	0.577607	2.10755	1.52028	0.600206	12269	-0.0029786
528	2014	柳工	专用设备制造业	C35	1	0	3	0	0	0	0	0	3	7	0.0213	-0.3417	0	8	3	6.48	0.0156	0.0213	0.112791	120700000	1993	14510000000	20800000000	1013000000	7244000000	766000000	4006000000	11680000000	0.561288	2.0034	1.51641	0.540269	10657	-0.0053376
528	2015	柳工	专用设备制造业	C35	1	0	3	0	0	0	0	0	1	3	0	-0.398	0	11	5	6.26	0.0232	0.0232	0.120999	176100000	1993	13740000000	20380000000	2804000000	7464000000	568800000	3654000000	11480000000	0.563075	1.84091	1.48317	0.570937	8647	0.0001321
528	2016	柳工	专用设备制造业	C35	1	0	3	0	0	0	0	0	1	3	0	-0.4058	0	12	5	6.43			0.135237	155700000	1993	13260000000	20580000000	3437000000	9119000000	1000000000	2294000000	11740000000	0.570183	1.45412	1.13943	0.514263	7976	-0.0271673
528	2017	柳工	专用设备制造业	C35	1	0	3	0	0	0	0	0	2	6	0.0223	-0.3594	0	10	3	6.55	0.0223	0.0223	0.100869	67754496	1993	14320000000	21660000000	3471000000	10820000000	1000000000	1049000000	12540000000	0.579048	1.32404	0.965133	0.34862	8420	0.0018364
528	2018	柳工	专用设备制造业	C35	1	0	3	0	0	0	0	0	2	6	0.031	-0.358	0	10	3	6.66	0.031	0.031	0.10864	96043650	1993	17960000000	26210000000	3978000000	12140000000	2962000000	3018000000	16110000000	0.614775	1.47985	1.05411	0.310312	9807	-0.0041492
528	2019	柳工	专用设备制造业	C35	1	0	3	0	0	0	0	0	2	6	0.0387	-0.331	0	11	4	6.78	0.0387	0.0387	0.0902707	147200000	1993	21020000000	29860000000	5021000000	14280000000	3622000000	3713000000	19030000000	0.637307	1.47221	1.08281	0.36129	10334	0.0077854
529	2008	S*ST美雅	农副食品加工业	C13	0	0	1						2	5	0.1028	-0.2245	0	12	3	7.52				1244000	1992	665400000	1016000000	110000000	418600000	0	0	418600000	0.411897	1.58942	1.32088	1.10444	980
529	2009	广弘控股	农副食品加工业	C13	0	0	1	0	0	0	0	0	2	5	0.0683	-0.4368	0	9	3	7.62	0.0181	0.0683		7319263	1992	575500000	931300000	0	274600000	0	551763	275100000	0.295416	2.09596	1.72884	0.980193	985
529	2010	广弘控股	农副食品加工业	C13	0	0	1	0	0	0	0	0	3	7	0.0623	-0.4506	0	8	3	7.73	0.0181	0.0641	0.002063	4691069	1992	591700000	993000000	10000000	276400000	0	314232	276700000	0.27863	2.1409	1.72046	1.51092	950	0.0143181
529	2011	广弘控股	农副食品加工业	C13	0	0	1	0	0	0	0	0	2	5	0.06	-0.4629	0	11	6	7.88	0.0181	0.0744	0.0136101	4.61283e+06	1992	697100000	1107000000	0	321500000	0	0	323300000	0.291967	2.16818	1.70076	1.54681	971	0.0177795
529	2012	广弘控股	农副食品加工业	C13	0	0	1	0	0	0	0	0	2	5	0.0348	-0.5076	0	11	6	8.33	0.0152	0.0425	0.100483	8943130	1992	675300000	1205000000	0	357900000	0	0	359800000	0.298454	1.88683	1.45783	1.22381	992	0.0945439
529	2013	广弘控股	农副食品加工业	C13	0	0	1	0	0	0	0	0	2	5	0.0324	-0.5107	0	10	3	8.64	0.013	0.0473	0.0168167	17493850	1992	686800000	1305000000	58000000	381700000	0	0	383300000	0.293831	1.79965	1.37199	1.11925	1028	0.0189477
529	2014	广弘控股	农副食品加工业	C13	0	0	1	0	0	0	0	0	2	5	0.0324	-0.5107	0	12	6	9.3	0.013	0.0324	0.0512935	12139756	1992	902400000	1473000000	9092900	361000000	34500000	34500000	398200000	0.270361	2.49991	2.08551	1.94677	1283	-0.0716658
529	2015	广弘控股	农副食品加工业	C13	0	0	1	0	0	0	0	0	2	5	0.0375	-0.4996	0	10	5	9.68	0.013	0.0353	0.0328302	4.57833e+06	1992	867100000	1451000000	2000000	298900000	0	0	301900000	0.208073	2.90113	2.48224	2.28176	916	0.0088451
529	2016	广弘控股	农副食品加工业	C13	0	0	1	0	0	0	0	0	2	5	0.0169	-0.5175	0	9	3	9.86	0.01	0.0292	0.035758	4.12778e+06	1992	1004000000	1588000000	0	337500000		0	341000000	0.214726	2.97355	2.58592	1.29221	902	0.0260973
529	2017	广弘控股	农副食品加工业	C13	0	0	1	0	0	0	0	0	2	5	0.0232	-0.5112	0	8	3	10.2	0.0142	0.0505	0.0085265	1.78959e+06	1992	1462000000	2043000000	2000000	593600000			596200000	0.291799	2.46289	2.18307	1.91293	902	-0.0250545
529	2018	广弘控股	农副食品加工业	C13	0	0	1	0	0	0	0	0	2	5	0.0136	-0.5409	0	10	4	10.56	0.0104	0.0374	0.0241481	2.54913e+06	1992	1513000000	2108000000		533300000		5.28649e+06	540100000	0.256164	2.83758	2.45264	2.15389	1749	0.0046614
529	2019	广弘控股	农副食品加工业	C13	0	0	1	0	0	0	0	0	2	5	0.0136	-0.5391	0	8	3	10.92	0.01	0.0353	0.0211425	1.55036e+06	1992	1925000000	2567000000	9900000	563500000			774800000	0.301763	3.41596	2.88643	2.49722	1647	0.0029506
530	2008	大冷股份	通用设备制造业	C34	1	0	1	0	0	0	0	0	3	7	0.1638	-0.0822	0	9	3	6.32	0.2196	0.3853	0.116788	2885000	1993	1184000000	2720000000	110000000	903200000	0	0	980700000	0.360596	1.31046	0.936549	0.34582	1120	-0.003418
530	2009	大冷股份	通用设备制造业	C34	1	0	1	0	0	0	0	0	3	7	0.1503	-0.0786	0	9	3	6.51	0.2196	0.3276	0.101847	17153240	1993	1195000000	2706000000	60000000	855000000	0	0	929200000	0.343341	1.3972	1.07255	0.471518	1159	-0.0066807
530	2010	大冷股份	通用设备制造业	C34	1	0	1	0	0	0	0	0	2	6	0.157	-0.0672	0	8	3	6.24	0.2196	0.3242	0.0680899	18549415	1993	1331000000	2912000000	63000000	983300000	10200000	10200000	1094000000	0.375602	1.35387	1.00097	0.500115	1161	0.0306691
530	2011	大冷股份	通用设备制造业	C34	1	0	1	0	0	0	0	0	3	7	0.1487	-0.0709	0	8	3	6.32	0.2196	0.3196	0.133285	12677394	1993	1589000000	3054000000	13000000	1123000000	0	0	1207000000	0.395404	1.41576	1.03776	0.606634	1306	-0.0205019
530	2012	大冷股份	通用设备制造业	C34	1	0	1	0	0	0	0	0	2	6	0.1031	-0.1256	0	8	3	6.53	0.2196	0.3396	0.0850926	13090281	1993	1382000000	2937000000	29500000	954100000	0	0	1027000000	0.349769	1.4481	1.03	0.551137	2133	0.0028722
530	2013	大冷股份	通用设备制造业	C34	1	0	1	0	0	0	0	0	3	7	0.1231	-0.1097	0	13	3	6.57	0.2196	0.3196	0.0904651	7290805	1993	1303000000	2967000000	37500000	891700000	0	0	958300000	0.322938	1.4615	1.09641	0.563378	2126	-0.0086424
530	2014	大冷股份	通用设备制造业	C34	1	0	1	0	0	0	0	0	3	7	0.1225	-0.1017	0	13	5	6.88	0.2196	0.3591	0.0840405	10166257	1993	1338000000	3054000000	60000000	937500000	0	0	990300000	0.324261	1.42697	1.0911	0.507263	2030	0.0004143
530	2015	大冷股份	通用设备制造业	C34	1	0	1	0	0	0	0	0	2	6	0.0972	-0.1466	0	11	6	6.66			0.0735609	1.90607e+06	1993	1331000000	4082000000	82600000	1216000000	0	0	1369000000	0.335244	1.0945	0.881364	0.182395	1872	0.0139259
530	2016	大冷股份	通用设备制造业	C34	1	0	1	0	0	0	0	0	2	6	0.0858	-0.1366	0	10	3	6.75			0.0160752	3.76546e+06	1993	2082000000	4984000000	45000000	1373000000	160000000	160000000	1666000000	0.334328	1.51664	1.28077	0.477586	1876	0.0680368
530	2017	大冷股份	通用设备制造业	C34	1	0	1	0	0	0	0	0	3	7	0.3049	0.2836	0	10	3	6.81			0.0730984	11830406	1993	2266000000	5620000000	349800000	1793000000	160000000	160000000	2125000000	0.378105	1.26368	1.06721	0.203394	1726	0.0262914
530	2018	大冷股份	通用设备制造业	C34	1	0	1						2	4	0.2938	0.2938	0	10	3	6.87			0.0600505	8.12491e+06	1993	2297000000	5568000000	250000000	1617000000	160000000	337500000	2110000000	0.378905	1.42084	1.14239	0.188458	1674	0.01648
530	2019	大冷股份	通用设备制造业	C34	1	0	1	0	0	0	0	0	2	4	0.2939	0.2939	1	12	3	6.93			0.0617765	3707100	1993	2218000000	5526000000	355300000	1746000000	160000000	185400000	2071000000	0.374875	1.27039	0.961328	0.172735	1582	0.008205
531	2008	穗恒运A	电力、热力生产和供应业	D44	1	1	1	0.0909091	1	0.166667	0	0.0833333	2	5	0.052	-0.458	0	11	4	7.52	0.045	0.0735	0.0615331	3.4507e+06	1993	1204000000	5266000000	1098000000	2007000000	1642000000	1642000000	3700000000	0.702541	0.600176	0.551232	0.180894	793	0.0160642
531	2009	穗恒运A	电力、热力生产和供应业	D44	1	1	1	0.0909091	1	0.166667	0	0.0833333	2	5	0.045	-0.465	0	11	4	7.62	0.045	0.0534	0.0988475	18709119	1993	1537000000	6269000000	1205000000	1991000000	2096000000	2096000000	4121000000	0.657278	0.772148	0.444726	0.310181	776	0.0310215
531	2010	穗恒运A	电力、热力生产和供应业	D44	1	1	1	0.0909091	1	0.166667	0	0.0833333	2	5	0.045	-0.465	0	10	4	7.73	0.045	0.0589	0.0579531	1.89582e+06	1993	1675000000	6342000000	1080000000	2071000000	1802000000	1802000000	3920000000	0.618082	0.808876	0.413481	0.19025	760	0.0113408
531	2011	穗恒运A	电力、热力生产和供应业	D44	1	1	1	0.0909091	1	0.2	0	0.0909091	2	5	0.0442	-0.5725	0	16	7	7.88	0.035	0.0397	0.0406822	2.42571e+06	1993	1922000000	6494000000	1240000000	2862000000	1363000000	1363000000	4273000000	0.657995	0.671369	0.307138	0.184004	1062	-0.0219173
531	2012	穗恒运A	电力、热力生产和供应业	D44	1	1	1	0	0	0	0	0	2	5	0.035	-0.5775	0	13	5	8.33	0.035	0.035	0.070158	4.71296e+06	1993	3078000000	7896000000	1552000000	4515000000	467500000	866500000	5429000000	0.6875	0.6818	0.399013	0.262414	1058	-0.0132103
531	2013	穗恒运A	电力、热力生产和供应业	D44	1	1	1	0	0	0	0	0	2	5	0.035	-0.5817	0	10	4	8.64	0.035	0.0407	0.0630286	3.64837e+06	1993	3362000000	8388000000	1250000000	3847000000	903500000	1781000000	5676000000	0.67673	0.873943	0.4999	0.366439	1058	-0.0102614
531	2014	穗恒运A	电力、热力生产和供应业	D44	1	1	1	0	0	0	0	0	2	5	0.035	-0.5703	0	11	5	9.3	0.0448	0.1115	0.0707297	3.14807e+06	1993	2282000000	7493000000	415000000	2381000000	202300000	1577000000	4015000000	0.535875	0.958377	0.700572	0.593286	1147	-0.0041034
531	2015	穗恒运A	电力、热力生产和供应业	D44	1	1	1	0	0	0	0	0	2	5	0.035	-0.5457	3	10	4	9.68	0.035	0.0441	0.0542101	7.97041e+06	1993	1845000000	8372000000	1265000000	2448000000	42500000	1916000000	4424000000	0.52846	0.753549	0.532424	0.426617	1245	-0.0088561
531	2016	穗恒运A	电力、热力生产和供应业	D44	1	1	1	0	0	0	0	0	2	5	0.035	-0.5749	0	11	4	9.86	0.035	0.0588		3.52808e+06	1993	2498000000	9186000000	1669000000	3327000000	21750000	1498000000	4903000000	0.533676	0.750832	0.568293	0.447377	1203	0.0013799
531	2017	穗恒运A	电力、热力生产和供应业	D44	1	1	1	0	0	0	0	0	2	5	0.035	-0.5609	0	11	4	10.2	0.035	0.0623		7199739	1993	2136000000	9199000000	2391000000	3748000000	122900000	1122000000	4984000000	0.541766	0.569976	0.413662	0.308502	1227
531	2018	穗恒运A	电力、热力生产和供应业	D44	1	1	1	0	0	0	0	0	2	5	0.035	-0.5609	0	14	4	10.56	0.035	0.0624	0.0829705	17237599	1993	3524000000	10300000000	3439000000	5313000000	441000000	541000000	6064000000	0.588476	0.663267	0.54592	0.453915	1231	0.0007567
531	2019	穗恒运A	电力、热力生产和供应业	D44	1	1	1	0	0	0	0	0	2	5	0.035	-0.5609	0	15	6	10.92	0.035	0.0622	0.082539	31322086	1993	4478000000	11630000000	5089000000	6435000000	369400000	369400000	7010000000	0.602805	0.695851	0.595081	0.498869	1185	0.0009509
532	2008	力合股份	综合	S90	0	0	1	0	0	0	0	0	2	5	0.0211	-0.2082	0	9	3	7.52	0.0103	0.041	0.0125815	4929660	1992	301400000	894200000	30500000	117100000	53000000	53000000	172300000	0.192692	2.57388	1.74096	0.837208	821	-0.0029786
532	2009	力合股份	综合	S90	0	0	1	0	0	0	0	0	3	7	0.0189	-0.1712	0	9	3	7.62	0.0151	0.0258	0.0461514	5.29162e+06	1992	300000000	1015000000	25850000	104400000	53000000	53000000	192400000	0.189438	2.875	2.08338	1.3288	637	-0.0064389
532	2010	力合股份	综合	S90	0	0	1	0	0	0	0	0	2	5	0.01	-0.1801	0	8	3	7.73	0.01	0.0232	0.0339351	1.55623e+06	1992	342700000	1237000000	28500000	125200000	48000000	48000000	254300000	0.205617	2.73647	2.16455	1.40064	657	-0.0106193
532	2011	力合股份	综合	S90	0	0	1	0	0	0	0	0	2	5	0.06	-0.1378	0	11	4	7.88	0.05	0.0707	0.0102941	4.68455e+06	1992	395500000	1017000000	24500000	111600000	38000000	38000000	186700000	0.18351	3.54378	2.91938	1.86906	717	-0.0569278
532	2012	力合股份	综合	S90	0	0	1	0	0	0	0	0	2	5	0.0587	-0.169	0	10	4	8.33	0.0487	0.0798	0.0814706	2.68703e+06	1992	370500000	966900000	6000000	78474139	28000000	29171516	133100000	0.137633	4.72152	4.0098	1.3597	646	0.0072813
532	2013	力合股份	综合	S90	0	0	1	0	0	0	0	0	2	5	0.2862	0.0423	0	10	4	8.64	0.0445	0.1062	0.116707	1.17889e+06	1992	404100000	1084000000	25000000	125400000	53777384	54810389	203000000	0.187312	3.22216	2.74238	0.958741	650	0.0518773
532	2014	力合股份	综合	S90	0	0	1	0	0	0	0	0	2	5	0.2928	0.0362	0	16	6	9.3	0.0035	0.0068	0.0998732	887567	1992	431700000	1103000000	45000000	167600000	50462384	51447189	235200000	0.213197	2.57629	2.1828	1.32032	563	0.0511788
532	2015	力合股份	综合	S90	0	0	1	0	0	0	0	0	2	5	0.2928	0.066	0	10	4	9.68	0.005	0.005	0.0536736	2697637	1992	315700000	1224000000	274000000	394600000	47276984	48261789	447700000	0.36587	0.799929	0.609113	0.337707	588	0.0141307
532	2016	力合股份	综合	S90	0	0	1	0	0	0	0	0	2	5	0.2833	0.0625	0	12	4	9.86	0.0058	0.0212	0.0621207	3.27348e+06	1992	480300000	1956000000	520000000	793000000	43275000	341100000	1139000000	0.582156	0.605632	0.435869	0.206083	640	0.0051109
532	2017	华金资本	综合	S90	0	0	1	0	0	0	0	0	2	5	0.2775	0.0567	0	17	7	10.2	0.003	0.0107	0.0981917	4330276	1992	522600000	2337000000	850000000	1119000000	47725000	346200000	1470000000	0.628915	0.467114	0.35229	0.192082	645	0.0250284
532	2018	华金资本	综合	S90	0	0	1	0	0	0	0	0	1	3	0	-0.4983	0	7	1	10.56	0.0053	0.0128	0.0950013	8.44591e+06	1992	655300000	2581000000	1000000000	1297000000	31574200	330800000	1643000000	0.6367	0.505336	0.42442	0.242141	635	0.0192689
532	2019	华金资本	综合	S90	0	0	1	0	0	0	0	0	1	3	0	-0.4983	0	14	4	10.92	0.0049	0.0121	0.122678	8.47488e+06	1992	579800000	2529000000	936100000	1142000000	71131631	340300000	1515000000	0.599001	0.507864	0.434731	0.215353	610	0.0457699
536	2008	SST闽东	计算机、通信和其他电子设备制造业	C39	1	0	1						2	5	0.0667	-0.3211	0	9	3	6.79				230000	1981	95480968	174400000	2800000	117300000	5330000	8000000	130400000	0.747619	0.814046	0.252406	0.065276	475
536	2009	闽闽东	计算机、通信和其他电子设备制造业	C39	1	0	1	0	0	0	0	0	2	5	0.0562	-0.2707	0	17	8	6.89	0.0235	0.0562		0	1981	85657087	85657087	0	34617411	0	0	34617411	0.404139	2.47439	2.47439	1.79829
536	2010	闽闽东	计算机、通信和其他电子设备制造业	C39	1	0	1						3	7	0.7592	0.6669	2	7	5	6.72			0.50844	23218757	1981	2055000000	4714000000	1022000000	1388000000	129100000	155000000	1543000000	0.327206	1.48071	1.4308	0.982363	8097	-2.09535
536	2011	华映科技	计算机、通信和其他电子设备制造业	C39	1	0	1						2	6	0.7506	0.6601	2	8	5	6.91			0.0836861	22894537	1981	1741000000	4552000000	910800000	1142000000	59858550	85726588	1228000000	0.269682	1.52483	1.50675	0.71802	5864	0.0614883
536	2012	华映科技	计算机、通信和其他电子设备制造业	C39	1	0	1						2	6	0.7506	0.6619	2	8	5	7.33			0.0686765	20386423	1981	2557000000	5790000000	1396000000	2102000000	394700000	420700000	2535000000	0.437781	1.21663	1.11887	0.524298	5803	0.110657
536	2013	华映科技	计算机、通信和其他电子设备制造业	C39	1	0	1						2	6	0.7506	0.6905	2	9	5	7.47			0.0394474	35188561	1981	6697000000	9713000000	3634000000	5336000000	511200000	511200000	6014000000	0.619171	1.25504	1.18832	0.317823	7279	0.0203409
536	2014	华映科技	计算机、通信和其他电子设备制造业	C39	1	0	1						3	7	0.6766	0.6314	2	11	7	8.09			0.0800388	28343169	1981	7488000000	10440000000	3631000000	5943000000	425300000	461600000	6444000000	0.617403	1.25996	1.20506	0.455045	6184	-0.0222804
536	2015	华映科技	计算机、通信和其他电子设备制造业	C39	1	0	1						2	6	0.6749	0.6627	1	12	8	8.96			0.0434725	51960620	1981	5868000000	8973000000	3735000000	5724000000	159100000	175000000	5949000000	0.663016	1.02508	0.979699	0.410583	6551	-0.0013991
536	2016	华映科技	计算机、通信和其他电子设备制造业	C39	1	0	1						3	7	0.3454	0.0027	2	11	6	9.15			0.188589	43407980	1981	14210000000	18940000000	4037000000	5713000000	100000000	100000000	5854000000	0.309024	2.48708	2.43683	1.12846	5882	0.228731
536	2017	华映科技	计算机、通信和其他电子设备制造业	C39	1	0	1						3	7	0.3108	-0.0319	1	9	4	9.5			0.197186	484100000	1981	9310000000	21020000000	4213000000	7149000000	1002000000	1002000000	8181000000	0.389247	1.30237	1.22524	0.591323	4923	0.3291
536	2018	华映科技	计算机、通信和其他电子设备制造业	C39	1	0	1						3	7	0.2843	-0.0642	2	6	2	9.87			0.066991	10910140	1981	6550000000	19090000000	5665000000	9403000000	2105000000	2105000000	11550000000	0.605061	0.696618	0.623164	0.269002	5028	0.0567418
536	2019	华映科技	计算机、通信和其他电子设备制造业	C39	1	0	1						3	7	0.2643	-0.0873	2	20	12	10.26			0.0869533	372000000	1981	3809000000	14620000000	4539000000	7810000000	1326000000	1326000000	9680000000	0.661928	0.487678	0.423745	0.032677	3300	-0.0546097
537	2008	广宇发展	房地产业	K70	0	0	1	0.111111	1	0.333333	0	0.133333					0	10	4	6.59	0.067	0.0992	0.0413955	0	1992	2415000000	2740000000	470000000	1771000000	300000000	300000000	2080000000	0.758998	1.36394	0.279527	0.153435		-0.002223
537	2009	广宇发展	房地产业	K70	0	0	1	0.111111	1	0.333333	0	0.133333					0	9	3	6.64	0.0351	0.0459	0.0545486	0	1992	2524000000	2882000000	0	2086000000	0	0	2093000000	0.726146	1.2098	0.180057	0.060852	100	-9.62e-05
537	2010	广宇发展	房地产业	K70	0	0	1	0.222222	1	0	0	0.133333					0	8	3	7.06	0.0143	0.0243	0.13328	0	1992	2537000000	2715000000	31000000	1509000000	239000000	239000000	1755000000	0.646478	1.68091	0.416726	0.370959	97	-0.0711226
537	2011	广宇发展	房地产业	K70	0	0	1	0.222222	1	0	0	0.133333					0	8	3	7.43	0.0143	0.0321	0.0436988	0	1992	2801000000	2975000000	0	1430000000	184000000	184000000	1617000000	0.543696	1.9593	0.469869	0.447299	139	-0.0005213
537	2012	广宇发展	房地产业	K70	0	0	1	0.111111	1	0	0	0.0666667					0	11	3	9.02	0.0143	0.0367	0.0536449	0	1992	3122000000	3284000000	0	1766000000	0	0	1769000000	0.538781	1.76817	0.662912	0.65377	140	-0.0006566
537	2013	广宇发展	房地产业	K70	0	0	1	0	0	0	0	0					0	11	5	9.42	0.0243	0.0957	0.0575472	0	1992	3756000000	4151000000	0	2081000000	0	0	2085000000	0.5022	1.80474	0.906279	0.888398	141	-0.0004762
537	2014	广宇发展	房地产业	K70	0	0	1	0	0	0	0	0					0	11	5	9.29	0.009	0.0309	0.0640069	0	1992	3638000000	4814000000	0	2312000000	0	0	2316000000	0.480995	1.57357	0.32627	0.288525	137	-0.0009674
537	2015	广宇发展	房地产业	K70	0	0	1	0	0	0	0	0					0	11	3	9.44	0.01	0.035	0.0529988	0	1992	7500000000	7995000000	1090000000	4145000000	1108000000	1108000000	5253000000	0.657062	1.80938	0.238729	0.226939	190	0.0001095
537	2016	广宇发展	房地产业	K70	0	0	1	0	0	0	0	0					0	13	4	9.78	0.0165	0.0453	0.0433811	134944	1992	17840000000	18360000000	3199000000	9156000000	5922000000	5922000000	15080000000	0.821369	1.94868	0.238227	0.076708	358	-0.0021974
537	2017	广宇发展	房地产业	K70	0	0	1	0	0	0	0	0					0	9	3	10.29	0.0208	0.0339	0.0174514	1.49562e+06	1992	65410000000	72600000000	1796000000	48310000000	14630000000	14630000000	62940000000	0.866964	1.35398	0.188938	0.108781	1777	0.0067311
537	2018	广宇发展	房地产业	K70	0	0	1	0	0	0	0	0					0	12	4	10.83	0.0208	0.0351	0.0456532	29476394	1992	67680000000	75950000000	3818000000	50840000000	14420000000	14420000000	65270000000	0.859335	1.3311	0.149503	0.054269	1890	0.0023203
537	2019	广宇发展	房地产业	K70	0	0	1	0	0	0	0	0					0	9	3	11.4	0.0208	0.0342	0.0351247	2906131	1992	61350000000	69910000000	3241000000	44760000000	7338000000	11540000000	56300000000	0.80533	1.37058	0.166231	0.067521	2251	-0.0018985
538	2008	云南白药	医药制造业	C27	1	0	3	0	0	0	0	0	1	3	0	-0.5384	0	11	4	4.49			0.130935	27461016	1993	4488000000	4937000000	21400000	1729000000	6.68488e+06	11629715	1751000000	0.354562	2.59668	1.84365	1.35105	3498	0.118041
538	2009	云南白药	医药制造业	C27	1	0	3	0	0	0	0	0	2	6	0.0082	-0.5302	0	11	4	4.46	0.0082	0.0082	0.0550036	14798708	1993	5009000000	6005000000	10000000	2190000000	6.68488e+06	11629715	2375000000	0.39556	2.28708	1.53416	1.04266	3687	0.0964596
538	2010	云南白药	医药制造业	C27	1	0	3	0	0	0	0	0	1	3	0	-0.5384	0	10	4	4.94			0.0633889	4.58589e+06	1993	6367000000	7633000000	10000000	3031000000	6.68488e+06	11629715	3218000000	0.421651	2.10082	1.20039	0.658278	3828	0.0926732
538	2011	云南白药	医药制造业	C27	1	0	3	0	0	0	0	0	2	6	0.0066	-0.5378	0	10	4	5.08			0.0154866	21299889	1993	7377000000	9091000000	10000000	3342000000	6.68488e+06	11629715	3536000000	0.38892	2.20752	1.14941	0.341958	3942	0.0419707
538	2012	云南白药	医药制造业	C27	1	0	3	0	0	0	0	0	2	6	0.0117	-0.5267	0	12	4	4.39	0.0059	0.0059	0.0160496	30623669	1993	8813000000	10660000000	10000000	3455000000	6.68488e+06	11499715	3637000000	0.341024	2.55032	1.28856	0.50017	12855	0.005154
538	2013	云南白药	医药制造业	C27	1	0	3	0	0	0	0	0	2	6	0.0058	-0.5326	0	10	4	4.45			0.0296175	57853486	1993	10890000000	12880000000	10000000	3659000000	6.68488e+06	11499715	3852000000	0.299057	2.97697	1.67692	0.569212	5135	-0.0517774
538	2014	云南白药	医药制造业	C27	1	0	3	0	0	0	0	0	2	6	0.0063	-0.5201	0	10	4	4.81			0.0370982	83729681	1993	14060000000	16340000000	20000000	3940000000	6100000	907300000	5046000000	0.308801	3.5693	2.30462	0.513649	7036	0.0079405
538	2015	云南白药	医药制造业	C27	1	0	3	0	0	0	0	0	2	5	0.0339	-0.5331	0	14	8	4.43	0.0425	0.0541	0.0191893	68090714	1993	16900000000	19290000000	20000000	4676000000	6100000	908100000	5763000000	0.298748	3.61489	2.41196	0.565144	8151	0.0014438
538	2016	云南白药	医药制造业	C27	1	0	3	0	0	0	0	0	2	5	0.0339	-0.5317	0	11	4	4.55	0.0425	0.0425	0.0279076	77392833	1993	22070000000	24590000000	0	6735000000	6100000	1806000000	8743000000	0.355604	3.27675	2.24952	0.277775	8396	0.0058674
538	2017	云南白药	医药制造业	C27	1	0	3	0	0	0	0	0	3	7	0.099	-0.4671	0	14	4	4.57			0.0224438	78369034	1993	25100000000	27700000000		7524000000	2500000	1804000000	9560000000	0.345081	3.3363	2.18494	0.233565	8294	0.0005587
538	2018	云南白药	医药制造业	C27	1	0	3	0	0	0	0	0	3	7	0.1092	-0.4566	0	4	0	4.59			0.0409844	89677946	1993	27280000000	30380000000		10190000000	2500000	7099793	10460000000	0.344172	2.67843	1.69732	0.187527	8068	0.0151008
538	2019	云南白药	医药制造业	C27	1	0	3	0.3	1	0.166667	0	0.148148	3	7	0.3963	0.0537	0	16	7	4.61			0.0354032	217100000	1993	44700000000	49660000000		9615000000	3600000	1578000000	11560000000	0.232755	4.64933	3.42756	1.28391	8124	0.006372
539	2008	粤电力A	电力、热力生产和供应业	D44	1	1	1	0	0	0	0	0	2	5	0.0092	-0.5491	0	18	6	7.52	0.0092	0.0092	0.0587704	3076923	1993	5074000000	24630000000	3814000000	6302000000	5179000000	7162000000	13510000000	0.54836	0.805159	0.657735	0.23502	1947	0.0196041
539	2009	粤电力A	电力、热力生产和供应业	D44	1	1	1	0	0	0	0	0	3	7	0.0243	-0.5226	0	18	6	7.62	0.0089	0.0089	0.146571	-3076923	1993	5160000000	30160000000	3817000000	8749000000	7305000000	9291000000	18110000000	0.600351	0.589826	0.505685	0.198751	1914	0.0828304
539	2010	粤电力A	电力、热力生产和供应业	D44	1	1	1	0	0	0	0	0	3	7	0.0199	-0.5384	0	17	6	7.73	0.0084	0.0084	0.136648	4726923	1993	5828000000	34600000000	8328000000	12650000000	6321000000	8808000000	21510000000	0.621799	0.46058	0.393232	0.149672	1894	0.0955193
539	2011	粤电力A	电力、热力生产和供应业	D44	1	1	1	0	0	0	0	0	3	7	0.0123	-0.5535	0	18	7	7.88	0.0084	0.0084	0.115636	10216923	1993	6737000000	39480000000	9318000000	15280000000	7167000000	10900000000	26230000000	0.664351	0.440902	0.348584	0.142848	1896	0.0840871
539	2012	粤电力A	电力、热力生产和供应业	D44	1	1	1	0	0	0	0	0	2	6	0.0153	-0.6999	0	17	6	8.33			0.0839392	25664265	1993	11160000000	65710000000	13570000000	24320000000	14790000000	19310000000	43730000000	0.665573	0.459032	0.383403	0.11572	1411	-0.0028073
539	2013	粤电力A	电力、热力生产和供应业	D44	1	1	1	0	0	0	0	0	2	6	0.0149	-0.7003	0	18	6	8.64	0.0023	0.0045	0.0964266	17577691	1993	12140000000	67920000000	9361000000	21660000000	15270000000	20560000000	42330000000	0.623187	0.560373	0.486336	0.202092	6619	0.013845
539	2014	粤电力A	电力、热力生产和供应业	D44	1	1	1	0	0	0	0	0	2	6	0.0232	-0.69202	0	25	10	9.3			0.127108	20895756	1993	11210000000	69080000000	5721000000	16620000000	20610000000	24480000000	41300000000	0.597825	0.6744	0.576716	0.272512	6691	0.044862
539	2015	粤电力A	电力、热力生产和供应业	D44	1	1	1	0	0	0	0	0	2	6	0.0196	-0.7269	0	16	6	9.68			0.0901041	16112458	1993	10960000000	71920000000	6288000000	16360000000	21300000000	25020000000	41700000000	0.57978	0.669896	0.588388	0.319479	6943	0.0253555
539	2016	粤电力A	电力、热力生产和供应业	D44	1	1	1	0	0	0	0	0	3	7	0.0115	-0.7327	0	21	8	9.86	0.0041	0.0041	0.0724241	19074097	1993	11570000000	70680000000	5759000000	17280000000	19890000000	23730000000	41340000000	0.584921	0.669521	0.581968	0.300003	6608	-0.0089222
539	2017	粤电力A	电力、热力生产和供应业	D44	1	1	1	0	0	0	0	0	3	7	0.0195	-0.7224	0	22	6	10.2	0.006	0.0223	0.085375	41344595	1993	11570000000	71010000000	9270000000	19250000000	19470000000	21780000000	41300000000	0.581694	0.600851	0.521506	0.259521	6957	-0.0013595
539	2018	粤电力A	电力、热力生产和供应业	D44	1	1	1	0	0	0	0	0	3	7	0.0095	-0.7378	0	16	3	10.56	0.006	0.0169	0.0910208	43530965	1993	12160000000	73330000000	7526000000	19340000000	18800000000	21950000000	41810000000	0.57019	0.628943	0.55231	0.288074	6735	0.0036805
539	2019	粤电力A	电力、热力生产和供应业	D44	1	1	1	0	0	0	0	0	3	7	0.012	-0.7305	0	19	5	10.92	0.006	0.017	0.10526	33284069	1993	11310000000	75470000000	5904000000	19690000000	16590000000	20570000000	41280000000	0.546989	0.57449	0.482184	0.258043	6688	0.0139033
543	2008	皖能电力	电力、热力生产和供应业	D44	1	1	2	0	0	0	0	0	2	5	0.0987	-0.4725	0	9	3	5.92	0.0043	0.0149	0.11635	44956667	1993	1910000000	9090000000	985000000	2640000000	1845000000	1845000000	4919000000	0.541113	0.723361	0.613112	0.205138	4054	0.115758
543	2009	皖能电力	电力、热力生产和供应业	D44	1	1	2	0	0	0	0	0	2	5	0.096	-0.4627	0	8	2	6.04	0.0046	0.0122	0.112683	87460939	1993	1754000000	11290000000	1463000000	2749000000	2261000000	2261000000	5691000000	0.503836	0.637935	0.582582	0.19537	3925	0.0736835
543	2010	皖能电力	电力、热力生产和供应业	D44	1	1	2	0	0	0	0	0	2	5	0.0882	-0.4705	0	8	3	6.12	0.0026	0.0078	0.211958	110500000	1993	947600000	12700000000	2131000000	3971000000	2765000000	3012000000	7379000000	0.58094	0.238641	0.203578	0.047602	3784	0.17624
543	2011	皖能电力	电力、热力生产和供应业	D44	1	1	2	0	0	0	0	0	2	5	0.0855	-0.4656	0	9	3	6.42	0.0038	0.0095	0.18373	60322072	1993	1532000000	14770000000	1381000000	3680000000	5703000000	5878000000	9859000000	0.667547	0.41633	0.33585	0.081397	3754	0.162265
543	2012	皖能电力	电力、热力生产和供应业	D44	1	1	2	0	0	0	0	0	2	5	0.076	-0.4896	0	9	4	6.25			0.134183	1.58827e+06	1993	1681000000	17240000000	1960000000	4290000000	6494000000	6907000000	11550000000	0.670248	0.391923	0.355381	0.112364	3463	0.0921996
543	2013	皖能电力	电力、热力生产和供应业	D44	1	1	2	0	0	0	0	0	2	5	0.102	-0.4112	0	10	3	6.5	0.0267	0.0267	0.154187	13302415	1993	3536000000	21830000000	1319000000	4933000000	5693000000	6530000000	11850000000	0.543037	0.716782	0.652577	0.197535	3772	0.076213
543	2014	皖能电力	电力、热力生产和供应业	D44	1	1	2	0	0	0	0	0	2	5	0.05	-0.4452	0	9	3	7.4	0.05	0.0559	0.0504651	11426235	1993	2732000000	22980000000	559200000	3964000000	4802000000	5581000000	10470000000	0.455475	0.689272	0.611516	0.120563	3665	-0.0143121
543	2015	皖能电力	电力、热力生产和供应业	D44	1	1	2	0	0	0	0	0	2	5	0.0204	-0.4494	0	10	5	6.98	0.0204	0.04	0.0602322	24008615	1993	2148000000	22780000000	1935000000	5278000000	3525000000	3670000000	9678000000	0.424879	0.407009	0.373703	0.119664	3571	-0.0169322
543	2016	皖能电力	电力、热力生产和供应业	D44	1	1	2	0.111111	1	0	0	0.0588235	2	5	0.0204	-0.4442	0	10	3	7.09	0.0204	0.0563	0.105904	33234548	1993	3026000000	27090000000	3056000000	6547000000	4406000000	4415000000	12210000000	0.450682	0.462219	0.426247	0.168079	3562	0.015729
543	2017	皖能电力	电力、热力生产和供应业	D44	1	1	2	0.111111	1	0	0	0.05	2	5	0.0229	-0.4417	0	9	3	7.26	0.0229	0.0433	0.0983268	21570073	1993	2605000000	26550000000	3627000000	6459000000	5307000000	5369000000	12760000000	0.480776	0.403257	0.380861	0.13561	3480	0.019779
543	2018	皖能电力	电力、热力生产和供应业	D44	1	1	2	0.111111	1	0	0	0.0526316	3	7	0.0335	-0.4398	0	12	4	7.44	0.0229	0.0418	0.0908036	21787902	1993	4482000000	28900000000	4346000000	8105000000	5558000000	5610000000	14500000000	0.501899	0.552945	0.502116	0.184893	3539	0.0018374
543	2019	皖能电力	电力、热力生产和供应业	D44	1	1	2	0	0	0	0	0	3	7	0.0368	-0.5614	0	11	3	7.62	0.0132	0.0176	0.0645258	23232850	1993	3669000000	32900000000	4611000000	7837000000	4744000000	5804000000	14660000000	0.4456	0.468143	0.424552	0.152587	3498	-0.0315563
544	2008	中原环保	水的生产和供应业	D46	1	1	2	0	0	0	0	0	1	3	0	-0.5763	0	10	4	5.89			0.0979997	0	1993	237700000	736600000	150000000	251000000	0	30000000	281000000	0.381446	0.947068	0.938873	0.394645	326	0.0217536
544	2009	中原环保	水的生产和供应业	D46	1	1	2	0	0	0	0	0	1	3	0	-0.5763	0	7	3	5.99			0.108554	0	1993	216000000	745100000	70000000	180800000	0	50000000	230800000	0.309714	1.19488	1.18317	0.275601	341	0.0347824
544	2010	中原环保	水的生产和供应业	D46	1	1	2	0	0	0	0	0	2	5	0.0053	-0.571	0	10	5	6.08			0.163736	458905	1993	413900000	997000000	50000000	269000000	140000000	140000000	409000000	0.410177	1.53894	1.5012	0.819561	443	0.0873429
544	2011	中原环保	水的生产和供应业	D46	1	1	2	0	0	0	0	0	2	5	0.0031	-0.5732	0	8	3	6.19			0.066401	0	1993	654200000	1372000000	100000000	325400000	136000000	363900000	697900000	0.508813	2.01028	1.96989	1.09628	561	0.143996
544	2012	中原环保	水的生产和供应业	D46	1	1	2	0	0	0	0	0	2	5	0.0019	-0.567	0	8	3	6.34	0.0042	0.0133	0.151586	21030000	1993	529100000	1430000000	79982000	367500000	36000000	264600000	653300000	0.456757	1.43987	1.42153	0.44998	675	0.12926
544	2013	中原环保	水的生产和供应业	D46	1	1	2	0	0	0	0	0	1	3	0	-0.5597	0	8	3	6.51	0.0061	0.0198	0.277818	30226171	1993	550500000	1852000000	220000000	751900000	206900000	206900000	1008000000	0.544197	0.732161	0.721026	0.227712	712	0.232319
544	2014	中原环保	水的生产和供应业	D46	1	1	2	0	0	0	0	0	1	3	0	-0.5573	0	7	3	6.85	0.0021	0.0088		25788325	1993	619400000	2296000000	510000000	1139000000	206600000	206600000	1393000000	0.606739	0.544063	0.533427	0.167158	752	0.173846
544	2015	中原环保	水的生产和供应业	D46	1	1	2	0	0	0	0	0	2	5	0.0056	-0.5652	0	6	3	7.05	0.0054	0.0054		28578243	1993	615200000	2419000000	540000000	887600000	468700000	469700000	1422000000	0.588091	0.693075	0.678168	0.415242	656
544	2016	中原环保	水的生产和供应业	D46	1	1	2	0	0	0	0	0	1	3	0	-0.7195	0	12	6	7.1	0.0037	0.0037	0.146216	22528875	1993	1359000000	6203000000	5000000	354100000	520300000	521300000	945300000	0.152379	3.83804	3.76129	2.58156	1148	0.0736177
544	2017	中原环保	水的生产和供应业	D46	1	1	2	0	0	0	0	0	2	5	0.0042	-0.7074	0	7	3	7.27	0.005	0.0092	0.0764884	22979792	1993	1731000000	6761000000	201000000	674900000	404200000	404200000	1186000000	0.175362	2.56435	2.52336	1.56091	1176	0.0357913
544	2018	中原环保	水的生产和供应业	D46	1	1	2	0	0	0	0	0	2	5	0.0033	-0.7513	0	4	1	7.44	0.0042	0.0074	0.135942	24615258	1993	3477000000	9087000000	879700000	1811000000	498400000	997000000	3001000000	0.330266	1.9197	1.91736	0.795301	1246	0.0780307
544	2019	中原环保	水的生产和供应业	D46	1	1	2	0	0	0	0	0	1	3	0	-0.7611	0	12	4	7.62	0.0495	0.0623	0.201394	16851099	1993	3172000000	10880000000	603000000	1641000000	1517000000	2515000000	4448000000	0.40869	1.93355	1.90001	0.975156	1584	0.150763
546	2008	光华控股	生态保护和环境治理业	N77	0	0	2	0	0	0	0	0	2	5	0.1912	0.0547	0	7	3	5.72	0.1185	0.2728	0.0639552	2.34153e+06	1993	498400000	565900000	49894923	407800000	0	0	421000000	0.744049	1.22197	0.162369	0.111009	56	0.0008499
546	2009	光华控股	生态保护和环境治理业	N77	0	0	2	0	0	0	0	0	2	5	0.168	0.0315	0	6	2	5.8	0.1185	0.1927	0.0502872	53423.2	1993	350400000	406800000	34074923	234000000	0	0	255500000	0.628178	1.49729	0.223063	0.163387	86	-0.0099497
546	2010	光华控股	生态保护和环境治理业	N77	0	0	2	0	0	0	0	0	2	5	0.1185	-0.018	0	5	3	5.42	0.1185	0.1422	0.0409657	0	1993	425200000	485700000	24894923	268000000	40000000	40000000	329700000	0.678716	1.58643	0.431611	0.229484	96	0.0014562
546	2011	光华控股	生态保护和环境治理业	N77	0	0	2	0	0	0	0	0	2	5	0.1185	-0.018	0	6	3	5.55	0.1185	0.142	0.0470443	0	1993	366300000	424200000	4.89492e+06	230600000	0	0	248200000	0.585151	1.58842	0.532814	0.105476	87	-0.0005648
546	2012	光华控股	生态保护和环境治理业	N77	0	0	2						2	5	0.1185	-0.018	1	10	4	6.06			0.0406643	301786	1993	329600000	422900000	4.89492e+06	218600000	3000000	3000000	242600000	0.573679	1.50799	0.414255	0.305737	115	0.067852
546	2013	光华控股	生态保护和环境治理业	N77	0	0	2						2	5	0.1185	-0.018	1	6	3	6.11			0.0152918	87858.9	1993	115100000	290100000	4.89492e+06	73535252	0	0	87344030	0.301097	1.56547	1.0087	0.103065	81	0.0258049
546	2014	光华控股	生态保护和环境治理业	N77	0	0	2						2	5	0.5842	0.5455	1	8	5	6.27			0.542589	1.98345e+06	1993	654000000	4090000000	638900000	1912000000	310000000	409600000	2377000000	0.581223	0.341971	0.163579	0.036911	2265	0.424739
546	2015	金圆股份	生态保护和环境治理业	N77	0	0	2						2	5	0.568	0.5544	1	7	3	6.47			0.0179196	5.82658e+06	1993	1432000000	4374000000	739200000	1898000000	344600000	444600000	2377000000	0.543304	0.754133	0.648297	0.068345	1709	0.0102285
546	2016	金圆股份	生态保护和环境治理业	N77	0	0	2						2	5	0.5424	0.5355	1	8	4	6.7			0.170404	4.17203e+06	1993	1858000000	5120000000	704300000	1965000000	507500000	799100000	2790000000	0.544929	0.945435	0.820699	0.180441	2077	0.060302
546	2017	金圆股份	生态保护和环境治理业	N77	0	0	2						1	2	0.447	0.447	1	7	3	6.84			0.310842	42830055	1993	3251000000	7991000000	1064000000	3168000000	597800000	872100000	4124000000	0.516107	1.02631	0.605784	0.118949	3536	0.209555
546	2018	金圆股份	生态保护和环境治理业	N77	0	0	2						1	2	0.4452	0.4452	1	5	0	6.98			0.0344534	64704692	1993	3449000000	8415000000	1386000000	3420000000	274000000	658000000	4155000000	0.493778	1.00838	0.585794	0.122346	3368	0.0407132
546	2019	金圆股份	生态保护和环境治理业	N77	0	0	2						1	2	0.345	0.345	1	9	4	7.13			0.0399661	122900000	1993	3703000000	9151000000	1689000000	3570000000	268100000	500600000	4250000000	0.464441	1.03719	0.597306	0.104313	3403	0.0577088
548	2008	湖南投资	道路运输业	G54	0	0	2	0	0	0	0	0	2	5	0.0014	-0.3017	0	9	3	5.35	0.0028	0.0158	0.0716376	900000	1993	1182000000	2077000000	300000000	630400000	29000000	29000000	689900000	0.332116	1.87535	1.29176	0.563523	213	0.0030932
548	2009	湖南投资	道路运输业	G54	0	0	2	0	0	0	0	0	2	5	0.0075	-0.2956	0	9	3	5.33	0.005	0.0299	0.0624653	100000	1993	1260000000	2112000000	325000000	698700000	0	0	700000000	0.331394	1.80393	1.23032	0.499508	213	-0.0035268
548	2010	湖南投资	道路运输业	G54	0	0	2	0	0	0	0	0	2	5	0.002	-0.3011	0	8	3	5.47	0.0038	0.0221	0.0002173	0	1993	1387000000	2205000000	236000000	568000000	157000000	157000000	726000000	0.329299	2.44155	1.85454	0.603317	215	0.002333
548	2011	湖南投资	道路运输业	G54	0	0	2	0	0	0	0	0	2	5	0.0054	-0.2977	0	8	3	5.68	0.0039	0.0166	0.0023329	0	1993	1278000000	2074000000	110000000	574100000	0	0	574600000	0.277067	2.22601	1.6234	0.426271	207	0.0031191
548	2012	湖南投资	道路运输业	G54	0	0	2	0	0	0	0	0	1	3	0	-0.3031	0	8	3	5.7	0.0032	0.0164	0.0132447	0	1993	1393000000	2160000000	160000000	562300000	68000000	68000000	630800000	0.292067	2.47739	1.79033	0.590944	219	-0.0010778
548	2013	湖南投资	道路运输业	G54	0	0	2	0	0	0	0	0	1	3	0	-0.3031	0	12	6	5.84	0.009	0.0538	0.0161794	0	1993	1191000000	1942000000	125000000	393200000	50000000	50000000	444000000	0.228587	3.02805	2.04382	0.456794	785	-0.0027543
548	2014	湖南投资	道路运输业	G54	0	0	2	0	0	0	0	0	2	5	0.0143	-0.2888	0	7	3	6.78	0.0124	0.0487	0.0120605	641173	1993	1227000000	1942000000	110000000	424900000	0	0	425400000	0.219023	2.88705	1.81361	0.52856	658	-0.009493
548	2015	湖南投资	道路运输业	G54	0	0	2	0	0	0	0	0	1	3	0	-0.3031	0	8	3	7.09	0.0103	0.0488	0.0152413	0	1993	1404000000	2058000000	90000000	559700000	0	0	562200000	0.273105	2.50896	1.51001	0.442593	736	-0.0045692
548	2016	湖南投资	道路运输业	G54	0	0	2	0	0	0	0	0	1	3	0	-0.3031	0	8	3	7.07	0.0115	0.047	0.0418748	880000	1993	1682000000	2375000000	1000000	826500000		0	828700000	0.348942	2.03568	0.845785	0.399397	769	0.0173376
548	2017	湖南投资	道路运输业	G54	0	0	2	0	0	0	0	0	1	3	0	-0.3031	0	8	3	7.33	0.0166	0.0597	0.0346629	0	1993	943200000	2081000000	1000000	445100000			447100000	0.21483	2.11885	1.39967	1.13522	809	0.0141923
548	2018	湖南投资	道路运输业	G54	0	0	2	0	0	0	0	0	1	3	0	-0.3231	0	14	6	7.6	0.0109	0.0355	0.0335235	480917	1993	1024000000	2132000000	1000000	492900000			494700000	0.231998	2.07839	1.16001	0.950826	785	0.0060415
548	2019	湖南投资	道路运输业	G54	0	0	2	0	0	0	0	0	1	3	0	-0.3231	0	14	6	7.88	0.0123	0.041	0.0336898	788882	1993	1222000000	2278000000		603600000			605100000	0.265587	2.02441	0.910504	0.571296	811	-0.0001405
550	2008	江铃汽车	汽车制造业	C36	0	0	2	0.222222	1	0	0	0.0833333	2	6	0.3119	-0.1189	0	9	3	5.45	0.3	0.3119	0.137429	0	1993	3153000000	5964000000	38669200	1633000000	8056043	80658043	1813000000	0.30395	1.93064	1.28281	0.925691	8346	0.0569228
550	2009	江铃汽车	汽车制造业	C36	0	0	2	0.111111	1	0.2	0	0.0833333	2	6	0.3112	-0.1274	0	9	3	5.48	0.3	0.3112	0.136508	0	1993	5336000000	8294000000	25000000	3147000000	7601361	78076361	3347000000	0.403587	1.6954	1.35864	1.24365	8324	0.0341454
550	2010	江铃汽车	汽车制造业	C36	0	0	2	0.111111	1	0.2	0	0.0769231	2	6	0.3107	-0.1315	0	8	3	5.61	0.3	0.3107	0.177331	0	1993	8075000000	11240000000	24569940	4762000000	6938910	61507910	4995000000	0.444496	1.69579	1.39412	1.22079	9830	0.0204149
550	2011	江铃汽车	汽车制造业	C36	0	0	2	0.111111	1	0.2	0	0.08	2	6	0.3214	-0.117	0	8	3	5.8	0.3	0.3214	0.136104	92723000	1993	7987000000	11820000000	0	4193000000	6189136	58387136	4393000000	0.37164	1.90458	1.63267	1.28413	10219	0.0628638
550	2012	江铃汽车	汽车制造业	C36	0	0	2	0.111111	1	0.2	0	0.0740741	2	6	0.3213	-0.1228	0	8	3	5.68	0.3	0.3213	0.0962502	179100000	1993	8405000000	13110000000	0	4713000000	5762409	56354409	4922000000	0.375408	1.7832	1.52971	1.17958	11024	0.0934721
550	2013	江铃汽车	汽车制造业	C36	0	0	2	0.111111	1	0.2	0	0.0769231	2	6	0.3507	-0.0803	0	10	3	5.83	0.32	0.3507	0.115726	173600000	1993	10290000000	16480000000	0	7030000000	5190254	50171254	7307000000	0.443279	1.46321	1.21484	0.921821	13227	0.0679916
550	2014	江铃汽车	汽车制造业	C36	0	0	2	0.111111	1	0.2	0	0.08	2	6	0.363	-0.0689	0	8	3	6.74	0.32	0.362	0.137787	579800000	1993	12640000000	19500000000	0	8587000000	4808370	4808370	8898000000	0.456394	1.47148	1.27831	1.04388	14036	0.044279
550	2015	江铃汽车	汽车制造业	C36	0	0	2	0.111111	1	0.2	0	0.0740741	2	6	0.3393	-0.1208	1	10	4	6.82	0.32	0.358	0.138334	709100000	1993	13460000000	21050000000	0	8769000000	4677507	4677507	9070000000	0.430844	1.53498	1.33759	1.009	15698	0.0466062
550	2016	江铃汽车	汽车制造业	C36	0	0	2	0.111111	1	0.2	0	0.0740741	2	6	0.3538	-0.1063	0	13	3	7.04	0.32	0.3275	0.150767	517800000	1993	16320000000	24490000000	0	11870000000	4542636	4542636	12080000000	0.493372	1.37539	1.21242	0.983024	16865	0.0195646
550	2017	江铃汽车	汽车制造业	C36	0	0	2	0.222222	1	0.2	0	0.111111	2	6	0.3445	-0.1156	0	11	3	7.28	0.32	0.3491	0.163624	640600000	1993	18130000000	26380000000		13540000000	3850979	3850979	13810000000	0.52348	1.33862	1.16586	0.822514	17341	0.0030622
550	2018	江铃汽车	汽车制造业	C36	0	0	2	0.2	1	0.2	0	0.107143	3	7	0.3619	-0.099	0	9	3	7.52	0.32	0.3619	0.134569	398400000	1993	14820000000	23400000000		12670000000	3595447	3595447	13010000000	0.556152	1.17016	0.971066	0.601224	16540	0.0173081
550	2019	江铃汽车	汽车制造业	C36	0	0	2	0.181818	1	0.2	0	0.1	3	7	0.3645	-0.0744	0	14	3	7.77	0.32	0.3373	0.112647	466800000	1993	15070000000	24300000000		13420000000	3197814	3197814	13800000000	0.568016	1.12292	0.977897	0.665804	14788	0.027503
551	2008	创元科技	综合	S90	0	0	1	0	0	0	0	0	2	5	0.0186	-0.3775	0	13	4	7.84	0.0186	0.0549	0.0887646	10182047	1993	1047000000	1894000000	315000000	914100000	0	0	963300000	0.508555	1.14566	0.689971	0.387512	3979	0.0384254
551	2009	创元科技	综合	S90	0	0	1	0.0909091	1	0	0	0.0526316	1	3	0	-0.3708	0	11	4	8.21			0.0787775	12785448	1993	1163000000	2048000000	374500000	1002000000	10000000	10000000	1054000000	0.514775	1.16029	0.8186	0.41637	3375	0.0187942
551	2010	创元科技	综合	S90	0	0	1	0	0	0	0	0	2	5	0.0396	-0.3311	0	10	4	8.59			0.0428071	14633736	1993	1559000000	2982000000	349100000	1252000000	48000000	48000000	1388000000	0.465396	1.24546	0.84433	0.366669	5043	0.138025
551	2011	创元科技	综合	S90	0	0	1	0	0	0	0	0	2	5	0.0635	-0.3	0	10	4	9.18	0.0237	0.0579	0.0813779	28034208	1993	1737000000	3164000000	502500000	1346000000	0	0	1515000000	0.478884	1.29004	0.865142	0.396447	4501	0.0679255
551	2012	创元科技	综合	S90	0	0	1	0.0833333	1	0	0	0.05	2	5	0.0247	-0.3434	0	13	6	9.94	0.0247	0.0542	0.0845382	34422599	1993	1646000000	3232000000	506500000	1377000000	0	48950082	1579000000	0.488602	1.19546	0.791479	0.302156	4388	0.0350455
551	2013	创元科技	综合	S90	0	0	1	0.0909091	1	0	0	0.0526316	2	5	0.025	-0.3338	0	10	4	9.86	0.025	0.0983	0.0655293	35386767	1993	1895000000	3424000000	497000000	1519000000	0	55392301	1705000000	0.497835	1.24694	0.817336	0.343585	4312	-0.0050824
551	2014	创元科技	综合	S90	0	0	1	0.0909091	1	0	0	0.05	2	5	0.025	-0.316	0	10	4	9.64	0.025	0.0851	0.0707304	29251179	1993	1803000000	3282000000	460600000	1366000000	0	19000000	1520000000	0.463045	1.32027	0.830274	0.322322	3812	-0.004894
551	2015	创元科技	综合	S90	0	0	1	0.0909091	1	0	0	0.05	2	5	0.025	-0.325	0	15	7	9.3	0.0363	0.1153	0.0615096	33514417	1993	1911000000	3318000000	530600000	1449000000	0	30540000	1600000000	0.482095	1.31875	0.82695	0.314154	3782	-0.0142969
551	2016	创元科技	综合	S90	0	0	1	0.0909091	1	0	0	0.05	2	5	0.025	-0.3183	0	12	5	9.26	0.0363	0.1384	0.0612779	31738461	1993	2402000000	4011000000	589100000	1742000000		30540000	1952000000	0.486747	1.37882	0.901108	0.397994	3616	-0.0207862
551	2017	创元科技	综合	S90	0	0	1	0.0909091	1	0	0	0.0526316	2	5	0.025	-0.3183	0	12	4	9.46	0.04998	0.13938	0.0819213	26884900	1993	2664000000	4217000000	606600000	1907000000		30540000	2095000000	0.49669	1.39702	0.877902	0.38886	3359	0.0032286
551	2018	创元科技	综合	S90	0	0	1	0	0	0	0	0	1	3	0	-0.3827	0	13	5	9.67	0.04998	0.11498	0.0913297	27471499	1993	2828000000	4380000000	629700000	2068000000		30540000	2225000000	0.508004	1.36774	0.906669	0.375634	3266	0.0142409
551	2019	创元科技	综合	S90	0	0	1	0	0	0	0	0	1	3	0	-0.3827	0	12	5	9.88	0.04998	0.16948	0.0842893	26633504	1993	2948000000	4639000000	601800000	2105000000			2244000000	0.483675	1.40026	0.968834	0.40532	2636	0.005321
552	2008	靖远煤电	煤炭开采和洗选业	B06	1	0	3						2	5	0.0117	-0.4578	0	12	4	3.72	0.0041	0.0209	0.143223	0	1993	168900000	513300000	19367680	105900000	0	0	109500000	0.213289	1.59464	1.35134	0.005849	2743	-0.0193743
552	2009	靖远煤电	煤炭开采和洗选业	B06	1	0	3	0	0	0	0	0	2	5	0.0082	-0.4629	0	11	4	3.67	0.0041	0.0163	0.0911613	0	1993	285600000	585600000	13900000	176900000	0	0	176900000	0.302127	1.61401	1.42865	0.569535	3380	0.030773
552	2010	靖远煤电	煤炭开采和洗选业	B06	1	0	3	0	0	0	0	0	2	5	0.0041	-0.467	0	9	4	3.28	0.0041	0.011	0.0875988	0	1993	352200000	624200000	0	189500000	0	0	189500000	0.303679	1.85805	1.60227	0.952646	3869	0.0764819
552	2011	靖远煤电	煤炭开采和洗选业	B06	1	0	3	0	0	0	0	0	2	5	0.0041	-0.467	0	11	4	3.37	0.0041	0.0156	0.0374604	0	1993	432500000	733500000	0	233000000	0	0	233000000	0.317642	1.85635	1.55534	0.204679	3802	0.142564
552	2012	靖远煤电	煤炭开采和洗选业	B06	1	0	3	0	0	0	0	0	2	5	0.0057	-0.4654	0	16	7	3.26	0.0051	0.0262	0.247393	3225000	1993	2231000000	5083000000	1152000000	2811000000	0	102300000	2917000000	0.573852	0.793616	0.661092	0.30946	18820	0.553468
552	2013	靖远煤电	煤炭开采和洗选业	B06	1	0	3	0	0	0	0	0	2	5	0.0034	-0.7349	0	13	5	3.49	0.002	0.008	0.217657	4260000	1993	2770000000	5735000000	1017000000	3086000000	0	42410242	3129000000	0.54552	0.897499	0.787449	0.28523	18465	0.0409133
552	2014	靖远煤电	煤炭开采和洗选业	B06	1	0	3	0	0	0	0	0	2	5	0.0028	-0.7355	0	16	7	3.86	0.002	0.007	0.109156	2851000	1993	2373000000	6302000000	1237000000	3267000000	300000000	325700000	3593000000	0.570138	0.726262	0.614285	0.225507	16430	0.0544537
552	2015	靖远煤电	煤炭开采和洗选业	B06	1	0	3	0	0	0	0	0	1	3	0	-0.5611	0	18	6	4.5	0.0394	0.0394	0.0496995	3.26653e+06	1993	3959000000	9258000000	544000000	3126000000	0	8.57612e+06	3135000000	0.338593	1.26646	1.13481	0.6351	14865	0.119926
552	2016	靖远煤电	煤炭开采和洗选业	B06	1	0	3	0	0	0	0	0	1	3	0	-0.5542	0	15	5	4.54	0.0125	0.0196	0.187159	16059911	1993	4084000000	9041000000	529000000	2750000000		7101638	2759000000	0.305095	1.48516	1.37256	0.600905	14125	0.0009474
552	2017	靖远煤电	煤炭开采和洗选业	B06	1	0	3	0	0	0	0	0	2	5	0.0125	-0.5257	0	16	4	4.67	0.0266	0.0507	0.159968	6.51892e+06	1993	4730000000	9812000000	510000000	2680000000		6.5733e+06	2942000000	0.299799	1.76507	1.66008	0.926557	13031	-0.0030166
552	2018	靖远煤电	煤炭开采和洗选业	B06	1	0	3	0	0	0	0	0	3	7	0.0304	-0.5078	0	19	7	4.8	0.0394	0.0821	0.16631	6.08584e+06	1993	5001000000	10130000000	480000000	2509000000		6.5733e+06	2829000000	0.279271	1.99368	1.86439	1.0354	12683	-0.0062233
552	2019	靖远煤电	煤炭开采和洗选业	B06	1	0	3	0	0	0	0	0	2	5	0.0304	-0.5022	0	15	5	4.94	0.0394	0.0622	0.149601	5.8143e+06	1993	4966000000	10890000000	410000000	2293000000		368000000	3108000000	0.285366	2.16553	2.0587	1.08284	12439	-0.0146096
553	2008	沙隆达A	化学原料及化学制品制造业	C26	1	0	2	0	0	0	0	0	2	5	0.0055	-0.2023	0	10	3	5.4	0.0042	0.0117	0.216831	1.23694e+06	1993	1037000000	2049000000	187000000	611400000	297600000	310200000	933100000	0.455282	1.69566	1.12883	0.92059	4095	0.207228
553	2009	沙隆达A	化学原料及化学制品制造业	C26	1	0	2	0	0	0	0	0	3	7	0.017	-0.1908	0	10	3	5.57	0.0055	0.021	0.125336	1.48996e+06	1993	793100000	2039000000	39899275	340100000	579600000	589400000	938700000	0.460366	2.33181	1.7474	1.39503	2948	0.137639
553	2010	沙隆达A	化学原料及化学制品制造业	C26	1	0	2	0	0	0	0	0	2	5	0.0042	-0.203	0	9	4	5.5	0.0052	0.0347	0.0833904	4.78105e+06	1993	651200000	2015000000	31186236	419800000	459600000	467200000	897400000	0.445368	1.55138	0.893985	0.485388	2518	0.071997
553	2011	沙隆达A	化学原料及化学制品制造业	C26	1	0	2	0	0	0	0	0	3	7	0.0143	-0.1929	0	9	4	5.7	0.0042	0.0108	0.0786941	3.05389e+06	1993	700200000	2293000000	293100000	601400000	507600000	508200000	1127000000	0.491651	1.16443	0.66896	0.365152	2294	0.045627
553	2012	沙隆达A	化学原料及化学制品制造业	C26	1	0	2	0	0	0	0	0	3	7	0.0113	-0.1972	0	9	4	6.21	0.0042	0.0194	0.0706829	3.65093e+06	1993	802900000	2405000000	355700000	1044000000	80000000	80650000	1141000000	0.474181	0.769314	0.417903	0.16785	2256	0.0033845
553	2013	沙隆达A	化学原料及化学制品制造业	C26	1	0	2	0	0	0	0	0	2	6	0.106	-0.1083	0	7	3	6.58	0.3075	0.3284	0.165589	3.2705e+06	1993	972900000	2708000000	359200000	845600000	296100000	296700000	1162000000	0.428993	1.15058	0.845133	0.484969	2122	0.0773383
553	2014	沙隆达A	化学原料及化学制品制造业	C26	1	0	2	0	0	0	0	0	2	6	0.1209	-0.0876	0	7	3	7.16	0.3075	0.3288	0.13064	4.57487e+06	1993	991500000	2934000000	75000000	471900000	431600000	432200000	926900000	0.315886	2.10109	1.40065	0.88756	2056	0.081346
553	2015	沙隆达A	化学原料及化学制品制造业	C26	1	0	2	0	0	0	0	0	2	6	0.1104	-0.1028	0	10	3	7.35	0.3075	0.3294		5.58543e+06	1993	953800000	2977000000	20000000	509100000	343600000	344200000	879900000	0.295535	1.8735	1.30811	0.797717	1877	0.0304142
553	2016	沙隆达A	化学原料及化学制品制造业	C26	1	0	2	0	0	0	0	0	3	7	0.1151	-0.0934	0	7	3	7.47	0.3075	0.337		5.4178e+06	1993	1092000000	2985000000	0	588900000	196600000	196600000	979800000	0.328263	1.8536	1.55875	0.916066	1728
553	2017	沙隆达A	化学原料及化学制品制造业	C26	1	0	2	0	0	0	0	0	2	6	0.0019	-0.8281	0	12	5	7.78	0.0028	0.0112	0.452815	14628000	1993	23330000000	39610000000	2281000000	11300000000	514300000	8316000000	20840000000	0.525974	2.06547	1.40252	0.696233	1598	0.212858
553	2018	安道麦 A	化学原料及化学制品制造业	C26	1	0	2	0	0	0	0	0	2	6	0.002	-0.817	0	8	3	8.11	0.0024	0.0044	0.0676235	21089000	1993	24690000000	42810000000	572800000	11340000000	235800000	7910000000	20530000000	0.479588	2.17736	1.36184	0.545027	1470	0.0064474
553	2019	安道麦 A	化学原料及化学制品制造业	C26	1	0	2	0	0	0	0	0	2	6	0.0018	-0.8235	0	6	2	8.45	0.0035	0.0053	0.082724	27410000	1993	25140000000	45290000000	2010000000	11940000000	927200000	8922000000	22920000000	0.506024	2.10483	1.2733	0.36165	7751	0.0433121
554	2008	泰山石油	批发业	F51	0	0	1	0	0	0	0	0	2	5	0.0236	-0.2221	0	10	3	6.89	0.0189	0.0358	0.0460707	0	1993	275300000	964500000	0	48638473	0	13515400	62153872	0.064439	5.66097	3.92796	3.08577	1172	-0.000112
554	2009	泰山石油	批发业	F51	0	0	1	0	0	0	0	0	2	5	0.0189	-0.2268	0	8	3	6.94	0.0189	0.0566	0.0378842	0	1993	244600000	910400000	0	21646061	0	12267599	33913660	0.0372528	11.3002	8.15516	3.29791	1183	-0.0085949
554	2010	泰山石油	批发业	F51	0	0	1	0	0	0	0	0	2	5	0.0189	-0.2268	0	7	3	6.75	0.0189	0.0361	0.065386	0	1993	298000000	949400000	0	67566827	0	9.75695e+06	77323779	0.0814459	4.41073	2.37468	2.12839	1226	0.0152611
554	2011	泰山石油	批发业	F51	0	0	1	0	0	0	0	0	2	5	0.0122	-0.2335	0	8	3	6.85	0.0085	0.0273	0.0837102	0	1993	260500000	933100000	0	43864354	0	7.97794e+06	51842298	0.0555584	5.93941	3.3085	2.74906	1271	0.0495011
554	2012	泰山石油	批发业	F51	0	0	1	0	0	0	0	0	2	5	0.0085	-0.2372	0	8	3	7.24	0.0085	0.022	0.1752	0	1993	208000000	997200000	0	92671716	0	6.41854e+06	99090259	0.0993638	2.24445	0.961036	0.814965	1445	0.133515
554	2013	泰山石油	批发业	F51	0	0	1	0	0	0	0	0	2	5	0.0085	-0.2573	0	9	3	7.39	0.0201	0.056	0.162543	0	1993	237600000	1127000000	0	208300000	0	6.18063e+06	214400000	0.190248	1.14084	0.57792	0.432653	1410	0.129859
554	2014	泰山石油	批发业	F51	0	0	1	0	0	0	0	0	2	5	0.0116	-0.2341	0	13	6	7.76	0.018	0.0482	0.0740807	0	1993	176300000	1095000000	50000000	163800000	0	4716241	176200000	0.160959	1.07589	0.640644	0.302907	1547	0.0400323
554	2015	泰山石油	批发业	F51	0	0	1	0	0	0	0	0	1	3	0	-0.2457	0	8	3	7.85	0.0101	0.0547	0.0753678	0	1993	129700000	1063000000	40000000	136900000	0	4.25422e+06	148600000	0.139825	0.947705	0.454249	0.138354	1435	0.0251504
554	2016	泰山石油	批发业	F51	0	0	1	0	0	0	0	0	1	3	0	-0.2561	0	9	3	7.94	0.0144	0.0582	0.0989383	1515840	1993	137200000	1086000000	40000000	152500000		2.54754e+06	167300000	0.154088	0.899712	0.258826	0.110503	1249	0.029479
554	2017	泰山石油	批发业	F51	0	0	1	0	0	0	0	0	2	5	0.0216	-0.231	0	10	3	8.08	0.0087	0.0323	0.120257	1.18983e+06	1993	204800000	1166000000	40000000	229900000		2.44296e+06	244300000	0.209542	0.891102	0.465543	0.387652	1342	0.0488832
554	2018	泰山石油	批发业	F51	0	0	1	0	0	0	0	0	2	5	0.0133	-0.2414	0	11	3	8.23	0.0087	0.037	0.128487	314120	1993	270800000	1269000000	60000000	351500000		2.1283e+06	365200000	0.287817	0.770372	0.350527	0.245867	1305	0.0563923
554	2019	泰山石油	批发业	F51	0	0	1	0	0	0	0	0	2	5	0.0041	-0.2416	0	9	3	8.38	0.0094	0.0467	0.0902691	5081100	1993	272600000	1318000000		345200000			408800000	0.310079	0.789584	0.187778	0.101505	1383	-0.0014275
557	2008	ST银广夏	铁路运输业	G53	0	1	3						2	5	0.1439	0.0982	0	10	3	4.14				300000	1994	104900000	347700000	255000000	681900000	7.21982e+06	7.21982e+06	1064000000	3.06119	0.153842	0.06767	0.044922	187
557	2009	ST银广夏	铁路运输业	G53	0	1	3						2	5	0.0433	-0.0259	0	10	3	4.29				0	1994	156500000	211600000	80000000	370800000	7.34053e+06	7.34053e+06	410600000	1.9402	0.422041	0.397585	0.001168	36
557	2010	*ST广夏	铁路运输业	G53	0	1	3						2	5	0.0504	0.0385	1	8	3	3.83				0	1994	121500000	124500000	0	371900000	7.59589e+06	7.59589e+06	404500000	3.2487	0.326686	0.302307	0.000789	16
557	2011	*ST广夏	铁路运输业	G53	0	1	3						2	5	0.0456	0.0358	0	16	6	3.91				0	1994	105000000	107000000	0	585300000	7851241	7851241	618200000	5.77831	0.17934	0.170908	0.007287	15
557	2012	*ST广夏	铁路运输业	G53	0	1	3						2	5	0.1665	0.1567	0	8	3	4.28				0	1994	285900000	287500000	0	133400000	0	0	151100000	0.525381	2.14283	1.97664	1.96556	35
557	2013	*ST广夏	铁路运输业	G53	0	1	3						2	5	0.1665	0.1567	0	8	3	4.38				0	1994	279100000	292900000	0	135300000	0	0	152900000	0.522073	2.06325	1.89562	1.66041	38
557	2014	*ST广夏	铁路运输业	G53	0	1	3						2	5	0.1665	0.1567	0	9	3	5.15				0	1994	245600000	276000000	0	133800000	0	0	134900000	0.488817	1.83645	1.66943	1.60931	56
557	2015	*ST广夏	铁路运输业	G53	0	1	3						2	5	0.1493	0.1421	0	9	4	4.95				0	1994	1049000000	5471000000	150000000	1014000000	298300000	398500000	1457000000	0.266359	1.03431	0.961013	0.094457	61
557	2016	西部创业	铁路运输业	G53	0	1	3	0	0	0	0	0	1	3	0	-0.6004	0	13	4	5.14	0.0028	0.0103		50300000	1994	747900000	5049000000	0	904900000	165000000	165000000	1113000000	0.220359	0.826474	0.751439	0.224661	1008	-0.0210078
557	2017	西部创业	铁路运输业	G53	0	1	3	0	0	0	0	0	1	3	0	-0.5982	0	11	3	5.3	0.0049	0.0156		8.69234e+06	1994	840200000	5044000000		878000000	100700000	100700000	1020000000	0.202265	0.956896	0.884636	0.35442	1153	-0.0205117
557	2018	西部创业	铁路运输业	G53	0	1	3	0	0	0	0	0	1	3	0	-0.5982	0	10	5	5.46	0.0053	0.0157		13409560	1994	1655000000	5773000000		804300000			844600000	0.146288	2.05769	1.98812	0.506855	1120
557	2019	西部创业	铁路运输业	G53	0	1	3	0	0	0	0	0	1	3	0	-0.5982	0	11	5	5.62	0.0062	0.019	0.0282443	95000	1994	1165000000	5282000000		269400000			307500000	0.0582207	4.32654	4.15487	2.8058	1136	-0.0098417
561	2008	S*ST长岭	计算机、通信和其他电子设备制造业	C39	1	0	3						2	5	0.119	-0.1998	0	11	4	4.33				15658649	1992	199700000	294000000	0	353900000	0	0	365600000	1.24344	0.564142	0.345348	0.162979	387
561	2009	*ST长岭	计算机、通信和其他电子设备制造业	C39	1	0	3						2	5	0.0929	-0.1001	0	11	4	4.25				936828	1992	139900000	227800000	0	310200000	0	0	321300000	1.41073	0.450934	0.253037	0.044045	386
561	2010	烽火电子	计算机、通信和其他电子设备制造业	C39	1	0	3	0	0	0	0	0	2	5	0.0233	-0.5532	0	8	3	3.92	0.0134	0.0233		3785644	1992	1061000000	1283000000	62000000	449100000	0	15477886	497400000	0.38777	2.36226	1.83161	0.681124	2062	0.0401209
561	2011	烽火电子	计算机、通信和其他电子设备制造业	C39	1	0	3	0	0	0	0	0	2	5	0.0129	-0.5635	0	8	3	4.31	0.0129	0.0129	0.0828598	4845906	1992	1187000000	1430000000	38000000	493000000	0	1500000	529900000	0.37062	2.40686	1.8295	0.572448	2319	0.0181583
561	2012	烽火电子	计算机、通信和其他电子设备制造业	C39	1	0	3	0	0	0	0	0	1	3	0	-0.5764	0	7	3	5.11	0.0046	0.0085	0.0493997	3115070	1992	1377000000	1623000000	128000000	656200000	0	1700000	695100000	0.428241	2.09833	1.54305	0.378261	2458	0.0102112
561	2013	烽火电子	计算机、通信和其他电子设备制造业	C39	1	0	3	0	0	0	0	0	2	5	0.0042	-0.5643	0	8	3	5.62	0.0053	0.0214	0.0464209	6.22625e+06	1992	1426000000	1667000000	125000000	651100000	0	2880000	675500000	0.405321	2.1899	1.58528	0.524382	2578	-0.000685
561	2014	烽火电子	计算机、通信和其他电子设备制造业	C39	1	0	3	0	0	0	0	0	2	5	0.0106	-0.5464	0	8	3	6.29	0.0049	0.0167	0.0429258	3043626	1992	1631000000	1906000000	103000000	801400000	7000000	11517000	867500000	0.45517	2.03561	1.44546	0.439143	2656	0.0092316
561	2015	烽火电子	计算机、通信和其他电子设备制造业	C39	1	0	3	0	0	0	0	0	1	3	0	-0.5524	0	10	4	6.21	0.008	0.0155	0.02555	5415200	1992	1923000000	2266000000	84000000	991900000	16000000	55242000	1141000000	0.503268	1.93873	1.34891	0.494303	2908	0.0350377
561	2016	烽火电子	计算机、通信和其他电子设备制造业	C39	1	0	3	0	0	0	0	0	1	3	0	-0.5524	0	11	5	6.57	0.005	0.0114	0.0027336	2.67509e+06	1992	1815000000	2308000000	0	825800000	106000000	143700000	1057000000	0.457936	2.19802	1.4733	0.386394	3081	0.0605657
561	2017	烽火电子	计算机、通信和其他电子设备制造业	C39	1	0	3	0	0	0	0	0	1	3	0	-0.5448	0	9	3	6.94	0.0072	0.0098	0.0271107	6.9551e+06	1992	2169000000	2776000000	136400000	1238000000	34280000	75094717	1375000000	0.495297	1.75165	1.29492	0.454483	3039	0.0238418
561	2018	烽火电子	计算机、通信和其他电子设备制造业	C39	1	0	3	0	0	0	0	0	1	3	0	-0.5485	0	11	4	7.34	0.0027	0.0112	0.0355013	15391746	1992	2289000000	2908000000	8000000	1228000000	79280000	116800000	1406000000	0.483476	1.86352	1.34353	0.35944	2996	0.0117995
561	2019	烽火电子	计算机、通信和其他电子设备制造业	C39	1	0	3	0	0	0	0	0	1	3	0	-0.5443	0	12	4	7.75	0.003	0.0087	0.0184285	29886742	1992	2540000000	3228000000	23000000	1353000000	156800000	193100000	1604000000	0.496983	1.87771	1.46042	0.543344	2894	0.0212139
562	2008	宏源证券	资本市场服务	J67	0	0	3										0	10	4	3.51					1993		15300000000	90000000		0	0	10330000000	0.674711				1695
562	2009	宏源证券	资本市场服务	J67	0	0	3										0	10	4	3.47					1993	0	28970000000	0		0	0	22430000000	0.774288				2940
562	2010	宏源证券	资本市场服务	J67	0	0	3										0	9	4	2.81					1993		26830000000	0		0	0	19540000000	0.728003				3356
562	2011	宏源证券	资本市场服务	J67	0	0	3										0	9	4	2.88					1993		21290000000	0		0	0	14170000000	0.665474				4633
562	2012	宏源证券	资本市场服务	J67	0	0	3										0	13	5	2.87					1993	0	31900000000	0	0	0	0	17100000000	0.536152				5026
562	2013	宏源证券	资本市场服务	J67	0	0	3										0	11	5	2.92					1993	0	34590000000	5630400	0	0	0	19790000000	0.572038				5347
562	2014		资本市场服务	J67	0	0	3													3.45					1993
562	2015		资本市场服务	J67	0	0	3													4.15					1993
562	2016		资本市场服务	J67	0	0	3													4.1					1993
562	2017		资本市场服务	J67	0	0	3													4.21					1993
562	2018		资本市场服务	J67	0	0	3													4.32					1993
562	2019		资本市场服务	J67	0	0	3													4.43					1993
563	2008	陕国投A	其他金融业	J69	0	0	3										0	9	3	4.33				0	1993	1190000000	1547000000	30000000	1044000000	0	0	1054000000	0.681575	1.13925	0.280525	0.252433	155
563	2009	陕国投A	其他金融业	J69	0	0	3										0	11	3	4.25				0	1993	645700000	1097000000	160000000	467500000	0	0	501000000	0.456671	1.38113	0.702042	0.628072	138
563	2010	陕国投A	其他金融业	J69	0	0	3										0	8	3	3.92				0	1993	550700000	1204000000	25000000	440100000	0	0	461200000	0.383031	1.25116	0.695977	0.597707	147
563	2011	陕国投A	其他金融业	J69	0	0	3										0	9	3	4.31				0	1993	424500000	1212000000	0	354200000	0	0	362500000	0.299094	1.19844	1.19844	1.09587	141
563	2012	陕国投A	其他金融业	J69	0	0	3										0	14	6	5.11				500000	1993	839200000	3561000000	0	263600000	0	0	298100000	0.0837041	3.18338	3.18338	3.06604	173
563	2013	陕国投A	其他金融业	J69	0	0	3										0	14	6	5.62				510000	1993	999700000	3929000000	0	400000000	0	0	419800000	0.10683	2.49949	2.49949	2.35767	216
563	2014	陕国投A	其他金融业	J69	0	0	3										0	6	3	6.29				410000	1993	960300000	4257000000	0	425500000	0	0	443400000	0.104145	2.25676	2.25676	1.07476	253
563	2015	陕国投A	其他金融业	J69	0	0	3										0	6	3	6.21				550000	1993	3157000000	8744000000	0	987600000	0	0	1090000000	0.124627	3.19652	3.19652	2.20106	295
563	2016	陕国投A	其他金融业	J69	0	0	3										0	10	5	6.57				1030000	1993	2363000000	9505000000	0	1775000000	0	0	1776000000	0.186888	1.33087	1.33087	0.380347	367
563	2017	陕国投A	其他金融业	J69	0	0	3										0	7	3	6.94				110000	1993	1769000000	9448000000		1504000000			1517000000	0.160568	1.17606	1.17606	0.211692	498
563	2018	陕国投A	其他金融业	J69	0	0	3										0	5	1	7.34				0	1993	4187000000	12280000000		1860000000			1864000000	0.15184	2.25188	2.25188	0.641306	599
563	2019	陕国投A	其他金融业	J69	0	0	3										0	12	5	7.75				2400000	1993		14670000000					3689000000	0.251547				639
565	2008	渝三峡A	化学原料及化学制品制造业	C26	1	0	3	0	0	0	0	0	2	5	0.0164	-0.3889	0	9	3	6.04	0.0121	0.0414	0.045298	0	1992	350500000	1259000000	255700000	537400000	286200000	286200000	824000000	0.654727	0.65231	0.463774	0.172679	823
565	2009	渝三峡A	化学原料及化学制品制造业	C26	1	0	3	0	0	0	0	0	1	3	0	-0.4083	0	9	3	6.1	0.0081	0.0277	0.0834113	7.18533e+06	1992	516100000	1467000000	30000000	305500000	439700000	439700000	794000000	0.541367	1.68972	1.22065	0.84113	821
565	2010	渝三峡A	化学原料及化学制品制造业	C26	1	0	3	0	0	0	0	0	1	3	0	-0.4053	0	8	3	6.22	0.0067	0.0406	0.0399305	5.66353e+06	1992	637400000	1423000000	0	290600000	417500000	417500000	756900000	0.532023	2.19355	1.78489	1.28883	1027
565	2011	渝三峡A	化学原料及化学制品制造业	C26	1	0	3	0	0	0	0	0	1	3	0	-0.4053	0	8	3	6.32	0.0085	0.0328	0.0479131	697000	1992	388300000	988500000	0	413300000	136800000	136800000	557100000	0.563589	0.939497	0.677401	0.185122	1027
565	2012	渝三峡A	化学原料及化学制品制造业	C26	1	0	3	0	0	0	0	0	2	5	0.0059	-0.3995	0	8	3	6.94			0.0861986	20361091	1992	587400000	1049000000	153700000	362600000	100000000	100000000	468600000	0.446647	1.61972	1.32484	0.588868	1299
565	2013	渝三峡A	化学原料及化学制品制造业	C26	1	0	3	0	0	0	0	0	2	5	0.0031	-0.4023	0	12	6	7.22	0.0067	0.0429	0.0321289	3.85952e+06	1992	503200000	969500000	112000000	330800000	34000000	34000000	371900000	0.383621	1.5214	1.14076	0.314484	1208	0.0005532
565	2014	渝三峡A	化学原料及化学制品制造业	C26	1	0	3	0	0	0	0	0	1	3	0	-0.4054	0	8	3	7.8	0.0067	0.0303	0.048184	2.70616e+06	1992	480700000	953200000	120000000	272300000	18500000	18500000	315600000	0.331116	1.76568	1.35834	0.340997	1155	-0.0005761
565	2015	渝三峡A	化学原料及化学制品制造业	C26	1	0	3	0	0	0	0	0	2	5	0.0032	-0.4023	0	8	3	7.69	0.0028	0.0079	0.0333612	1.74425e+06	1992	508800000	1061000000	150000000	243800000	0	0	283200000	0.26697	2.08664	1.54315	0.509545	1081	-0.0068931
565	2016	渝三峡A	化学原料及化学制品制造业	C26	1	0	3	0	0	0	0	0	1	3	0	-0.4055	0	11	4	8.15	0.0044	0.0113	0.0377308	1.08874e+06	1992	755500000	1333000000	207000000	311900000	0	0	350200000	0.262776	2.42244	2.07405	1.22792	1008	0.003923
565	2017	渝三峡A	化学原料及化学制品制造业	C26	1	0	3	0	0	0	0	0	1	3	0	-0.4055	0	9	3	8.47	0.0066	0.0375	0.0244144	2.13039e+06	1992	857700000	1571000000	373800000	490700000			525400000	0.334427	1.74815	1.50619	0.966968	942	-0.0058924
565	2018	渝三峡A	化学原料及化学制品制造业	C26	1	0	3	0	0	0	0	0	1	3	0	-0.4055	0	8	2	8.79	0.0069	0.0338	0.032117	2.55501e+06	1992	674000000	1469000000	130000000	213700000	150000000	150000000	389900000	0.265447	3.15449	2.56612	1.26345	913	-0.0077272
565	2019	渝三峡A	化学原料及化学制品制造业	C26	1	0	3	0	0	0	0	0	1	3	0	-0.4055	0	14	5	9.14	0.0069	0.0395	0.0432356	7.97912e+06	1992	710600000	1539000000	80000000	253200000	130000000	130000000	405100000	0.263261	2.80581	2.39089	1.09525	915	-0.0067366
568	2008	泸州老窖	酒、饮料和精制茶制造业	C15	0	0	3	0	0	0	0	0	1	3	0	-0.5352	0	11	4	5.78			0.106114	6.88264e+06	1994	2532000000	5093000000	0	1599000000	0	0	1600000000	0.3142	1.58388	0.840307	0.44015	2040	-0.0020709
568	2009	泸州老窖	酒、饮料和精制茶制造业	C15	0	0	3	0	0	0	0	0	1	3	0	-0.5367	0	11	5	5.79			0.143725	2.98799e+06	1994	3004000000	5983000000	0	1717000000	0	0	1718000000	0.287201	1.74964	1.05334	0.545861	2040	0.0059913
568	2010	泸州老窖	酒、饮料和精制茶制造业	C15	0	0	3	0	0	0	0	0	1	3	0	-0.5367	0	10	5	5.75			0.153973	13267668	1994	4589000000	8026000000	0	2455000000	0	0	2464000000	0.306981	1.86905	1.264	0.439509	1874	0.0290176
568	2011	泸州老窖	酒、饮料和精制茶制造业	C15	0	0	3	0	0	0	0	0	1	3	0	-0.5366	0	10	5	5.81			0.128852	21737716	1994	8851000000	12480000000	0	5245000000	0	0	5252000000	0.420958	1.68757	1.28085	0.600386	1815	0.0110399
568	2012	泸州老窖	酒、饮料和精制茶制造业	C15	0	0	3	0	0	0	0	0	1	3	0	-0.5352	0	14	8	6.03			0.113975	15859349	1994	12750000000	15570000000	0	5772000000	0	0	5802000000	0.372576	2.20929	1.70482	1.20269	1862	-0.0149715
568	2013	泸州老窖	酒、饮料和精制茶制造业	C15	0	0	3	0	0	0	0	0	1	3	0	-0.5569	0	10	4	6.18			0.136928	13590033	1994	10830000000	13730000000	0	3063000000	0	0	3097000000	0.225484	3.53588	2.74762	1.74622	1826	0.0090074
568	2014	泸州老窖	酒、饮料和精制茶制造业	C15	0	0	3	0	0	0	0	0	1	3	0	-0.5476	0	11	5	6.52			0.127732	28233109	1994	9920000000	13170000000	0	3333000000	0	0	3377000000	0.256437	2.97577	2.12771	1.40626	1909	0.0013324
568	2015	泸州老窖	酒、饮料和精制茶制造业	C15	0	0	3	0	0	0	0	0	2	5	0.0075	-0.6028	0	16	7	7.01			0.120627	19085123	1994	9373000000	13180000000	0	2713000000	0	0	2819000000	0.213882	3.45442	2.40041	1.30432	1622	-0.0056606
568	2016	泸州老窖	酒、饮料和精制茶制造业	C15	0	0	3	0	0	0	0	0	1	3	0	-0.6183	0	11	4	7.08			0.143645	23093620	1994	9685000000	13670000000	0	2463000000		0	2549000000	0.186441	3.93153	2.92143	1.93437	2009	0.0066723
568	2017	泸州老窖	酒、饮料和精制茶制造业	C15	0	0	3	0	0	0	0	0	2	6	0.0162	-0.5256	0	11	4	7.26	0.0162	0.0162	0.220819	27087986	1994	14270000000	19760000000		4367000000			4443000000	0.224905	3.26723	2.62337	1.93474	2451	0.0925269
568	2018	泸州老窖	酒、饮料和精制茶制造业	C15	0	0	3	0	0	0	0	0	2	6	0.0327	-0.5219	0	12	5	7.45			0.160687	22342598	1994	15490000000	22600000000		5415000000			5481000000	0.242457	2.86114	2.26463	1.72948	2880	0.0664752
568	2019	泸州老窖	酒、饮料和精制茶制造业	C15	0	0	3	0	0	0	0	0	2	6	0.0275	-0.52	0	11	4	7.65			0.309768	43969302	1994	16310000000	28920000000		6787000000		2491000000	9365000000	0.323833	2.40365	1.86715	1.43689	3228	0.19536
569	2008	长城股份	黑色金属冶炼及压延加工业	C31	0	0	3										0	11	4	5.78					1988	1212000000	1948000000	639500000	1738000000	0	3677500	1742000000	0.894282	0.69714	0.113476	0.032561	7277
569	2009		黑色金属冶炼及压延加工业	C31	0	0	3													5.79					1988
569	2010		黑色金属冶炼及压延加工业	C31	0	0	3													5.75					1988
569	2011		黑色金属冶炼及压延加工业	C31	0	0	3													5.81					1988
569	2012		黑色金属冶炼及压延加工业	C31	0	0	3													6.03					1988
569	2013		黑色金属冶炼及压延加工业	C31	0	0	3													6.18					1988
569	2014		黑色金属冶炼及压延加工业	C31	0	0	3													6.52					1988
569	2015		黑色金属冶炼及压延加工业	C31	0	0	3													7.01					1988
569	2016		黑色金属冶炼及压延加工业	C31	0	0	3													7.08					1988
569	2017		黑色金属冶炼及压延加工业	C31	0	0	3													7.26					1988
569	2018		黑色金属冶炼及压延加工业	C31	0	0	3													7.45					1988
569	2019		黑色金属冶炼及压延加工业	C31	0	0	3													7.65					1988
570	2008	苏常柴A	通用设备制造业	C34	1	0	1	0	0	0	0	0	3	7	0.0082	-0.3061	0	9	3	7.84	0.0127	0.0317	0.0980099	2.07834e+06	1994	1017000000	1898000000	51200000	662700000	42000000	42690000	742600000	0.391279	1.535	1.04644	0.603992	3510	0.0126989
570	2009	苏常柴A	通用设备制造业	C34	1	0	1	0	0	0	0	0	3	7	0.0073	-0.2929	0	9	3	8.21	0.0016	0.0115	0.0550224	2.96904e+06	1994	1520000000	2940000000	41500000	1029000000	0	0	1132000000	0.384901	1.47771	1.11758	0.749303	3379	0.0367026
570	2010	苏常柴A	通用设备制造业	C34	1	0	1	0	0	0	0	0	2	6	0.0084	-0.2918	0	8	3	8.59	0.0029	0.0118	0.109258	1.46483e+06	1994	1762000000	3423000000	26000000	1140000000	30000000	30000000	1332000000	0.389066	1.54523	1.17541	0.669353	3351	0.0195765
570	2011	苏常柴A	通用设备制造业	C34	1	0	1	0	0	0	0	0	3	7	0.0034	-0.2968	0	8	3	9.18	0.0015	0.0098	0.0852095	8.10488e+06	1994	1621000000	2870000000	37000000	1022000000	0	0	1114000000	0.388028	1.58641	1.12548	0.460176	3275	0.0230401
570	2012	苏常柴A	通用设备制造业	C34	1	0	1	0	0	0	0	0	2	6	0.0015	-0.2987	0	8	3	9.94	0.0029	0.0155	0.0771133	6.91699e+06	1994	1730000000	3116000000	20000000	1126000000	0	0	1255000000	0.402746	1.53639	1.1347	0.565774	3181	0.0086011
570	2013	苏常柴A	通用设备制造业	C34	1	0	1	0	0	0	0	0	2	6	0.0235	-0.2767	0	9	3	9.86	0.0136	0.029	0.0815045	2022736	1994	1764000000	3042000000	30000000	1105000000	0	0	1216000000	0.399786	1.59591	1.16778	0.552652	3168	-0.0019633
570	2014	苏常柴A	通用设备制造业	C34	1	0	1	0	0	0	0	0	2	6	0.031	-0.2692	0	8	3	9.64	0.0092	0.0401	0.0735986	10344074	1994	1776000000	3167000000	20000000	1098000000	0	0	1214000000	0.38324	1.61748	1.16423	0.423344	3070	0.001588
570	2015	苏常柴A	通用设备制造业	C34	1	0	1	0	0	0	0	0	2	6	0.0141	-0.2935	0	11	5	9.3	0.0102	0.0277	0.0946374	11903637	1994	1885000000	3232000000	17000000	1096000000	0	0	1212000000	0.374924	1.71882	1.35646	0.480406	3586	-0.0176384
570	2016	苏常柴A	通用设备制造业	C34	1	0	1	0	0	0	0	0	2	6	0.0088	-0.2955	0	13	4	9.26	0.0059	0.0121	0.0747279	7.94814e+06	1994	2084000000	3725000000	10000000	1211000000		0	1382000000	0.371122	1.72071	1.31287	0.481503	3460	-0.00704
570	2017	苏常柴A	通用设备制造业	C34	1	0	1	0	0	0	0	0	2	6	0.0086	-0.2957	0	9	3	9.46	0.0057	0.0245	0.0772962	8.45656e+06	1994	2116000000	3727000000	24900000	1284000000	21500000	21500000	1459000000	0.391518	1.64813	1.25233	0.256043	3432	-0.0078447
570	2018	苏常柴A	通用设备制造业	C34	1	0	1	0	0	0	0	0	2	6	0.008	-0.2963	0	8	3	9.67	0.0057	0.0178	0.0776344	6.29169e+06	1994	2292000000	3546000000	27000000	1372000000	2000000	2000000	1482000000	0.417794	1.6709	1.26411	0.503974	3186	-0.0186092
570	2019	苏常柴A	通用设备制造业	C34	1	0	1	0	0	0	0	0	2	6	0.0057	-0.2986	0	17	6	9.88	0.0057	0.0285	0.0714612	5.3123e+06	1994	2180000000	3489000000	22000000	1242000000			1358000000	0.389327	1.75449	1.37347	0.43946	3010	-0.0131643
571	2008	新大洲A	综合	S90	0	0	1	0.222222	1	0.333333	0	0.176471	2	5	0.2723	0.2454	0	9	3	4.43	0.1216	0.3078	0.0893606	632000	1992	601200000	1838000000	77000000	552600000	150000000	150000000	708800000	0.385582	1.0881	0.665871	0.170971	5435	0.141057
571	2009	新大洲A	综合	S90	0	0	1						2	5	0.2069	0.1767	1	10	4	4.31			0.176854	0	1992	597400000	2041000000	85000000	369600000	15000000	15000000	384600000	0.188435	1.61657	1.39411	0.661071	5153	0.0510456
571	2010	新大洲A	综合	S90	0	0	1						2	5	0.199	0.1773	1	8	3	4.68			0.153271	911512	1992	573500000	2188000000	85000000	400900000	11500000	11500000	413900000	0.18914	1.43029	1.25191	0.419616	5207	0.0718111
571	2011	新大洲A	综合	S90	0	0	1						1	2	0.1946	0.1946	1	10	4	4.76			0.164503	2205149	1992	660600000	2559000000	291000000	1009000000	150000000	150000000	1161000000	0.453556	0.654361	0.571139	0.347138	6307	0.0584602
571	2012	新大洲A	综合	S90	0	0	1						1	2	0.1965	0.1965	1	8	3	5.46			0.156322	3051600	1992	757900000	2821000000	205000000	614200000	0	1000000	616300000	0.218432	1.23391	1.10001	0.68322	4790	0.0067938
571	2013	新大洲A	综合	S90	0	0	1						1	2	0.198	0.198	1	8	3	5.68			0.0778997	1673730	1992	713900000	3334000000	360000000	816700000	185200000	193900000	1017000000	0.305101	0.874044	0.743796	0.331007	4718	0.0801749
571	2014	新大洲A	综合	S90	0	0	1						1	2	0.2093	0.2093	1	11	5	5.87			0.0647924	7.34357e+06	1992	1005000000	4466000000	421500000	1189000000	378000000	384000000	1585000000	0.354891	0.845781	0.727516	0.336112	4948	0.104857
571	2015	新大洲A	综合	S90	0	0	1						1	2	0.202	0.202	1	7	3	5.21			0.172115	1.20758e+06	1992	1024000000	4884000000	790000000	1568000000	421500000	424100000	2006000000	0.410649	0.653281	0.551263	0.215151	4655	0.0146885
571	2016	新大洲A	综合	S90	0	0	1						2	5	0.202	0.1659	0	9	3	5.28			0.153866	53170988	1992	1817000000	4993000000	639000000	1529000000	558900000	558900000	2098000000	0.420125	1.18846	1.09794	0.180653	4129	5.5e-05
571	2017	新大洲A	综合	S90	0	0	1						1	2	0.1513	0.1513	1	10	3	5.41			0.0631877	117300000	1992	1400000000	5179000000	198000000	1735000000	500500000	500500000	2289000000	0.442046	0.806712	0.693803	0.160663	4348	-0.0167549
571	2018	新大洲A	综合	S90	0	0	1						1	2	0.1099	0.1099	0	10	1	5.54			0.0717564	3.52851e+06	1992	1573000000	4228000000	186100000	1979000000	315200000	315200000	2343000000	0.554102	0.794784	0.711512	0.107028	3808	-0.0156265
571	2019	*ST 大洲	综合	S90	0	0	1						1	2	0.275	0.275	1	12	3	5.68				15502784	1992	1211000000	3453000000	96742880	1691000000	392400000	392400000	2208000000	0.639424	0.716041	0.678961	0.099043	3558
576	2008	广东甘化	专用设备制造业	C35	1	0	1	0	0	0	0	0	2	5	0.0149	-0.1868	0	6	2	7.52	0.0053	0.0259	0.0063142	7.69354e+06	1994	269700000	958700000	335000000	558400000	13820555	13820555	572600000	0.597331	0.483022	0.261694	0.057146	2280	-0.0579819
576	2009	*ST甘化	专用设备制造业	C35	1	0	1						1	3	0	-0.2105	0	6	2	7.62				16573636	1994	224000000	773200000	81900000	218900000	154600000	154800000	374100000	0.483797	1.02357	0.71524	0.313936	2298
576	2010	ST甘化	专用设备制造业	C35	1	0	1						2	5	0.0089	-0.2124	0	5	2	7.73				7.30291e+06	1994	196200000	701700000	92000000	361700000	17490484	17690484	379800000	0.541208	0.542282	0.287739	0.06146	2167
576	2011	ST甘化	专用设备制造业	C35	1	0	1						1	2	0.2065	0.2065	1	7	4	7.88				66698219	1994	341600000	911900000	254900000	736400000	5.83965e+06	37819646	784600000	0.8604	0.463933	0.423837	0.102665	2077
576	2012	*ST甘化	专用设备制造业	C35	1	0	1						1	2	0.1982	0.1982	1	7	3	8.33				72832500	1994	289200000	919900000	356000000	565000000	105500000	151000000	737500000	0.801702	0.51181	0.494048	0.169264	445
576	2013	广东甘化	专用设备制造业	C35	1	0	1						1	2	0.4155	0.4155	1	7	3	8.64				18791925	1994	441400000	1477000000	73000000	190900000	208800000	232300000	458800000	0.310645	2.31196	2.24115	1.03364	450	0.365745
576	2014	广东甘化	专用设备制造业	C35	1	0	1						1	2	0.4155	0.4155	1	7	4	9.3			0.198356	19057571	1994	370100000	1456000000	93000000	173100000	171800000	171800000	428100000	0.294006	2.13817	1.90019	0.350076	626	0.058088
576	2015	广东甘化	专用设备制造业	C35	1	0	1						2	5	0.4514	0.4367	1	8	4	9.68			0.265595	26215525	1994	985400000	1958000000	173700000	247600000	400000000	400000000	752700000	0.384404	3.97928	3.66313	2.31856	646	-0.246363
576	2016	广东甘化	专用设备制造业	C35	1	0	1						1	2	0.4155	0.4155	1	7	3	9.86			0.2341	8.85733e+06	1994	635500000	1576000000	59000000	169400000	0	0	268700000	0.170435	3.75108	3.51962	1.07628	544	-0.0929498
576	2017	广东甘化	专用设备制造业	C35	1	0	1						1	2	0.4155	0.4155	1	7	3	10.2			0.229604	9.43023e+06	1994	543200000	1210000000		91440093			184700000	0.15271	5.94042	5.43669	1.11594	487	-0.167926
576	2018	广东甘化	专用设备制造业	C35	1	0	1						1	2	0.4273	0.4273	1	10	4	10.56			0.224988	16204089	1994	596000000	1666000000	24000000	267500000		244200000	519400000	0.311863	2.2278	2.04414	0.857579	235	-0.0991051
576	2019	广东甘化	专用设备制造业	C35	1	0	1						1	2	0.4155	0.4155	1	8	3	10.92			0.0778589	429456	1994	542000000	1586000000		248600000	68421064	181300000	439800000	0.277351	2.18068	1.87545	0.563592	232	0.0615314
578	2008	ST盐湖	化学原料及化学制品制造业	C26	1	0	3										0	9	2	2.95					1995	8109000000	17020000000	605300000	4131000000	3150000000	3638000000	7784000000	0.45742	1.9629	1.62831	0.887231	6630
578	2009	盐湖集团	化学原料及化学制品制造业	C26	1	0	3										0	11	4	2.79					1995	8864000000	20990000000	569000000	5857000000	3749000000	4193000000	10120000000	0.481878	1.5134	1.23565	0.500764	9000
578	2010	盐湖集团	化学原料及化学制品制造业	C26	1	0	3										0	10	4	2.37					1995	9458000000	25180000000	363000000	7423000000	4725000000	5298000000	12840000000	0.510037	1.27408	1.04928	0.387764	9925
578	2011		化学原料及化学制品制造业	C26	1	0	3													2.33					1995
578	2012		化学原料及化学制品制造业	C26	1	0	3													2.55					1995
578	2013		化学原料及化学制品制造业	C26	1	0	3													2.76					1995
578	2014		化学原料及化学制品制造业	C26	1	0	3													2.53					1995
578	2015		化学原料及化学制品制造业	C26	1	0	3													3.13					1995
578	2016		化学原料及化学制品制造业	C26	1	0	3													3.37					1995
578	2017		化学原料及化学制品制造业	C26	1	0	3													3.45					1995
578	2018		化学原料及化学制品制造业	C26	1	0	3													3.53					1995
578	2019		化学原料及化学制品制造业	C26	1	0	3													3.61					1995
581	2008	威孚高科	汽车制造业	C36	0	0	1	0	0	0	0	0	3	7	0.0654	-0.1357	0	9	3	7.84	0.0324	0.0324	0.0992378	2.49309e+06	1992	2043000000	4598000000	843000000	1853000000	0	15700000	1871000000	0.406925	1.10246	0.828678	0.267258	5830	0.0071759
581	2009	威孚高科	汽车制造业	C36	0	0	1	0	0	0	0	0	2	6	0.0521	-0.1362	0	9	3	8.21	0.0324	0.0324	0.097188	13462077	1992	2383000000	5036000000	533000000	1912000000	3000000	19730000	1944000000	0.385955	1.24632	0.938526	0.171282	5205	-0.008677
581	2010	威孚高科	汽车制造业	C36	0	0	1	0	0	0	0	0	2	6	0.0778	-0.0985	0	8	3	8.59	0.0324	0.0778	0.0872598	15440800	1992	3471000000	6762000000	270000000	2381000000	3000000	18670000	2416000000	0.357282	1.4578	1.07237	0.19539	5297	0.0157285
581	2011	威孚高科	汽车制造业	C36	0	0	1	0	0	0	0	0	2	6	0.0968	-0.0795	0	8	3	9.18	0.0324	0.0968	0.0545496	34526849	1992	4338000000	7929000000	495000000	2495000000	0	18840000	2589000000	0.326492	1.73886	1.38471	0.298913	5340	0.0605126
581	2012	威孚高科	汽车制造业	C36	0	0	1	0	0	0	0	0	2	6	0.1857	-0.0143	0	12	5	9.94	0.14	0.1857	0.169392	15105216	1992	6094000000	11060000000	70000000	1932000000	0	16790909	2095000000	0.189489	3.1548	2.76163	1.25937	5179	0.0113478
581	2013	威孚高科	汽车制造业	C36	0	0	1	0	0	0	0	0	2	6	0.1558	-0.0513	0	10	4	9.86	0.14	0.1558	0.153675	19375596	1992	7498000000	13070000000	399500000	2756000000	60000000	104800000	3077000000	0.235316	2.72025	2.36223	0.830371	5140	0.0218468
581	2014	威孚高科	汽车制造业	C36	0	0	1	0	0	0	0	0	2	6	0.1543	-0.0718	0	10	4	9.64	0.14	0.1543	0.133057	170900000	1992	7602000000	14490000000	415000000	2807000000	60000000	97117809	3225000000	0.222622	2.70843	2.31236	0.722624	5134	0.0453186
581	2015	威孚高科	汽车制造业	C36	0	0	1	0	0	0	0	0	2	6	0.1949	-0.0502	0	14	7	9.3	0.1416	0.2218	0.171675	142200000	1992	8539000000	15700000000	360000000	2895000000	0	62899594	3491000000	0.222287	2.94899	2.65004	1.05005	5029	0.0128053
581	2016	威孚高科	汽车制造业	C36	0	0	1	0	0	0	0	0	2	6	0.1983	-0.0429	0	11	4	9.26	0.1416	0.2236	0.163331	43963942	1992	9920000000	17260000000	150000000	3150000000	60000000	96100536	3865000000	0.223899	3.14977	2.72131	1.20501	5210	0.0070495
581	2017	威孚高科	汽车制造业	C36	0	0	1	0	0	0	0	0	2	6	0.1689	-0.06	0	11	4	9.46	0.1416	0.1946	0.162951	48162141	1992	12050000000	20230000000	243000000	4300000000	45000000	80761445	4880000000	0.241196	2.80262	2.45866	0.685725	5411	0.0084443
581	2018	威孚高科	汽车制造业	C36	0	0	1	0	0	0	0	0	2	6	0.2052	-0.0147	0	12	5	9.67	0.1416	0.1416	0.151896	48811315	1992	11930000000	20890000000	298900000	3872000000	30000000	65422354	4440000000	0.212524	3.08193	2.71044	0.620996	5522	0.0137141
581	2019	威孚高科	汽车制造业	C36	0	0	1	0	0	0	0	0	2	6	0.2027	-0.0348	0	13	4	9.88	0.1416	0.2334	0.151408	91170664	1992	13300000000	23960000000	312200000	5993000000		35108263	6474000000	0.270206	2.21914	1.81551	0.136921	5441	0.0084335
582	2008	北海港	水上运输业	G55	0	1	3	0	0	0	0	0					0	7	3	5.68	0.0422	0.0745	0.0307603	1230000	1988	143900000	636800000	253900000	310900000	0	82496659	393300000	0.617687	0.462977	0.453347	0.072569	962	-0.0016396
582	2009	北海港	水上运输业	G55	0	1	3	0	0	0	0	0					0	8	3	5.69	0.0176	0.054	0.0584655	2160000	1988	106000000	685600000	79900000	123800000	194000000	273600000	397400000	0.579673	0.856525	0.819094	0.495879	835	0.0100283
582	2010	北海港	水上运输业	G55	0	1	3	0	0	0	0	0					0	7	3	5.13	0.0085	0.0285	0.116012	1560000	1988	200900000	817000000	79900000	361700000	40000000	119900000	481600000	0.589494	0.555506	0.545674	0.264481	840	0.080255
582	2011	北海港	水上运输业	G55	0	1	3	0	0	0	0	0					0	8	3	5.31	0.01	0.0238	0.155645	2667000	1988	238400000	936000000	284000000	463700000	18000000	97618147	561300000	0.599658	0.514239	0.499087	0.168192	836	0.141849
582	2012	北海港	水上运输业	G55	0	1	3	0	0	0	0	0					0	8	3	6.19	0.01	0.0328	0.175119	963607	1988	618300000	1497000000	216000000	708800000	162000000	371600000	1080000000	0.721864	0.872356	0.768253	0.167207	790	0.161746
582	2013	北海港	水上运输业	G55	0	1	3	0	0	0	0	0					0	7	3	6.31	0.0013	0.0039	0.22606	6770000	1988	1213000000	8568000000	226500000	1855000000	2431000000	2853000000	4712000000	0.549908	0.653968	0.612987	0.214852	3043	0.0426252
582	2014	北部湾港	水上运输业	G55	0	1	3	0	0	0	0	0					0	15	6	6.48	0.0043	0.0057	0.0052597	12828042	1988	1240000000	8596000000	916000000	2828000000	2013000000	2197000000	5029000000	0.585073	0.438408	0.397605	0.106984	2466	0.0010364
582	2015	北部湾港	水上运输业	G55	0	1	3	0	0	0	0	0					0	10	3	6.26			0.105901	23716341	1988	2323000000	12360000000	810000000	2665000000	2594000000	2728000000	5399000000	0.437003	0.871588	0.838876	0.470118	3119	0.0577367
582	2016	北部湾港	水上运输业	G55	0	1	3	0	0	0	0	0					0	9	3	6.43			0.0375783	6.95275e+06	1988	2070000000	12260000000	775000000	2454000000	2334000000	2413000000	4875000000	0.397495	0.843557	0.815678	0.459439	3273	0.0176337
582	2017	北部湾港	水上运输业	G55	0	1	3	0	0	0	0	0					0	9	3	6.55			0.0632466	360	1988	1989000000	12840000000	650000000	2581000000	2188000000	2291000000	4951000000	0.385631	0.77053	0.741384	0.320168	3839	0.0264896
582	2018	北部湾港	水上运输业	G55	0	1	3	0	0	0	0	0					0	9	3	6.66			0.0351346	17798556	1988	3729000000	17120000000	1224000000	3819000000	2715000000	2781000000	6674000000	0.389903	0.97644	0.968743	0.754826	3755	-0.012685
582	2019	北部湾港	水上运输业	G55	0	1	3	0	0	0	0	0					0	10	3	6.78			0.0685408	6.70791e+06	1988	2691000000	18150000000	1492000000	4325000000	2932000000	2996000000	7433000000	0.409545	0.622132	0.616099	0.379062	7197	0.0273987
587	2008	SST光明	其他制造业	C41	0	0	2										0	9	3	4.84				0	1990	164000000	337700000	337700000	554800000	0	0	598700000	1.77271	0.295684	0.167226	0.000477	1192
587	2009	S*ST光明	其他制造业	C41	0	0	2										0	9	3	4.88				0	1990	187300000	327300000	283000000	569700000	0	0	578200000	1.76635	0.328813	0.18066	0.006261	1110
587	2010	S*ST光明	其他制造业	C41	0	0	2										0	8	3	4.78				530056	1990	126200000	126200000	218000000	479400000	0	0	493900000	3.91454	0.263171	0.263171	0.262636	5
587	2011	ST金叶	其他制造业	C41	0	0	2										1	13	4	4.94				62000	1990	1306000000	1384000000	280400000	513500000	0	0	515200000	0.372377	2.54365	1.12864	0.320396	1038
587	2012	金叶珠宝	其他制造业	C41	0	0	2										1	12	5	5.94				7456500	1990	1854000000	1948000000	637500000	897500000	0	0	899300000	0.461605	2.06589	0.774529	0.062729	1179	0.0130805
587	2013	金叶珠宝	其他制造业	C41	0	0	2										1	10	3	6.12			0.433653	13747000	1990	2120000000	2215000000	743300000	1017000000	0	0	1018000000	0.459761	2.08495	1.06839	0.053287	1440	0.0015519
587	2014	金叶珠宝	其他制造业	C41	0	0	2										1	8	3	6.16			0.415585	13985500	1990	2777000000	2860000000	354100000	1453000000	0	0	1454000000	0.508606	1.91134	1.35086	0.068411	1416	-0.0009335
587	2015	金叶珠宝	其他制造业	C41	0	0	2										1	10	4	6			0.863586	8722500	1990	8253000000	19100000000	5643000000	7696000000	944100000	3395000000	11090000000	0.580846	1.07238	0.912775	0.131652	1332	0.918728
587	2016	金洲慈航	其他制造业	C41	0	0	2										1	10	3	6.14			0.320148	28871331	1990	13540000000	34240000000	10460000000	15670000000	4017000000	9334000000	25000000000	0.730106	0.864178	0.80289	0.111808	1167	0.013618
587	2017	金洲慈航	其他制造业	C41	0	0	2										1	10	3	6.34			0.429925	16027200	1990	16310000000	36080000000	9987000000	17640000000	3957000000	7596000000	26170000000	0.725332	0.924913	0.794662	0.099017	1149	0.0047758
587	2018	金洲慈航	其他制造业	C41	0	0	2										1	7	3	6.54			0.416785	28922606	1990	16080000000	31060000000	9455000000	20230000000	863800000	3072000000	24420000000	0.78634	0.794925	0.587572	0.00917	698	-0.0150805
587	2019	金洲慈航	其他制造业	C41	0	0	2										1	20	6	6.75			0.450703	4.67742e+06	1990	13260000000	22300000000	9327000000	17840000000	2173000000	2864000000	22180000000	0.994873	0.74326	0.673946	0.005461	118	-0.0003993
589	2008	黔轮胎A	橡胶和塑料制品业	C29	1	0	3	0	0	0	0	0	1	3	0	-0.3336	0	8	3	4.44	0.0034	0.0205	0.0655784	9.24619e+06	1996	1988000000	4018000000	1282000000	2221000000	568700000	568700000	2802000000	0.69736	0.895317	0.546303	0.14046	7763	0.055065
589	2009	黔轮胎A	橡胶和塑料制品业	C29	1	0	3	0	0	0	0	0	1	3	0	-0.337	0	10	4	4.35	0.0063	0.0236	0.0600081	12206295	1996	2097000000	4335000000	1265000000	2345000000	427900000	427900000	2784000000	0.642196	0.893945	0.584752	0.113426	8089	0.0445625
589	2010	黔轮胎A	橡胶和塑料制品业	C29	1	0	3	0	0	0	0	0	2	6	0.0014	-0.3322	0	9	4	3.53	0.0025	0.0152	0.085326	10150728	1996	3193000000	5479000000	1605000000	3319000000	538500000	538500000	3870000000	0.706288	0.962282	0.674197	0.116124	9381	0.0287718
589	2011	黔轮胎A	橡胶和塑料制品业	C29	1	0	3	0	0	0	0	0	1	3	0	-0.3384	0	9	4	3.59	0.0051	0.0175	0.0396122	45401551	1996	4193000000	7063000000	2296000000	3528000000	582700000	1373000000	4914000000	0.695743	1.1885	0.87841	0.139334	8754	0.0662911
589	2012	黔轮胎A	橡胶和塑料制品业	C29	1	0	3	0	0	0	0	0	2	5	0.0146	-0.3238	0	9	4	4.33	0.0076	0.0166	0.0733794	37025838	1996	3877000000	6735000000	2139000000	3356000000	330200000	1123000000	4490000000	0.66665	1.1553	0.790772	0.176645	8797	0.0348919
589	2013	黔轮胎A	橡胶和塑料制品业	C29	1	0	3	0	0	0	0	0	1	3	0	-0.3384	0	9	4	4.49	0.0031	0.0156	0.0857907	28635228	1996	3908000000	7572000000	2490000000	4067000000	314400000	1109000000	5188000000	0.685134	0.960903	0.695015	0.137783	8818	0.004725
589	2014	黔轮胎A	橡胶和塑料制品业	C29	1	0	3						2	5	0.0774	-0.1746	0	9	4	4.81			0.0382062	47526236	1996	5443000000	9730000000	2827000000	4908000000	328500000	1045000000	5956000000	0.612106	1.10905	0.881668	0.289734	7895	0.121474
589	2015	黔轮胎A	橡胶和塑料制品业	C29	1	0	3	0	0	0	0	0	1	3	0	-0.2584	0	11	6	4.52	0.0054	0.0288	0.0982739	16309830	1996	6172000000	11180000000	3101000000	5458000000	603200000	2229000000	7691000000	0.688149	1.13082	0.948137	0.513449	7606	0.029699
589	2016	黔轮胎A	橡胶和塑料制品业	C29	1	0	3	0	0	0	0	0	2	6	0.0043	-0.2541	0	10	4	4.85	0.0062	0.0174	0.0978582	105200000	1996	5315000000	10430000000	2466000000	5007000000	225500000	1826000000	6849000000	0.656792	1.06153	0.889339	0.384586	6578	0.0064114
589	2017	黔轮胎A	橡胶和塑料制品业	C29	1	0	3	0	0	0	0	0	1	3	0	-0.2584	0	10	4	4.93	0.0057	0.0212	0.101102	15941126	1996	4533000000	9715000000	2371000000	5467000000	880490	894700000	6376000000	0.656262	0.829229	0.706617	0.162443	6103	-0.012521
589	2018	黔轮胎A	橡胶和塑料制品业	C29	1	0	3	0	0	0	0	0	1	3	0	-0.2584	0	14	6	5.02	0.0059	0.0251	0.0726957	17109095	1996	5305000000	10480000000	2924000000	6267000000		788000000	7066000000	0.674157	0.846521	0.71922	0.146987	6337	0.0008194
589	2019	贵州轮胎	橡胶和塑料制品业	C29	1	0	3	0	0	0	0	0	2	5	0.0094	-0.2439	0	15	6	5.1	0.0061	0.028	0.0749125	15893208	1996	5581000000	10520000000	2692000000	6725000000		27210190	6797000000	0.646081	0.829926	0.727457	0.214327	6052	0.0038389
590	2008	紫光古汉	医药制造业	C27	1	0	2	0	0	0	0	0					0	7	3	5.35	0.0363	0.0694	0.0406925	455000	1993	275400000	586300000	96000000	253200000	14000000	14000000	267300000	0.455904	1.08751	0.783323	0.019843	2139	0.0058174
590	2009	紫光古汉	医药制造业	C27	1	0	2	0	0	0	0	0					0	7	3	5.33	0.0363	0.0635	0.0575085	866260	1993	203900000	516300000	101100000	272500000	10000000	10000000	285100000	0.552185	0.74827	0.51703	0.045601	2184	0.0110179
590	2010	紫光古汉	医药制造业	C27	1	0	2	0	0	0	0	0					0	6	3	5.47	0.0111	0.0222	0.0784649	537312	1993	235400000	568700000	57739596	287200000	0	0	289800000	0.50964	0.819662	0.518853	0.030733	1884	0.0260681
590	2011	紫光古汉	医药制造业	C27	1	0	2	0	0	0	0	0					0	6	3	5.68	0.0111	0.0111	0.0520784	3349257	1993	229400000	602500000	62580000	238600000	0	0	241200000	0.4003	0.961804	0.595119	0.115903	1851	0.0169335
590	2012	紫光古汉	医药制造业	C27	1	0	2	0	0	0	0	0					0	6	3	5.7	0.0174	0.0542	0.0568984	747760	1993	390800000	704000000	0	215800000	0	0	225400000	0.320214	1.81146	1.4851	0.736138	1955	0.0016426
590	2013	紫光古汉	医药制造业	C27	1	0	2	0	0	0	0	0					0	6	3	5.84	0.0157	0.0429	0.0476741	602148	1993	280200000	552600000	0	272700000	0	0	283100000	0.512252	1.02777	0.792072	0.230603	1861	0.0011729
590	2014	紫光古汉	医药制造业	C27	1	0	2	0	0	0	0	0					0	8	4	6.78			0.195734	930000	1993	255000000	586800000	77519775	318200000	0	15573738	402700000	0.686265	0.801362	0.669297	0.150346	1654	0.139122
590	2015	*ST 古汉	医药制造业	C27	1	0	2										0	9	5	7.09				1.39862e+06	1993	238600000	587400000	63950000	264800000	0	30568013	381600000	0.649673	0.900942	0.639548	0.210858	1638
590	2016	启迪古汉	医药制造业	C27	1	0	2	0	0	0	0	0					0	10	5	7.07	0.1861	0.1979		2.59239e+06	1993	284400000	630700000	78300000	254600000		30568013	366700000	0.581474	1.11688	0.855018	0.481836	1812	-0.097801
590	2017	启迪古汉	医药制造业	C27	1	0	2	0	0	0	0	0					0	8	3	7.33	0.29	0.3298	0.0752581	2.50449e+06	1993	522300000	873700000		164600000	20000000	51568013	290400000	0.332371	3.1724	2.78713	0.726118	1466	-0.0068328
590	2018	启迪古汉	医药制造业	C27	1	0	2	0	0	0	0	0					0	6	3	7.6			0.0695541	5.31877e+06	1993	487000000	816600000	18000000	141000000	20000000	20000000	236900000	0.290081	3.45312	2.9637	2.25038	1401	0.0109979
590	2019	启迪古汉	医药制造业	C27	1	0	2	0	0	0	0	0					0	12	6	7.88	0.0196	0.0423	0.0160917	1.38512e+06	1993	491500000	846700000		153900000			224600000	0.265232	3.19322	2.86264	2.04227	1336	-0.0277445
591	2008	桐君阁	电力、热力生产和供应业	D44	1	1	3	0	0	0	0	0	1	3	0	-0.5473	0	17	5	6.04	0.006	0.017	0.0064486	1.67273e+06	1987	1449000000	1976000000	183700000	1547000000	7.39745e+06	7.54745e+06	1555000000	0.787047	0.936321	0.640658	0.247907	3279
591	2009	桐君阁	电力、热力生产和供应业	D44	1	1	3	0	0	0	0	0	2	6	0.0033	-0.544	0	17	5	6.1	0.0037	0.0168	0.0114997	5331605	1987	1578000000	2121000000	169000000	1641000000	35715751	37065751	1679000000	0.791552	0.961375	0.640884	0.272293	5173
591	2010	桐君阁	电力、热力生产和供应业	D44	1	1	3	0	0	0	0	0	2	5	0.0029	-0.4955	0	16	5	6.22	0.0041	0.0219	0.0536795	5089777	1987	1724000000	2295000000	264400000	1762000000	0	1350000	1764000000	0.768555	0.97846	0.629608	0.272863	5089	0.0164336
591	2011	桐君阁	电力、热力生产和供应业	D44	1	1	3	0	0	0	0	0	1	3	0	-0.4984	0	17	6	6.32	0.006	0.0276	0.0413734	4588739	1987	2031000000	2698000000	517900000	2163000000	19500000	20850000	2185000000	0.809792	0.93877	0.59917	0.232594	6490	0.0061944
591	2012	桐君阁	电力、热力生产和供应业	D44	1	1	3	0	0	0	0	0	1	3	0	-0.4984	0	14	5	6.94	0.0075	0.0272	0.121889	494094	1987	1989000000	2924000000	488100000	2378000000	11800000	13150000	2392000000	0.817919	0.836129	0.554656	0.200454	6675	0.0692447
591	2013	桐君阁	电力、热力生产和供应业	D44	1	1	3	0	0	0	0	0	1	3	0	-0.4984	0	15	5	7.22			0.0293688	2336262	1987	2198000000	3171000000	447400000	2536000000	73000000	74350000	2611000000	0.823249	0.866872	0.594898	0.103868	5474	-0.0176834
591	2014	桐君阁	电力、热力生产和供应业	D44	1	1	3	0	0	0	0	0	2	5	0.0073	-0.3952	0	17	5	7.8	0.2532	0.2706	0.0664535	247000	1987	2343000000	3324000000	420600000	2740000000	27000000	28350000	2847000000	0.856287	0.855259	0.62108	0.082637	4576	0.0011127
591	2015	桐君阁	电力、热力生产和供应业	D44	1	1	3						2	5	0.1127	-0.4988	0	8	3	7.69	0.0695	0.1822	0.495258	8.76368e+06	1987	5136000000	22740000000	1280000000	5705000000	8756000000	10250000000	16520000000	0.726502	0.900255	0.878327	0.288568	2442	0.850818
591	2016	太阳能	电力、热力生产和供应业	D44	1	1	3	0	0	0	0	0	2	5	0.0258	-0.3979	0	25	8	8.15	0.0258	0.0652	0.125468	8.088e+06	1987	8006000000	29770000000	700000000	5877000000	10470000000	11810000000	18250000000	0.612976	1.36238	1.32106	0.215789	2439	0.157677
591	2017	太阳能	电力、热力生产和供应业	D44	1	1	3	0	0	0	0	0	2	5	0.0592	-0.3412	0	9	3	8.47	0.0198	0.0593	0.112131	4.72927e+06	1987	6784000000	31550000000	900000000	5747000000	12190000000	13010000000	19300000000	0.611733	1.18042	1.1534	0.127456	2555	0.0737249
591	2018	太阳能	电力、热力生产和供应业	D44	1	1	3	0	0	0	0	0	2	5	0.0543	-0.363	0	11	3	8.79	0.0197	0.0543	0.0873155	4.98773e+06	1987	8181000000	34220000000	2000000000	7431000000	12490000000	13380000000	21350000000	0.623772	1.10089	1.08669	0.131251	2050	0.0223415
591	2019	太阳能	电力、热力生产和供应业	D44	1	1	3	0	0	0	0	0	2	5	0.0348	-0.3825	0	8	2	9.14	0.0197	0.0348	0.135915	5.46519e+06	1987	8764000000	37450000000	2301000000	7055000000	15100000000	16350000000	23980000000	0.640408	1.24221	1.22368	0.137055	1824	0.0509792
595	2008	西北轴承	通用设备制造业	C34	1	0	3	0	0	0	0	0	1	3	0	-0.3778	0	14	7	4.14	0.0149	0.0885	0.076222	2363700	1996	693200000	927100000	286400000	430500000	2660000	2660000	440000000	0.474603	1.61011	0.967606	0.058782	4388	0.0044574
595	2009	西北轴承	通用设备制造业	C34	1	0	3	0	0	0	0	0	1	3	0	-0.3778	0	13	4	4.29	0.0145	0.0772	0.0954237	16453149	1996	671500000	868400000	296400000	449000000	2660000	2660000	498700000	0.574357	1.49574	0.878297	0.144147	3953	-0.0181322
595	2010	西北轴承	通用设备制造业	C34	1	0	3	0	0	0	0	0	2	5	0.0121	-0.3657	0	8	3	3.83	0.0051	0.0347	0.0525003	2781100	1996	548100000	742300000	286400000	479900000	2660000	2660000	535900000	0.722021	1.14198	0.654838	0.009051	3684	0.0099279
595	2011	*ST西轴	通用设备制造业	C34	1	0	3						2	5	0.2047	0.0269	1	8	4	3.91				3867401	1996	639700000	879200000	336200000	606300000	2.41818e+06	4.41818e+06	663300000	0.754488	1.05513	0.65341	0.001767	2483
595	2012	*ST西轴	通用设备制造业	C34	1	0	3						2	5	0.2047	0.0384	1	12	5	4.28				2058000	1996	584200000	842400000	286200000	561600000	2.17636e+06	8.17636e+06	618500000	0.734147	1.0403	0.650245	0.019218	2391
595	2013	西北轴承	通用设备制造业	C34	1	0	3						2	5	0.307	0.222	1	10	4	4.38				6135878	1996	700400000	1056000000	286100000	717300000	1.93455e+06	19190411	779700000	0.738589	0.976503	0.655218	0.11342	2323	0.0763079
595	2014	西北轴承	通用设备制造业	C34	1	0	3						1	2	0.307	0.307	1	18	7	5.15			0.0554171	33391058	1996	641000000	1046000000	60000000	691400000	1.69273e+06	9.59478e+06	753600000	0.720412	0.927116	0.637069	0.012691	1326	0.0164597
595	2015	宝塔实业	通用设备制造业	C34	1	0	3						1	2	0.5384	0.5384	1	13	4	4.95			0.0860263	4160678	1996	671700000	1209000000	60000000	405900000	1.45091e+06	3.45091e+06	462800000	0.382771	1.65485	1.12645	0.172938	1262	0.144577
595	2016	宝塔实业	通用设备制造业	C34	1	0	3						1	2	0.5443	0.5443	1	17	4	5.14			0.0270652	9489978	1996	556400000	1201000000	76200000	391100000	85287195	87287195	538000000	0.448156	1.42247	0.904372	0.009316	1419	0.07423
595	2017	*ST 宝实	通用设备制造业	C34	1	0	3						1	2	0.5321	0.5321	1	12	4	5.3				20971663	1996	908000000	1879000000	289600000	883900000	166700000	172900000	1109000000	0.590115	1.0273	0.776601	0.104979	1423
595	2018	宝塔实业	通用设备制造业	C34	1	0	3						1	2	0.5317	0.5317	1	15	4	5.46				4.7153e+06	1996	875900000	1829000000	183900000	868200000	205000000	211200000	1128000000	0.616965	1.00886	0.651792	0.045781	1488	-0.0016325
595	2019	宝塔实业	通用设备制造业	C34	1	0	3						3	7	0.5245	0.5214	1	14	4	5.62			0.0630814	4.3038e+06	1996	681300000	1525000000	251500000	917700000	155900000	162000000	1143000000	0.749768	0.742386	0.465212	0.075256	1335	-0.0208316
596	2008	古井贡酒	酒、饮料和精制茶制造业	C15	0	0	2	0	0	0	0	0	2	6	0.0722	-0.5393	0	9	3	5.92	0.0039	0.009	0.174023	1700000	1996	915100000	1520000000	75000000	601600000	25000000	25000000	636500000	0.418873	1.52129	0.73759	0.454913	3790	0.018262
596	2009	古井贡酒	酒、饮料和精制茶制造业	C15	0	0	2	0	0	0	0	0	2	6	0.1063	-0.5052	0	9	3	6.04			0.137626	2.45146e+06	1996	846400000	1342000000	0	531000000	0	0	534200000	0.398018	1.59376	0.904124	0.679888	3950	-0.0184427
596	2010	古井贡酒	酒、饮料和精制茶制造业	C15	0	0	2	0	0	0	0	0	2	6	0.0814	-0.4961	0	7	3	6.12			0.22851	2.16154e+06	1996	1285000000	1858000000	0	803900000	0	0	808500000	0.435138	1.59805	1.0347	0.800132	4621	0.0874434
596	2011	古井贡酒	酒、饮料和精制茶制造业	C15	0	0	2	0	0	0	0	0	3	7	0.1133	-0.4256	0	8	3	6.42	0.0298	0.0298	0.260854	4.1119e+06	1996	3434000000	4242000000	0	1470000000	0	0	1481000000	0.349073	2.3357	1.94246	1.41613	5203	0.160551
596	2012	古井贡酒	酒、饮料和精制茶制造业	C15	0	0	2	0	0	0	0	0	3	7	0.1008	-0.4381	0	8	3	6.25	0.0298	0.0298	0.210936	5.87165e+06	1996	3671000000	5308000000	0	1924000000	0	0	1933000000	0.364091	1.9082	1.50145	1.25272	5440	0.132801
596	2013	古井贡酒	酒、饮料和精制茶制造业	C15	0	0	2	0	0	0	0	0	2	6	0.0681	-0.4766	0	7	3	6.5			0.190445	6.43809e+06	1996	3694000000	5817000000	0	2034000000	0	0	2074000000	0.356576	1.81645	1.28787	0.642594	5988	0.0884738
596	2014	古井贡酒	酒、饮料和精制茶制造业	C15	0	0	2	0	0	0	0	0	2	6	0.0867	-0.4521	0	11	6	7.4			0.179011	6045395	1996	4006000000	6414000000	0	2186000000	0	0	2232000000	0.348088	1.83239	1.27102	0.312144	5937	0.0439472
596	2015	古井贡酒	酒、饮料和精制茶制造业	C15	0	0	2	0	0	0	0	0	2	6	0.1023	-0.4684	0	8	3	6.98			0.156578	19931320	1996	4619000000	7183000000	0	2283000000	0	0	2349000000	0.327075	2.02323	1.4114	0.455737	5848	0.0120764
596	2016	古井贡酒	酒、饮料和精制茶制造业	C15	0	0	2	0	0	0	0	0	2	6	0.101	-0.4608	0	11	3	7.09			0.270516	25336276	1996	4705000000	8736000000	0	2634000000		0	2795000000	0.319987	1.78616	1.10799	0.200382	5778	0.110476
596	2017	古井贡酒	酒、饮料和精制茶制造业	C15	0	0	2	0	0	0	0	0	2	6	0.1071	-0.4448	0	9	3	7.26			0.134957	34257968	1996	6135000000	10150000000		3148000000			3312000000	0.326182	1.94864	1.29299	0.325294	7991	0.0008848
596	2018	古井贡酒	酒、饮料和精制茶制造业	C15	0	0	2	0	0	0	0	0	2	6	0.0858	-0.4661	0	8	2	7.44			0.167219	36041674	1996	9029000000	12510000000		4301000000			4480000000	0.35813	2.09944	1.53971	0.194281	8323	0.0110534
596	2019	古井贡酒	酒、饮料和精制茶制造业	C15	0	0	2	0	0	0	0	0	2	6	0.083	-0.4689	0	10	4	7.62			0.175419	98293177	1996	10530000000	13870000000		4247000000			4439000000	0.320024	2.47828	1.76843	0.693291	9681	0.0161321
597	2008	东北制药	医药制造业	C27	1	0	1						1	3	0	-0.5244	0	9	3	6.32			0.110153	8.2264e+06	1993	2554000000	4104000000	1508000000	2443000000	6000000	65524557	2529000000	0.616339	1.04523	0.769737	0.233439	7573	0.0837143
597	2009	东北制药	医药制造业	C27	1	0	1	0	0	0	0	0	1	3	0	-0.5167	0	9	3	6.51	0.0041	0.0114	0.190908	4.39421e+06	1993	3545000000	6079000000	1609000000	2647000000	420000000	1344000000	4025000000	0.662181	1.33919	1.08997	0.588739	11313	0.177411
597	2010	东北制药	医药制造业	C27	1	0	1	0	0	0	0	0	1	3	0	-0.5168	0	10	3	6.24	0.0041	0.0074	0.0296691	28240324	1993	2928000000	5605000000	960600000	1928000000	570000000	1194000000	3532000000	0.630044	1.51862	1.12307	0.484427	9684	0.0482251
597	2011	东北制药	医药制造业	C27	1	0	1	0	0	0	0	0	1	3	0	-0.5168	0	8	3	6.32			0.0600056	77183007	1993	2649000000	5872000000	1459000000	3025000000	15000000	609400000	4123000000	0.702104	0.875806	0.586476	0.231746	9576	0.0305458
597	2012	东北制药	医药制造业	C27	1	0	1	0.125	1	0	0	0.05	2	5	0.1039	-0.3132	0	10	3	6.53	0.1	0.1202	0.0463186	50941967	1993	2654000000	5993000000	2282000000	3410000000	12500000	608600000	4237000000	0.706934	0.778168	0.531423	0.204825	9191	0.006759
597	2013	东北制药	医药制造业	C27	1	0	1	0.111111	1	0	0	0.05	2	5	0.1023	-0.3148	0	10	5	6.57	0.1	0.1248	0.107704	19194447	1993	3706000000	7555000000	2494000000	4492000000	100000000	1246000000	5956000000	0.788334	0.824998	0.587256	0.313206	9099	0.0541007
597	2014	东北制药	医药制造业	C27	1	0	1	0	0	0	0	0	1	3	0	-0.3494	0	11	4	6.88	0.09	0.1333	0.0787431	21836645	1993	4137000000	8573000000	2985000000	4412000000	100000000	1152000000	5812000000	0.677917	0.937603	0.715912	0.371185	9004	0.0430939
597	2015	东北制药	医药制造业	C27	1	0	1	0	0	0	0	0	2	5	0.0497	-0.2899	0	12	5	6.66	0.0996	0.1675	0.0491661	25032711	1993	3898000000	8693000000	3233000000	4631000000	543000000	1417000000	6292000000	0.723788	0.841739	0.655705	0.329372	8580	0.0182229
597	2016	东北制药	医药制造业	C27	1	0	1	0	0	0	0	0	2	5	0.03	-0.3206	0	9	4	6.75	0.0391	0.0694	0.0467277	39557288	1993	5040000000	9790000000	2806000000	4933000000	600000000	1704000000	7356000000	0.751378	1.02158	0.800146	0.297643	8265	-0.0140539
597	2017	东北制药	医药制造业	C27	1	0	1	0	0	0	0	0	2	5	0.0074	-0.2874	0	9	4	6.81	0.0329	0.0791	0.0782644	35217548	1993	5571000000	10590000000	3103000000	6040000000	235000000	1339000000	8045000000	0.759463	0.92233	0.698335	0.203202	8106	0.0139587
597	2018	东北制药	医药制造业	C27	1	0	1						2	5	0.2602	-0.0047	1	17	7	6.87			0.0842508	51330634	1993	5593000000	11720000000	3004000000	6651000000		874300000	8126000000	0.693411	0.840928	0.649806	0.120988	7659	0.0253665
597	2019	东北制药	医药制造业	C27	1	0	1						2	5	0.2813	0.0379	1	12	4	6.93			0.0538413	49898479	1993	5879000000	12540000000	2875000000	7899000000	150000000	150000000	8622000000	0.687569	0.744293	0.581776	0.103924	7826	-0.0067279
598	2008	蓝星清洗	水的生产和供应业	D46	1	1	3	0	0	0	0	0	1	3	0	-0.2708	0	9	3	5.78	0.004	0.0237	0.156257	122000	1996	839400000	2058000000	580400000	1258000000	35000000	40000000	1298000000	0.630833	0.667015	0.435167	0.100449	3272	0.112953
598	2009	蓝星清洗	水的生产和供应业	D46	1	1	3	0	0	0	0	0	2	6	0.027	-0.2816	0	9	3	5.79			0.0137037	4.1552e+06	1996	890100000	2075000000	495400000	1412000000	17500000	22500000	1435000000	0.691609	0.630253	0.446719	0.163045	3735	-0.0212126
598	2010	兴蓉投资	水的生产和供应业	D46	1	1	3	0	0	0	0	0	1	3	0	-0.5433	0	7	3	5.75			0.0988842	0	1996	326300000	2588000000	100000000	557600000	352700000	387700000	945300000	0.365283	0.585114	0.582375	0.237533	605	0.117153
598	2011	兴蓉投资	水的生产和供应业	D46	1	1	3	0	0	0	0	0	2	5	0.0416	-0.4189	0	8	3	5.81	0.0225	0.0641	0.11305	13122000	1996	2111000000	7090000000	0	1783000000	984100000	1579000000	3363000000	0.474344	1.18418	1.13796	0.800947	2642	0.14733
598	2012	兴蓉投资	水的生产和供应业	D46	1	1	3	0	0	0	0	0	2	5	0.0166	-0.4355	0	8	3	6.03	0.0208	0.0208	0.186134	7421000	1996	1799000000	8346000000	280000000	2176000000	1072000000	1797000000	3990000000	0.478082	0.826542	0.776412	0.529283	3070	0.176603
598	2013	兴蓉投资	水的生产和供应业	D46	1	1	3	0	0	0	0	0	1	3	0	-0.4205	0	10	4	6.18	0.0065	0.0098	0.173112	12580000	1996	2081000000	10400000000	130000000	1813000000	1024000000	1749000000	3602000000	0.346266	1.14784	1.08605	0.787012	3415	0.146462
598	2014	兴蓉投资	水的生产和供应业	D46	1	1	3	0	0	0	0	0	1	3	0	-0.4265	0	10	3	6.52	0.006	0.006	0.116636	20409115	1996	2831000000	12150000000	0	2427000000	898900000	2053000000	4660000000	0.383473	1.16632	1.11896	0.859141	3336	0.0953071
598	2015	兴蓉环境	水的生产和供应业	D46	1	1	3	0	0	0	0	0	2	5	0.0031	-0.4383	0	11	5	7.01	0.0033	0.0051	0.138388	16666736	1996	3305000000	14200000000	40000000	3155000000	1059000000	2585000000	5887000000	0.414519	1.04739	0.995549	0.770218	3240	0.108777
598	2016	兴蓉环境	水的生产和供应业	D46	1	1	3	0	0	0	0	0	3	7	0.0056	-0.4419	0	9	3	7.08	0.0031	0.0056	0.201973	14890902	1996	2727000000	16920000000	110000000	3891000000	1012000000	3706000000	7766000000	0.459026	0.700946	0.635404	0.423758	3403	0.166195
598	2017	兴蓉环境	水的生产和供应业	D46	1	1	3	0	0	0	0	0	2	5	0.0031	-0.436	0	8	2	7.26	0.0055	0.0198	0.0819538	261014	1996	3766000000	18750000000	1038000000	4400000000	962000000	3961000000	8570000000	0.456978	0.855781	0.773664	0.532784	3523	0.0528337
598	2018	兴蓉环境	水的生产和供应业	D46	1	1	3	0	0	0	0	0	3	7	0.0103	-0.4344	0	9	2	7.45	0.0085	0.023	0.151308	8.92375e+06	1996	3887000000	20920000000	600000000	5850000000	1173000000	3700000000	9769000000	0.466923	0.664557	0.57775	0.383284	3767	0.0930261
598	2019	兴蓉环境	水的生产和供应业	D46	1	1	3	0	0	0	0	0	2	6	0.0245	-0.4476	0	7	4	7.65	0.0099	0.0257	0.169577	0	1996	5227000000	25340000000	701000000	6170000000	2370000000	6846000000	13340000000	0.526595	0.847123	0.715953	0.469732	3912	0.118834
599	2008	青岛双星	橡胶和塑料制品业	C29	1	0	1	0	0	0	0	0	2	5	0.0781	-0.125	0	9	4	6.89	0.0476	0.128	0.0944037	15390818	1996	1689000000	3957000000	1281000000	2432000000	350000000	350000000	2782000000	0.703063	0.694453	0.436637	0.158138	8892	0.0121256
599	2009	青岛双星	橡胶和塑料制品业	C29	1	0	1	0	0	0	0	0	2	5	0.0248	-0.1814	0	9	4	6.94	0.0171	0.0412	0.0564881	20922258	1996	1970000000	4316000000	913800000	2199000000	654700000	654700000	2872000000	0.665519	0.895922	0.452952	0.180498	8726	0.0246281
599	2010	青岛双星	橡胶和塑料制品业	C29	1	0	1	0	0	0	0	0	3	7	0.0205	-0.1826	0	8	4	6.75	0.0117	0.0355	0.0620718	25507265	1996	2227000000	4709000000	1241000000	2715000000	488000000	488000000	3230000000	0.68597	0.820406	0.404048	0.08192	9698	0.03279
599	2011	青岛双星	橡胶和塑料制品业	C29	1	0	1	0	0	0	0	0	2	5	0.0089	-0.1942	0	8	4	6.85	0.0197	0.0421	0.106034	16844609	1996	2513000000	4916000000	1256000000	3208000000	164000000	164000000	3401000000	0.691834	0.78321	0.394006	0.08487	9044	-0.0203496
599	2012	青岛双星	橡胶和塑料制品业	C29	1	0	1	0	0	0	0	0	2	5	0.0091	-0.194	0	8	4	7.24	0.0118	0.0395	0.0930209	20675080	1996	2515000000	4814000000	1244000000	2814000000	433000000	433000000	3278000000	0.680971	0.893552	0.510147	0.092896	8438	-0.0287916
599	2013	青岛双星	橡胶和塑料制品业	C29	1	0	1	0	0	0	0	0	2	5	0.0081	-0.236	0	11	6	7.39	0.0128	0.0346	0.0714362	20150225	1996	2686000000	4862000000	1143000000	2634000000	630000000	630000000	3303000000	0.679285	1.01999	0.712573	0.197683	7780	-0.0159628
599	2014	青岛双星	橡胶和塑料制品业	C29	1	0	1	0	0	0	0	0	2	5	0.0046	-0.233	0	16	5	7.76	0.0267	0.0486	0.0593774	26545262	1996	2790000000	5051000000	883400000	2390000000	113000000	113000000	2548000000	0.504491	1.16766	0.893583	0.280317	7256	0.008486
599	2015	青岛双星	橡胶和塑料制品业	C29	1	0	1	0	0	0	0	0	2	5	0.0053	-0.2336	0	8	3	7.85	0.0159	0.0441	0.0113255	15459479	1996	3329000000	5905000000	918400000	2598000000	575000000	677300000	3310000000	0.560562	1.2817	0.953514	0.329268	6331	0.0894405
599	2016	青岛双星	橡胶和塑料制品业	C29	1	0	1	0	0	0	0	0	2	5	0.0089	-0.2249	0	10	3	7.94	0.0159	0.0257	0.0877753	34247938	1996	3886000000	7248000000	1100000000	3339000000		926100000	4548000000	0.627498	1.16391	0.856344	0.187014	5478	0.210413
599	2017	青岛双星	橡胶和塑料制品业	C29	1	0	1	0	0	0	0	0	1	3	0	-0.2867	0	10	3	8.08	0.0164	0.0342	0.0477894	96021629	1996	4017000000	8380000000	2267000000	4087000000	344000000	989100000	5573000000	0.665051	0.982771	0.663051	0.057971	4840	0.186501
599	2018	青岛双星	橡胶和塑料制品业	C29	1	0	1	0	0	0	0	0	2	5	0.0926	-0.2183	0	9	3	8.23	0.0473	0.101	0.121875	359600000	1996	4779000000	8965000000	1696000000	4379000000	170000000	256300000	5114000000	0.570377	1.09124	0.783976	0.177131	4531	-0.001277
599	2019	青岛双星	橡胶和塑料制品业	C29	1	0	1	0	0	0	0	0	2	5	0.0976	-0.216	0	12	6	8.38	0.0477	0.0956	0.0067873	97898915	1996	4317000000	9881000000	2506000000	4562000000	1127000000	1186000000	6248000000	0.63229	0.94625	0.736736	0.220539	4648	0.0685754
600	2008	建投能源	电力、热力生产和供应业	D44	1	1	1	0.111111	1	0	0	0.05	2	6	0.0034	-0.7672	0	9	3	5.5	0.2011	0.2011	0.0551607	5.98095e+06	1994	1324000000	10070000000	1684000000	3281000000	2792000000	2792000000	6080000000	0.603695	0.403637	0.250141	0.056542	680	-0.0178854
600	2009	建投能源	电力、热力生产和供应业	D44	1	1	1	0.111111	1	0	0	0.05	1	3	0	-0.7691	0	9	3	5.64	0.2011	0.2033	0.0869234	3.34658e+06	1994	1444000000	10070000000	1447000000	3374000000	2630000000	2630000000	6005000000	0.596122	0.427983	0.355052	0.028936	662	0.0017881
600	2010	建投能源	电力、热力生产和供应业	D44	1	1	1	0	0	0	0	0	2	5	0.0009	-0.7547	0	8	3	4.98	0.0012	0.0052	0.199495	6439074	1994	2118000000	12130000000	1719000000	4581000000	3367000000	3367000000	8031000000	0.662253	0.462253	0.391414	0.124086	670	0.117135
600	2011	建投能源	电力、热力生产和供应业	D44	1	1	1	0	0	0	0	0	1	3	0	-0.7562	0	8	3	5.18			0.191852	6316953	1994	2558000000	15600000000	2503000000	4841000000	6159000000	6605000000	11530000000	0.739262	0.528409	0.466939	0.207019	718	0.152273
600	2012	建投能源	电力、热力生产和供应业	D44	1	1	1	0	0	0	0	0	2	5	0.003	-0.7568	0	8	3	5.44	0.003	0.003	0.134296	12190744	1994	2446000000	17010000000	2890000000	5163000000	7079000000	7527000000	12780000000	0.751395	0.473645	0.414172	0.201673	791	0.100346
600	2013	建投能源	电力、热力生产和供应业	D44	1	1	1	0	0	0	0	0	1	3	0	-0.7161	0	13	5	5.61	0.0011	0.0039	0.107887	10881714	1994	2788000000	18000000000	1428000000	4917000000	7192000000	7641000000	12820000000	0.712163	0.566999	0.488208	0.195766	4016	0.0371461
600	2014	建投能源	电力、热力生产和供应业	D44	1	1	1	0	0	0	0	0	1	3	0	-0.7303	0	10	5	6.03			0.0962299	12704331	1994	4750000000	25270000000	767000000	5601000000	7567000000	8129000000	14300000000	0.566119	0.848088	0.790448	0.403532	4588	0.0002934
600	2015	建投能源	电力、热力生产和供应业	D44	1	1	1	0	0	0	0	0	1	3	0	-0.7517	0	11	4	6.32	0.004	0.004	0.140342	14908113	1994	3304000000	25850000000	1214000000	4906000000	7058000000	7596000000	13280000000	0.513648	0.673431	0.625688	0.197447	4813	0.0759906
600	2016	建投能源	电力、热力生产和供应业	D44	1	1	1	0	0	0	0	0	1	3	0	-0.7396	0	10	4	6.42	0.0036	0.0036	0.115281	23554317	1994	4803000000	29240000000	2979000000	8772000000	6220000000	6282000000	15970000000	0.546095	0.547594	0.491652	0.206432	4723	0.0475233
600	2017	建投能源	电力、热力生产和供应业	D44	1	1	1	0	0	0	0	0	2	6	0.012	-0.6856	0	13	3	6.56	0.0029	0.0047	0.0898124	26588250	1994	5707000000	31160000000	4311000000	10110000000	6581000000	7021000000	18170000000	0.583054	0.564408	0.52649	0.17099	4726	0.017085
600	2018	建投能源	电力、热力生产和供应业	D44	1	1	1	0	0	0	0	0	2	6	0.0106	-0.687	0	8	2	6.69	0.0049	0.0049	0.102235	25389092	1994	5740000000	31850000000	4794000000	9462000000	7253000000	7914000000	18400000000	0.577559	0.606699	0.555399	0.196773	4443	0.0131054
600	2019	建投能源	电力、热力生产和供应业	D44	1	1	1	0	0	0	0	0	3	7	0.0393	-0.6422	0	10	3	6.84	0.0016	0.0016	0.0924107	30539813	1994	5922000000	32360000000	3805000000	9073000000	7502000000	8391000000	18470000000	0.570936	0.652705	0.599296	0.215353	4540	-0.0013576
601	2008	韶能股份	电力、热力生产和供应业	D44	1	1	1	0.111111	1	0	0	0.047619	2	5	0.1151	-0.0957	0	9	3	7.52	0.0248	0.0547	0.112173	590000	1993	775500000	8241000000	152200000	870900000	3614000000	4221000000	5092000000	0.617894	0.890477	0.717527	0.20721	5111	0.080649
601	2009	韶能股份	电力、热力生产和供应业	D44	1	1	1	0.222222	1	0	0	0.0952381	2	5	0.018	-0.1665	0	9	3	7.62	0.018	0.0336	0.0429375	8023779	1993	838700000	8444000000	151700000	709300000	3923000000	4580000000	5294000000	0.626987	1.18241	0.983219	0.351076	4599	-0.0058753
601	2010	韶能股份	电力、热力生产和供应业	D44	1	1	1	0	0	0	0	0	2	5	0.018	-0.1724	0	8	3	7.73	0.0031	0.0094	0.0687027	2.55102e+06	1993	886800000	8405000000	56401350	1330000000	3170000000	3866000000	5207000000	0.619481	0.66663	0.537408	0.207117	4858	9.24e-05
601	2011	韶能股份	电力、热力生产和供应业	D44	1	1	1	0	0	0	0	0	2	5	0.018	-0.1814	0	10	4	7.88	0.0028	0.0028	0.0561905	5.21325e+06	1993	1067000000	8170000000	51445383	1410000000	2745000000	3499000000	4919000000	0.602083	0.756751	0.623202	0.215648	4569	-0.0116049
601	2012	韶能股份	电力、热力生产和供应业	D44	1	1	1	0	0	0	0	0	2	5	0.0276	-0.1671	0	8	3	8.33			0.124762	10367284	1993	945400000	8487000000	550300000	1782000000	2591000000	3201000000	5118000000	0.603037	0.530579	0.347443	0.10516	4591	0.039814
601	2013	韶能股份	电力、热力生产和供应业	D44	1	1	1	0.25	1	0	0	0.0909091	2	5	0.0882	-0.1209	0	9	3	8.64	0.0728	0.131	0.0849177	19275609	1993	1160000000	8690000000	626500000	1764000000	2457000000	3066000000	4961000000	0.570881	0.657761	0.486587	0.157406	4315	0.0054562
601	2014	韶能股份	电力、热力生产和供应业	D44	1	1	1	0.333333	1	0	0	0.130435	2	5	0.0882	-0.0758	0	13	6	9.3	0.0728	0.1014	0.0695799	16959538	1993	1170000000	8612000000	590400000	1397000000	2441000000	3087000000	4614000000	0.535824	0.837454	0.582027	0.189306	4375	-0.0143271
601	2015	韶能股份	电力、热力生产和供应业	D44	1	1	1	0.181818	1	0	0	0.08	2	5	0.089	-0.065	0	10	4	9.68	0.0736	0.1076	0.0727238	16814541	1993	1201000000	8508000000	634000000	1483000000	1999000000	2644000000	4310000000	0.506576	0.80951	0.597481	0.170759	4430	-0.014236
601	2016	韶能股份	电力、热力生产和供应业	D44	1	1	1	0.181818	1	0	0	0.08	2	5	0.1176	-0.0267	0	13	6	9.86	0.0771	0.1259	0.120059	23036415	1993	1201000000	8833000000	502800000	1595000000	1830000000	2515000000	4335000000	0.490746	0.752921	0.575332	0.180225	4590	0.029271
601	2017	韶能股份	电力、热力生产和供应业	D44	1	1	1						2	5	0.1267	-0.033	0	13	4	10.2			0.0959647	26295958	1993	1276000000	9167000000	1210000000	2313000000	1746000000	1855000000	4426000000	0.482853	0.551821	0.438141	0.090286	4828	0.0103231
601	2018	韶能股份	电力、热力生产和供应业	D44	1	1	1						3	7	0.0865	-0.0885	6	9	3	10.56			0.122029	28271434	1993	1763000000	10020000000	1209000000	2540000000	2275000000	2389000000	5205000000	0.519525	0.693995	0.57362	0.209495	5189	0.0269628
601	2019	韶能股份	电力、热力生产和供应业	D44	1	1	1						2	5	0.0771	-0.1141	1	9	4	10.92			0.188113	42045370	1993	2030000000	11210000000	1196000000	2516000000	3129000000	3272000000	6096000000	0.543918	0.806586	0.663085	0.134172	4962	0.095487
602	2008	金马集团	电力、热力生产和供应业	D44	1	1	1										0	9	3	7.52					1993	1237000000	2404000000	400000000	1718000000	0	0	1719000000	0.714885	0.719868	0.636873	0.373775	502
602	2009	金马集团	电力、热力生产和供应业	D44	1	1	1										0	9	3	7.62					1993	1044000000	2103000000	1030000000	1485000000	0	0	1485000000	0.706222	0.702609	0.603101	0.453428	436
602	2010	金马集团	电力、热力生产和供应业	D44	1	1	1										0	8	3	7.73					1993	1067000000	2020000000	979900000	1509000000	0	0	1509000000	0.747126	0.707175	0.606014	0.511305	392
602	2011	*ST金马	电力、热力生产和供应业	D44	1	1	1										0	11	6	7.88					1993	3204000000	13740000000	450000000	2735000000	5370000000	5970000000	8753000000	0.637014	1.1714	1.05437	0.49186	2407
602	2012	金马集团	电力、热力生产和供应业	D44	1	1	1										0	12	3	8.33					1993	2919000000	12990000000	524000000	2219000000	5196000000	5796000000	8176000000	0.629277	1.31553	1.14682	0.329343	2318
602	2013		电力、热力生产和供应业	D44	1	1	1													8.64					1993
602	2014		电力、热力生产和供应业	D44	1	1	1													9.3					1993
602	2015		电力、热力生产和供应业	D44	1	1	1													9.68					1993
602	2016		电力、热力生产和供应业	D44	1	1	1													9.86					1993
602	2017		电力、热力生产和供应业	D44	1	1	1													10.2					1993
602	2018		电力、热力生产和供应业	D44	1	1	1													10.56					1993
602	2019		电力、热力生产和供应业	D44	1	1	1													10.92					1993
605	2008	ST四环	水的生产和供应业	D46	1	1	1										0	9	3	7.24				0	1996	22799296	127900000	0	60185399	0	4000000	64185399	0.501994	0.378818	0.236068	0.018575	125
605	2009	ST四环	水的生产和供应业	D46	1	1	1										0	9	3	7.36				775000	1996	24468295	134500000	0	65666137	0	4000000	69666137	0.518108	0.372617	0.199174	0.016389	110
605	2010	ST四环	水的生产和供应业	D46	1	1	1										0	11	4	7.94				0	1996	27435533	130300000	0	68250316	0	4000000	72250316	0.554563	0.401984	0.222923	0.051649	104
605	2011	ST四环	水的生产和供应业	D46	1	1	1										0	9	4	8.1				100000	1996	34592543	132500000	0	72311272	0	4000000	76311272	0.5759	0.478384	0.214817	0.052715	114
605	2012	*ST四环	水的生产和供应业	D46	1	1	1										0	9	3	8.75				80000	1996	43895877	137900000	0	72354053	0	4000000	76354053	0.553792	0.606682	0.333943	0.151281	117
605	2013	四环药业	水的生产和供应业	D46	1	1	1	0	0	0	0	0					0	14	5	9.12	0.01	0.0472		0	1996	342800000	473800000	0	126000000	0	4000000	130000000	0.274286	2.72136	2.60528	2.48526	103	0.0430964
605	2014	渤海股份	水的生产和供应业	D46	1	1	1	0	0	0	0	0					0	17	7	9.37			0.063738	1.56724e+06	1996	392600000	2381000000	0	688200000	422400000	562400000	1297000000	0.544648	0.57047	0.523753	0.345579	473	-0.547396
605	2015	渤海股份	水的生产和供应业	D46	1	1	1	0	0	0	0	0					0	8	3	8.89			0.1701	2.00367e+06	1996	496600000	2442000000	135000000	795200000	306300000	446300000	1304000000	0.533771	0.624551	0.578715	0.336963	575	0.0616871
605	2016	渤海股份	水的生产和供应业	D46	1	1	1	0	0	0	0	0					0	12	4	9.14			0.0924457	2.53089e+06	1996	712100000	3465000000	378500000	1965000000	95000000	235000000	2281000000	0.658364	0.362365	0.356049	0.21646	620	0.0256314
605	2017	渤海股份	水的生产和供应业	D46	1	1	1	0.111111	1	0	0	0.0555556					0	10	3	9.42			0.17277	6.0276e+06	1996	1895000000	5653000000	856000000	2244000000	524800000	840600000	3177000000	0.562089	0.844193	0.667844	0.182355	1470	0.0952022
605	2018	渤海股份	水的生产和供应业	D46	1	1	1	0.111111	1	0	0	0.0526316					1	11	4	9.7			0.0782601	9801821	1996	2335000000	6345000000	1008000000	2448000000	509400000	1058000000	3726000000	0.587193	0.954151	0.601229	0.188731	1315	0.0255873
605	2019	渤海股份	水的生产和供应业	D46	1	1	1	0.111111	1	0	0	0.0526316					0	15	6	10			0.118121	10205558	1996	3028000000	8454000000	1034000000	3483000000	912600000	1545000000	5664000000	0.669937	0.869298	0.555996	0.189687	1795	0.0363302
606	2008	青海明胶	互联网和相关服务	I64	0	0	3	0.222222	1	0.2	0	0.142857					0	9	3	2.95	0.0766	0.0867	0.088982	3505096	1996	399600000	893600000	45900000	277900000	117900000	117900000	395800000	0.442906	1.43775	0.961233	0.208195	1218	-0.0833585
606	2009	青海明胶	互联网和相关服务	I64	0	0	3	0.125	1	0	0	0.0625					0	9	3	2.79	0.0529	0.1246	0.0684209	7.53754e+06	1996	494800000	1056000000	45000000	312500000	125400000	125400000	437900000	0.414606	1.58338	1.26816	0.754186	1164	0.0016063
606	2010	青海明胶	互联网和相关服务	I64	0	0	3	0.111111	1	0	0	0.0625					0	8	3	2.37	0.0334	0.0645	0.013161	9.22297e+06	1996	477200000	1249000000	43000000	422900000	67617290	67617290	511800000	0.409754	1.12833	0.836363	0.296748	1091	-0.0247304
606	2011	青海明胶	互联网和相关服务	I64	0	0	3	0.111111	1	0.333333	0	0.125					0	8	3	2.33	0.0135	0.0493	0.0014196	25615609	1996	319900000	1145000000	103500000	301500000	131800000	131800000	444400000	0.388075	1.06132	0.757523	0.161504	1096	-0.0389976
606	2012	青海明胶	互联网和相关服务	I64	0	0	3	0	0	0.333333	0	0.0714286					0	6	3	2.55	0.0062	0.0246	0.0683895	4670516	1996	600800000	1508000000	136000000	310800000	101800000	101800000	431000000	0.28586	1.93311	1.55884	1.06679	1133	0.0005257
606	2013	青海明胶	互联网和相关服务	I64	0	0	3	0	0	0	0	0					1	6	3	2.76	0.1259	0.1386	0.0692157	3.60914e+06	1996	572600000	1457000000	105500000	369200000	96000000	96000000	468600000	0.321696	1.55108	1.03709	0.692655	1362	0.0214331
606	2014	青海明胶	互联网和相关服务	I64	0	0	3										1	10	4	2.53			0.0341692	917240	1996	491200000	1326000000	97500000	330500000	119600000	119600000	460700000	0.347532	1.48629	1.0581	0.665076	1278	-0.0123906
606	2015	青海明胶	互联网和相关服务	I64	0	0	3										1	8	4	3.13			0.0684456	1.29203e+06	1996	308300000	1013000000	30000000	239200000	63443637	63443637	310700000	0.306566	1.28901	0.978198	0.551256	1168	0.0099381
606	2016	*ST易桥	互联网和相关服务	I64	0	0	3										1	9	3	3.37				2.32626e+06	1996	1289000000	3130000000	0	214900000	0	0	281800000	0.0900532	5.99686	5.55501	4.65073	1327
606	2017	神州易桥	互联网和相关服务	I64	0	0	3										0	7	3	3.45				3.51512e+06	1996	1258000000	3831000000		609400000			909300000	0.237389	2.06477	2.0632	1.57598	364	0.0136182
606	2018	顺利办	互联网和相关服务	I64	0	0	3										0	10	6	3.53			0.153369	3641940	1996	685400000	4182000000		687300000	28980225	28980225	1354000000	0.323712	0.997245	0.997092	0.487657	2880	0.0969884
606	2019	顺利办	互联网和相关服务	I64	0	0	3										0	9	4	3.61			0.0575135	7.5501e+06	1996	774900000	2794000000	100100000	1067000000	26248169	26248169	1120000000	0.400636	0.726096	0.726092	0.307339	2143	0.0043673
610	2008	西安旅游	公共设施管理业	N78	0	0	3	0.222222	1	0	0	0.111111	2	5	0.1581	-0.1649	0	9	3	4.33	0.1164	0.1759	0.0114192	40000	1994	258200000	726200000	160100000	304400000	0	0	304400000	0.419143	0.848397	0.377127	0.256309	2599	0.128326
610	2009	西安旅游	公共设施管理业	N78	0	0	3	0.222222	1	0	0	0.105263	2	5	0.1186	-0.2044	0	9	3	4.25	0.0851	0.1859	0.0993909	320000	1994	434600000	921400000	120100000	501200000	0	0	501200000	0.543992	0.867041	0.42297	0.314239	2542	-0.0053786
610	2010	西安旅游	公共设施管理业	N78	0	0	3	0.111111	1	0	0	0.0555556	2	5	0.0768	-0.2462	0	8	3	3.92	0.0496	0.1	0.11074	0	1994	494400000	971700000	100100000	553800000	0	0	553800000	0.569959	0.89274	0.241809	0.145163	2852	-0.0408387
610	2011	西安旅游	公共设施管理业	N78	0	0	3	0	0	0	0	0	2	5	0.0344	-0.2879	0	8	3	4.31	0.0242	0.0479	0.0491455	800000	1994	178500000	665700000	50100000	229300000	0	0	229300000	0.344432	0.778508	0.474265	0.306472	2651	0.0064189
610	2012	西安旅游	公共设施管理业	N78	0	0	3	0	0	0	0	0	2	5	0.0294	-0.2929	0	11	3	5.11	0.0241	0.0425	0.0106531	537335	1994	144900000	628500000	0	169500000	0	0	169500000	0.269678	0.854695	0.827872	0.434438	2527	0.0336382
610	2013	西安旅游	公共设施管理业	N78	0	0	3	0	0	0	0	0	2	5	0.0238	-0.2985	0	11	4	5.62	0.0238	0.0585	0.128032	611909	1994	216100000	642800000	30000000	177600000	0	0	179200000	0.27882	1.21686	1.19508	0.904694	2302	-0.14596
610	2014	西安旅游	公共设施管理业	N78	0	0	3	0	0	0	0	0	2	5	0.0253	-0.305	0	8	3	6.29	0.0212	0.0516	0.017077	619700	1994	170300000	576600000	0	134200000	0	0	139800000	0.242374	1.26951	1.24883	0.553269	3422	-0.0108931
610	2015	西安旅游	公共设施管理业	N78	0	0	3	0	0	0	0	0	2	5	0.0259	-0.2567	0	9	4	6.21	0.0124	0.0124	0.0377835	2417823	1994	750600000	1157000000	180000000	307000000	0	3500000	324800000	0.280704	2.4451	2.00999	0.355149	1050	-0.0103381
610	2016	西安旅游	公共设施管理业	N78	0	0	3	0	0	0	0	0	2	5	0.062	-0.2109	0	12	4	6.57	0.0447	0.0845	0.0324201	1.99486e+06	1994	865500000	1382000000	300000000	511200000		3500000	536500000	0.388244	1.69316	1.19931	0.078436	826	0.0019002
610	2017	西安旅游	公共设施管理业	N78	0	0	3	0	0	0	0	0	2	5	0.0545	-0.2184	0	11	3	6.94	0.0427	0.0545	0.0585655	1464606	1994	876100000	1403000000	230000000	553400000		3500000	584000000	0.416292	1.58319	0.940953	0.432139	815	0.0843654
610	2018	西安旅游	公共设施管理业	N78	0	0	3	0	0	0	0	0	2	5	0.0117	-0.2612	0	8	2	7.34	0.0117	0.0606	0.0773931	0	1994	603800000	1209000000	160000000	327600000		7173500	338200000	0.279825	1.84324	1.83914	1.4718	779	-0.0278231
610	2019	西安旅游	公共设施管理业	N78	0	0	3	0	0	0	0	0	2	5	0.0114	-0.2615	0	18	6	7.75	0.0182	0.0607	0.0871412	309123	1994	639800000	1239000000	230300000	374800000		6492500	383200000	0.309182	1.70694	1.69936	0.956824	691	-0.054315
612	2008	焦作万方	有色金属冶炼及压延加工业	C32	1	0	2	0	0	0	0	0	1	3	0	-0.4001	0	9	3	5.89	0.0102	0.0102	0.129776	1.03614e+06	1993	1259000000	4037000000	630000000	1087000000	1062000000	1062000000	2214000000	0.548336	1.15809	0.585479	0.493336	4362	0.11135
612	2009	焦作万方	有色金属冶炼及压延加工业	C32	1	0	2	0	0	0	0	0	1	3	0	-0.4226	0	9	3	5.99	0.0114	0.0114	0.253495	1.86311e+06	1993	1185000000	3914000000	500000000	908600000	967000000	967100000	1936000000	0.494623	1.30415	0.829684	0.730571	4079	-0.0464764
612	2010	焦作万方	有色金属冶炼及压延加工业	C32	1	0	2	0	0	0	0	0	1	3	0	-0.3467	0	8	3	6.08	0.0117	0.0117	0.234369	1.9182e+06	1993	904000000	3956000000	80000000	1303000000	592000000	592100000	1914000000	0.483829	0.693898	0.310732	0.197136	4059	-0.0509562
612	2011	焦作万方	有色金属冶炼及压延加工业	C32	1	0	2	0	0	0	0	0	2	5	0.0016	-0.3451	0	9	3	6.19	0.0121	0.0154	0.120315	6.27993e+06	1993	1168000000	4922000000	440000000	1151000000	514000000	1310000000	2471000000	0.502092	1.01429	0.5482	0.477437	4072	0.0632049
612	2012	焦作万方	有色金属冶炼及压延加工业	C32	1	0	2	0	0	0	0	0	1	3	0	-0.3461	0	12	4	6.34	0.0121	0.0121	0.0145957	61220835	1993	1012000000	6151000000	830000000	2125000000	768000000	1565000000	3703000000	0.602019	0.476464	0.244655	0.100163	4007	0.189251
612	2013	焦作万方	有色金属冶炼及压延加工业	C32	1	0	2	0	0	0	0	0	2	5	0.1157	-0.2829	0	11	5	6.51			0.204545	55944594	1993	1721000000	7195000000	960000000	1859000000	200000000	999000000	2872000000	0.399113	0.925945	0.696488	0.293396	4245	0.0113774
612	2014	焦作万方	有色金属冶炼及压延加工业	C32	1	0	2						2	5	0.1756	-0.0733	0	10	5	6.85			0.042818	10546702	1993	1199000000	9147000000	1050000000	2432000000	443800000	1466000000	4419000000	0.48312	0.493143	0.3162	0.134443	4150	0.23037
612	2015	焦作万方	有色金属冶炼及压延加工业	C32	1	0	2						2	5	0.2659	0.1286	1	15	7	7.05			0.272754	5.66576e+06	1993	2779000000	8628000000	550000000	2224000000	1353000000	1586000000	3864000000	0.447863	1.24946	1.09148	0.247452	4051	-0.0160645
612	2016	焦作万方	有色金属冶炼及压延加工业	C32	1	0	2						2	5	0.3202	0.2363	0	14	5	7.1			0.279592	10660724	1993	1312000000	7283000000	775000000	1448000000	1255000000	1255000000	2759000000	0.378894	0.906084	0.561285	0.342812	3940	-0.226132
612	2017	焦作万方	有色金属冶炼及压延加工业	C32	1	0	2						2	5	0.5031	0.4192	1	13	4	7.27			0.180881	4.09046e+06	1993	1397000000	7465000000	837000000	2572000000	139000000	139100000	2755000000	0.369023	0.543233	0.229993	0.106718	3886	-0.0195396
612	2018	焦作万方	有色金属冶炼及压延加工业	C32	1	0	2						2	5	0.505	0.4211	1	13	5	7.44			0.177643	2.31919e+06	1993	1481000000	7444000000	1796000000	2674000000	510000000	510100000	3219000000	0.432418	0.553795	0.389508	0.152097	2913	-0.0031921
612	2019	焦作万方	有色金属冶炼及压延加工业	C32	1	0	2						2	5	0.5344	0.4912	1	9	4	7.62			0.198509	2.37872e+06	1993	1237000000	7013000000	1102000000	2157000000	510000000	510000000	2699000000	0.384877	0.573584	0.375552	0.209968	2747	-0.0277448
617	2008	石油济柴	资本市场服务	J67	0	0	3						2	6	0.00241	-0.59759	0	5	2	3.51	0.00246	0.01227	0.0791347	1769720	1996	938700000	2039000000	350000000	1007000000	0	21285167	1250000000	0.613095	0.932247	0.520177	0.112742	2119
617	2009	石油济柴	资本市场服务	J67	0	0	3						2	6	0.00241	-0.59759	0	5	2	3.47	0.00317	0.00537	0.0514235	2550700	1996	1016000000	2212000000	500000000	1149000000	0	21285167	1376000000	0.622061	0.884525	0.55366	0.105366	1869
617	2010	石油济柴	资本市场服务	J67	0	0	3						1	3	0	-0.6	0	4	2	2.81	0.0021	0.0126	0.0971989	34599600	1996	1397000000	2529000000	600000000	1470000000	0	21285167	1682000000	0.665082	0.950367	0.678554	0.086292	1480
617	2011	石油济柴	资本市场服务	J67	0	0	3						2	5	0.0025	-0.5975	0	4	2	2.88	0.004	0.0137	0.0969608	562800	1996	2034000000	3233000000	600000000	2283000000	0	21285167	2491000000	0.770406	0.890736	0.558935	0.088143	2454
617	2012	石油济柴	资本市场服务	J67	0	0	3						2	5	0.0046	-0.5954	0	8	4	2.87	0.004	0.0146	0.0746849	651878	1996	1933000000	2809000000	150000000	1925000000	0	21285167	2114000000	0.75248	1.00425	0.594253	0.085673	2371
617	2013	*ST济柴	资本市场服务	J67	0	0	3						1	3	0	-0.6	0	4	2	2.92				5334100	1996	1509000000	2334000000	700000000	1472000000	0	0	1624000000	0.695891	1.02474	0.717419	0.068965	1534
617	2014	石油济柴	资本市场服务	J67	0	0	3						1	3	0	-0.6	0	7	2	3.45	0.0111	0.025		266398	1996	1447000000	2205000000	750000000	1469000000	0	0	1606000000	0.728326	0.985288	0.634313	0.083505	1426
617	2015	石油济柴	资本市场服务	J67	0	0	3						1	3	0	-0.6313	0	5	2	4.15	0.0053	0.0104	0.0768961	130000	1996	1495000000	2215000000	800000000	1566000000	0	0	1688000000	0.762048	0.954669	0.619728	0.066515	1340
617	2016	*ST济柴	资本市场服务	J67	0	0	3						1	3	0	-0.6	0	14	5	4.1				15109081	1996	460300000000	775300000000	21090000000	622100000000		30350000000	654700000000	0.844476	0.739965	0.739965	0.179384	4046
617	2017	中油资本	资本市场服务	J67	0	0	3										0	9	3	4.21				70101223	1996	586500000000	865700000000	14070000000	702000000000	1795000000	29120000000	734100000000	0.847963	0.835531	0.835531	0.167624	4022
617	2018	中油资本	资本市场服务	J67	0	0	3										0	6	0	4.32				208100000	1996	601200000000	891400000000	18170000000	723800000000	3792000000	22640000000	749100000000	0.840365	0.830599	0.830599	0.189995	4116
617	2019	中油资本	资本市场服务	J67	0	0	3										0	7	3	4.43				260800000	1996	513200000000	933400000000	33250000000	749400000000	2568000000	26350000000	779800000000	0.835454	0.684798	0.684798	0.207243	4361
619	2008	海螺型材	橡胶和塑料制品业	C29	1	0	2	0	0	0	0	0	2	5	0.0943	-0.2264	0	9	3	5.92	0.0943	0.1066	0.128713	6.67375e+06	1996	1287000000	2764000000	397000000	810700000	85000000	85000000	895700000	0.324023	1.5879	0.866512	0.419167	1232	-0.0083592
619	2009	海螺型材	橡胶和塑料制品业	C29	1	0	2	0	0	0	0	0	2	5	0.0999	-0.225	0	8	3	6.04	0.0943	0.0985	0.104972	11059036	1996	1331000000	2792000000	355000000	690100000	0	0	690100000	0.247199	1.92873	0.952207	0.410403	1241	-0.0025841
619	2010	海螺型材	橡胶和塑料制品业	C29	1	0	2	0	0	0	0	0	2	5	0.1032	-0.2217	0	5	3	6.12	0.0943	0.1099	0.0101948	34007503	1996	1558000000	3338000000	470000000	879300000	310000000	310000000	1189000000	0.356334	1.77229	1.02842	0.86712	1378	0.120289
619	2011	海螺型材	橡胶和塑料制品业	C29	1	0	2	0	0	0	0	0	2	5	0.0969	-0.228	0	11	3	6.42	0.0943	0.1091	0.145118	62061371	1996	2250000000	4058000000	170000000	765400000	1068000000	1068000000	1833000000	0.451667	2.93997	2.03133	0.546436	1387	-0.0099813
619	2012	海螺型材	橡胶和塑料制品业	C29	1	0	2	0	0	0	0	0	2	5	0.0943	-0.2306	0	9	4	6.25	0.0943	0.1119	0.0625347	44302775	1996	2509000000	4488000000	0	536600000	670000000	1516000000	2052000000	0.457357	4.67607	3.54121	1.44612	1141	0.0287696
619	2013	海螺型材	橡胶和塑料制品业	C29	1	0	2	0	0	0	0	0	2	5	0.0943	-0.2306	0	9	3	6.5	0.0943	0.1175	0.0991028	23884246	1996	2349000000	4346000000	0	949500000	0	849300000	1799000000	0.41399	2.47394	1.75292	0.740883	1087	0.0034548
619	2014	海螺型材	橡胶和塑料制品业	C29	1	0	2	0	0	0	0	0	2	5	0.0943	-0.2306	0	9	4	7.4	0.0943	0.1125	0.084368	24722898	1996	2086000000	4060000000	0	385200000	196000000	1047000000	1437000000	0.353838	5.41567	3.79029	1.75705	3891	0.0049889
619	2015	海螺型材	橡胶和塑料制品业	C29	1	0	2	0	0	0	0	0	3	7	0.1067	-0.2419	0	8	3	6.98	0.0943	0.1007	0.143277	47790054	1996	2056000000	3909000000	0	333300000	0	852100000	1256000000	0.321319	6.1675	4.88168	1.9394	3708	-0.0477741
619	2016	海螺型材	橡胶和塑料制品业	C29	1	0	2	0	0	0	0	0	3	7	0.0508	-0.2754	0	9	3	7.09	0.0444	0.0763	0.100722	36667090	1996	2139000000	3875000000	0	1133000000		3.88665e+06	1209000000	0.312097	1.88896	1.52786	0.28414	3592	-0.0246736
619	2017	海螺型材	橡胶和塑料制品业	C29	1	0	2	0	0	0	0	0	3	7	0.0452	-0.281	0	10	3	7.26	0.0345	0.0775	0.0893268	57791895	1996	1847000000	3519000000	500000000	821300000		3.88665e+06	887300000	0.252183	2.24886	1.70385	0.416773	3583	-0.0151654
619	2018	海螺型材	橡胶和塑料制品业	C29	1	0	2	0	0	0	0	0	3	7	0.0158	-0.3339	0	9	3	7.44	0.0294	0.0633	0.0893328	48598293	1996	2159000000	3789000000	746000000	1090000000			1151000000	0.30386	1.98063	1.50675	0.331893	3622	-0.0199098
619	2019	海螺型材	橡胶和塑料制品业	C29	1	0	2	0	0	0	0	0	3	7	0.0156	-0.3341	0	9	3	7.62	0.0296	0.0692	0.0619323	32026355	1996	2326000000	4050000000	746000000	1236000000	75000000	75000000	1368000000	0.337815	1.88247	1.49978	0.387753	3812	0.0061774
620	2008	S*ST圣方	房地产业	K70	0	0	1										0	11	2	7.24				2000000	1993	4.74296e+06	4.76282e+06	0	1.87576e+06	0	0	1.87576e+06	0.393833	2.52856	2.52856	1.10081	25
620	2009	S*ST圣方	房地产业	K70	0	0	1										0	9	2	7.36				4500000	1993	5220090	5220090	0	1.85295e+06	0	0	1.85295e+06	0.354966	2.81717	2.81717	1.94336	18
620	2010	S*ST圣方	房地产业	K70	0	0	1										0	8	2	7.94				2720000	1993	5.93995e+06	5.93995e+06	0	1.97779e+06	0	0	1.97779e+06	0.332964	3.00333	3.00333	3.00333	18
620	2011	新华联	房地产业	K70	0	0	1										1	14	4	8.1				191930	1993	6036000000	6763000000	0	2670000000	1550000000	1550000000	4257000000	0.629394	2.26064	1.07208	0.191633	734
620	2012	新华联	房地产业	K70	0	0	1										1	8	3	8.75			0.0869238	1.22365e+06	1993	8706000000	10580000000	30000000	4644000000	2735000000	2735000000	7534000000	0.712403	1.87465	0.454766	0.248269	953	0.0892501
620	2013	新华联	房地产业	K70	0	0	1										1	8	3	9.12			0.0458406	937000	1993	15750000000	18260000000	44060000	7922000000	6612000000	6612000000	14730000000	0.806703	1.98832	0.472502	0.307279	2340	0.020743
620	2014	新华联	房地产业	K70	0	0	1										1	8	3	9.37			0.0296016	58207481	1993	19130000000	24700000000	129000000	12380000000	8308000000	8308000000	20950000000	0.848133	1.54437	0.389185	0.220118	2592	0.0218141
620	2015	新华联	房地产业	K70	0	0	1										1	9	4	8.89			0.0464309	116900000	1993	24900000000	33990000000	545100000	14670000000	6914000000	12170000000	27210000000	0.800459	1.69749	0.458588	0.285206	4789	0.101621
620	2016	新华联	房地产业	K70	0	0	1										1	9	3	9.14			0.0680631	30210701	1993	32060000000	44570000000	2977000000	17980000000	12980000000	19240000000	37610000000	0.843706	1.78313	0.56239	0.353138	5169	0.0035515
620	2017	新华联	房地产业	K70	0	0	1										1	9	3	9.42			0.0326862	36072855	1993	36370000000	51300000000	2814000000	23990000000	15970000000	18780000000	43100000000	0.840289	1.51633	0.506082	0.245686	6583	0.0129375
620	2018	新华联	房地产业	K70	0	0	1										1	8	1	9.7			0.0081052	226600000	1993	33130000000	53600000000	2068000000	27560000000	13920000000	15700000000	43620000000	0.813805	1.2022	0.321641	0.07526	7939	0.0521933
620	2019	新华联	房地产业	K70	0	0	1										1	12	3	10			0.0211274	278000000	1993	31060000000	53060000000	1585000000	25980000000	16660000000	17040000000	43340000000	0.816847	1.19534	0.318339	0.052891	8398	0.0235984
625	2008	长安汽车	汽车制造业	C36	0	0	3	0	0	0	0	0	2	6	0.0392	-0.4163	0	15	5	6.04				32993404	1996	5978000000	15370000000	1094000000	7369000000		0	7659000000	0.498392	0.811187	0.58563	0.208726	8691	0.0314507
625	2009	长安汽车	汽车制造业	C36	0	0	3	0	0	0	0	0	2	6	0.0471	-0.4084	0	15	5	6.1				11653651	1996	13630000000	24470000000	225300000	14160000000	424000000	939100000	15580000000	0.636533	0.962462	0.785617	0.238359	9321
625	2010	长安汽车	汽车制造业	C36	0	0	3	0	0	0	0	0	2	6	0.0362	-0.4209	0	14	5	6.22			0.192223	50938347	1996	16580000000	30460000000	30000000	18520000000	76000000	579600000	19870000000	0.652501	0.895087	0.758131	0.226843	12230	0.0569268
625	2011	长安汽车	汽车制造业	C36	0	0	3	0	0	0	0	0	3	7	0.0328	-0.4135	0	15	5	6.32			0.109842	184900000	1996	15660000000	36530000000	976900000	19760000000	0	113500000	21880000000	0.599021	0.792338	0.582679	0.21447	15201	0.117851
625	2012	长安汽车	汽车制造业	C36	0	0	3	0	0	0	0	0	3	7	0.04	-0.4228	0	14	5	6.94	0.0178	0.0178	0.0813275	402300000	1996	19550000000	46120000000	1250000000	24520000000	992000000	3086000000	30730000000	0.666268	0.797322	0.597052	0.146215	15176	0.109089
625	2013	长安汽车	汽车制造业	C36	0	0	3	0	0	0	0	0	2	6	0.0448	-0.3746	0	15	5	7.22	0.0139	0.0139	0.153211	196100000	1996	21570000000	53360000000	1258000000	27630000000	1270000000	3451000000	34720000000	0.650706	0.780785	0.609635	0.136469	30877	0.0250678
625	2014	长安汽车	汽车制造业	C36	0	0	3	0	0	0	0	0	2	6	0.0372	-0.3668	0	17	5	7.8	0.0097	0.0097	0.138302	339000000	1996	35930000000	69690000000	90000000	38100000000	0	2118000000	44230000000	0.63472	0.94301	0.770518	0.245735	34260	0.0192012
625	2015	长安汽车	汽车制造业	C36	0	0	3	0	0	0	0	0	2	6	0.0374	-0.4019	0	23	13	7.69	0.0119	0.0216	0.151286	441900000	1996	51620000000	89410000000	50000000	48640000000	0	2139000000	55240000000	0.617805	1.06142	0.89428	0.364453	37457	0.0200544
625	2016	长安汽车	汽车制造业	C36	0	0	3	0	0	0	0	0	2	6	0.0407	-0.4252	0	23	13	8.15	0.0115	0.0209	0.137	864300000	1996	66000000000	106500000000	175000000	57980000000	19980912	237500000	63160000000	0.592968	1.1382	1.01223	0.396547	41173	0.0320135
625	2017	长安汽车	汽车制造业	C36	0	0	3	0	0	0	0	0	2	6	0.0573	-0.4051	0	13	6	8.47	0.0223	0.0338	0.163467	1613000000	1996	62760000000	106100000000	185000000	52180000000	6.57597e+06	297200000	58660000000	0.552762	1.20272	1.1133	0.411112	39138	0.0128432
625	2018	长安汽车	汽车制造业	C36	0	0	3	0	0	0	0	0	2	6	0.0548	-0.4143	0	7	1	8.79	0.0321	0.0485	0.118887	2873000000	1996	43210000000	93490000000	190000000	39910000000		303600000	47340000000	0.506327	1.08264	0.959444	0.24172	36029	0.043772
625	2019	长安汽车	汽车制造业	C36	0	0	3	0	0	0	0	0	3	7	0.1251	-0.2952	0	14	8	9.14	0.0321	0.0681	0.132069	1538000000	1996	49610000000	97620000000	229600000	45880000000	55300000	912700000	53680000000	0.549934	1.08121	1.00764	0.204017	36764	0.0181295
628	2008	*ST高新	房屋建筑业	E47	0	0	3						2	5	0.0059	-0.2725	0	9	3	5.78				0	1992	1325000000	1893000000	309400000	1632000000	30000000	30000000	1768000000	0.93397	0.81205	0.53855	0.258684	1213
628	2009	高新发展	房屋建筑业	E47	0	0	3	0	0	0	0	0	1	3	0	-0.2674	0	9	3	5.79	0.0083	0.0294		1338000	1992	1912000000	2434000000	349500000	2079000000	112700000	112700000	2295000000	0.943144	0.919686	0.747957	0.306828	1453	-0.0092022
628	2010	高新发展	房屋建筑业	E47	0	0	3	0	0	0	0	0	1	3	0	-0.275	0	8	3	5.75	0.0056	0.0139		0	1992	2246000000	2752000000	272600000	2475000000	38700000	38700000	2611000000	0.948662	0.907344	0.740376	0.259883	1401	-0.0055409
628	2011	高新发展	房屋建筑业	E47	0	0	3	0	0	0	0	0	1	3	0	-0.2714	0	8	3	5.81	0.0056	0.023		1768427	1992	2607000000	3090000000	312300000	2871000000	0	0	2952000000	0.955375	0.908164	0.755504	0.242425	1473
628	2012	高新发展	房屋建筑业	E47	0	0	3	0	0	0	0	0	1	3	0	-0.275	0	12	5	6.03	0.0055	0.0176	0.058369	129720	1992	2401000000	2859000000	290800000	2534000000	47000000	47000000	2660000000	0.930626	0.947788	0.740486	0.317033	1299	-0.0192081
628	2013	高新发展	房屋建筑业	E47	0	0	3	0	0	0	0	0	1	3	0	-0.2734	0	9	3	6.18	0.0055	0.0161	0.249421	209260	1992	2881000000	3345000000	254200000	3026000000	42492344	42492344	3148000000	0.940926	0.952215	0.74585	0.228527	1355	0.0036261
628	2014	高新发展	房屋建筑业	E47	0	0	3	0	0	0	0	0	1	3	0	-0.2711	0	8	3	6.52	0.0055	0.0055	0.262571	57000	1992	3167000000	3682000000	190000000	3303000000	149600000	149600000	3532000000	0.959318	0.958891	0.755506	0.318883	1389	-0.0037685
628	2015	高新发展	房屋建筑业	E47	0	0	3	0	0	0	0	0	1	3	0	-0.4967	3	10	5	7.01			0.325705	4697500	1992	3334000000	3971000000	32800000	3148000000	55000000	55050738	3285000000	0.827119	1.05917	0.826662	0.37287	1082	-0.0609388
628	2016	高新发展	房屋建筑业	E47	0	0	3	0	0	0	0	0	1	3	0	-0.5006	0	9	3	7.08	0.0043	0.0118	0.244565	2463880	1992	2751000000	3484000000	0	2632000000	48000000	48042707	2762000000	0.792944	1.0451	0.834471	0.391987	978	0.0059112
628	2017	高新发展	房屋建筑业	E47	0	0	3	0	0	0	0	0	2	5	0.0039	-0.4655	0	8	3	7.26	0.0078	0.0382	0.263058	2.70036e+06	1992	2583000000	2986000000		2086000000	39000000	39029152	2207000000	0.738966	1.23801	1.04849	0.598973	942	-0.0034189
628	2018	高新发展	房屋建筑业	E47	0	0	3	0	0	0	0	0	1	3	0	-0.4733	0	2	0	7.45	0.0076	0.0284	0.262562	310556	1992	3181000000	3523000000	100000000	2452000000	118000000	118100000	2651000000	0.752415	1.29771	1.08863	0.548599	897	-0.0033003
628	2019	高新发展	房屋建筑业	E47	0	0	3	0	0	0	0	0	2	5	0.0154	-0.4425	0	13	4	7.65	0.0154	0.0515	0.2628	2.28352e+06	1992	5426000000	5881000000	320000000	4513000000	212100000	212400000	4776000000	0.812086	1.20238	0.893483	0.236684	1137	-0.0025008
629	2008	攀钢钢钒	有色金属冶炼及压延加工业	C32	1	0	3	0	0	0	0	0	3	7	0.0121	-0.5012	0	9	4	5.78	0.0074	0.0131	0.230767	946104	1993	7938000000	25360000000	2668000000	7693000000	1825000000	4711000000	12500000000	0.492897	1.03191	0.659969	0.246622	21012	-0.0101613
629	2009	攀钢钢钒	有色金属冶炼及压延加工业	C32	1	0	3	0	0	0	0	0	2	5	0.0181	-0.5899	0	9	4	5.79	0.0254	0.0254	0.108753	418200000	1993	17500000000	56030000000	11060000000	30680000000	6386000000	9351000000	40330000000	0.719732	0.570327	0.313138	0.061645	79196	0.0651081
629	2010	*ST钒钛	有色金属冶炼及压延加工业	C32	1	0	3						2	5	0.0181	-0.6039	0	10	5	5.75				319800000	1993	17030000000	59730000000	9092000000	33010000000	6858000000	9902000000	43350000000	0.725846	0.515987	0.238353	0.037967	74459
629	2011	攀钢钒钛	有色金属冶炼及压延加工业	C32	1	0	3	0	0	0	0	0	2	5	0.0169	-0.5839	0	10	5	5.81				91838447	1993	8031000000	31330000000	2868000000	13130000000	2849000000	3201000000	16470000000	0.525744	0.611698	0.520601	0.364603	16516	0.0095071
629	2012	攀钢钒钛	有色金属冶炼及压延加工业	C32	1	0	3	0	0	0	0	0	2	5	0.0152	-0.5856	0	10	5	6.03			0.122024	32149860	1993	3995000000	31060000000	6173000000	12880000000	2215000000	2666000000	15670000000	0.504488	0.310194	0.225796	0.104533	16227	0.0595937
629	2013	攀钢钒钛	有色金属冶炼及压延加工业	C32	1	0	3	0	0	0	0	0	1	3	0	-0.6048	0	18	8	6.18			0.147524	35150667	1993	6490000000	35750000000	6747000000	15510000000	1720000000	5003000000	20640000000	0.577386	0.418576	0.343458	0.146299	18378	0.0210373
629	2014	攀钢钒钛	有色金属冶炼及压延加工业	C32	1	0	3	0	0	0	0	0	2	5	0.01	-0.5768	0	11	4	6.52	0.0023	0.0023	0.0922954	20329550	1993	7458000000	52350000000	10910000000	22370000000	12520000000	17410000000	40180000000	0.767554	0.333454	0.260919	0.117163	18613	0.067414
629	2015	攀钢钒钛	有色金属冶炼及压延加工业	C32	1	0	3	0	0	0	0	0	1	3	0	-0.6168	0	12	5	7.01	0.0152	0.0152	0.160971	39434422	1993	7523000000	56010000000	11020000000	25040000000	19480000000	20840000000	46260000000	0.825853	0.300443	0.25255	0.077907	17111	0.0219621
629	2016	*ST 钒钛	有色金属冶炼及压延加工业	C32	1	0	3						1	3	0	-0.6168	0	14	5	7.08				50623187	1993	3637000000	9621000000	1201000000	5146000000	510000000	838200000	6014000000	0.625044	0.706839	0.599821	0.127098	4265
629	2017	*ST 钒钛	有色金属冶炼及压延加工业	C32	1	0	3						1	3	0	-0.6168	0	10	3	7.26				12044529	1993	4295000000	10470000000	1266000000	5234000000	222000000	689700000	5935000000	0.566641	0.820614	0.66429	0.222559	3496
629	2018	攀钢钒钛	有色金属冶炼及压延加工业	C32	1	0	3	0	0	0	0	0	1	3	0	-0.6168	0	10	2	7.45	0.0039	0.0039		33937875	1993	5672000000	11870000000	1537000000	3586000000	112000000	539700000	4174000000	0.351754	1.58178	1.29263	0.614414	3391
629	2019	攀钢钒钛	有色金属冶炼及压延加工业	C32	1	0	3	0	0	0	0	0	2	6	0.008	-0.6088	0	13	4	7.65	0.008	0.0129	0.216219	18695491	1993	6225000000	12970000000	1217000000	2675000000		387200000	3328000000	0.256702	2.32687	2.02076	1.62709	3376	-0.0207059
630	2008	铜陵有色	有色金属冶炼及压延加工业	C32	1	0	2	0	0	0	0	0	2	5	0.0024	-0.5707	0	13	6	5.92	0.0039	0.0063	0.229202	32822556	1992	8557000000	19280000000	4338000000	9758000000	2578000000	2578000000	12420000000	0.644369	0.876974	0.552398	0.163379	14883	0.0492418
630	2009	铜陵有色	有色金属冶炼及压延加工业	C32	1	0	2	0	0	0	0	0	1	3	0	-0.5692	0	10	4	6.04			0.163285	101300000	1992	12120000000	23880000000	5957000000	15060000000	1949000000	1949000000	17010000000	0.712469	0.804519	0.32898	0.121322	15781	0.0546729
630	2010	铜陵有色	有色金属冶炼及压延加工业	C32	1	0	2	0	0	0	0	0	1	3	0	-0.56923	0	12	4	6.12			0.187564	192100000	1992	19320000000	32170000000	10890000000	18500000000	3762000000	5399000000	23900000000	0.742978	1.04402	0.364028	0.081789	15498	0.0445751
630	2011	铜陵有色	有色金属冶炼及压延加工业	C32	1	0	2	0	0	0	0	0	2	6	0.0035	-0.5148	0	11	4	6.42			0.160725	272000000	1992	17730000000	32270000000	12080000000	17490000000	3322000000	3327000000	20830000000	0.645426	1.01382	0.510888	0.145062	15844	0.0692421
630	2012	铜陵有色	有色金属冶炼及压延加工业	C32	1	0	2	0	0	0	0	0	1	3	0	-0.5183	0	13	5	6.25			0.157536	251000000	1992	22540000000	39890000000	14760000000	22670000000	5133000000	5140000000	27820000000	0.697281	0.994454	0.514949	0.116879	15966	0.0661852
630	2013	铜陵有色	有色金属冶炼及压延加工业	C32	1	0	2	0	0	0	0	0	1	3	0	-0.5253	0	13	5	6.5			0.181358	216500000	1992	21420000000	39750000000	13290000000	21910000000	5829000000	5874000000	27790000000	0.699186	0.977754	0.500899	0.083036	16129	0.0371901
630	2014	铜陵有色	有色金属冶炼及压延加工业	C32	1	0	2	0	0	0	0	0	1	3	0	-0.3955	0	16	7	7.4			0.104619	196000000	1992	25690000000	46930000000	15250000000	25270000000	5574000000	5635000000	31260000000	0.666115	1.01654	0.64987	0.112592	16272	0.096352
630	2015	铜陵有色	有色金属冶炼及压延加工业	C32	1	0	2	0	0	0	0	0	1	3	0	-0.3977	0	14	5	6.98	0.0012	0.0022	0.219474	138100000	1992	22320000000	44170000000	12960000000	22680000000	6188000000	6288000000	29540000000	0.66883	0.984106	0.649811	0.163055	16051	0.0159084
630	2016	铜陵有色	有色金属冶炼及压延加工业	C32	1	0	2	0	0	0	0	0	3	7	0.0086	-0.3926	0	14	6	7.09	0.0037	0.0037	0.202727	133800000	1992	22690000000	44590000000	13240000000	23120000000	3216000000	3368000000	27070000000	0.60694	0.981314	0.621262	0.286792	16054	-0.0031111
630	2017	铜陵有色	有色金属冶炼及压延加工业	C32	1	0	2	0	0	0	0	0	2	5	0.0107	-0.3789	0	12	4	7.26	0.0069	0.0107	0.176914	118700000	1992	24930000000	47790000000	16310000000	26610000000	1167000000	1925000000	29220000000	0.611346	0.936994	0.534247	0.17335	15882	0.0204935
630	2018	铜陵有色	有色金属冶炼及压延加工业	C32	1	0	2	0	0	0	0	0	3	7	0.0176	-0.3682	0	13	4	7.44	0.0069	0.021	0.184562	97519891	1992	23570000000	46990000000	11720000000	21320000000	4134000000	5365000000	27500000000	0.585336	1.10567	0.630573	0.246956	15795	0.0145237
630	2019	铜陵有色	有色金属冶炼及压延加工业	C32	1	0	2	0	0	0	0	0	3	7	0.0339	-0.3485	0	15	5	7.62	0.0199	0.0441	0.169659	164000000	1992	23820000000	47910000000	10410000000	21870000000	3905000000	5183000000	27900000000	0.582374	1.08901	0.589619	0.208276	15292	0.020201
632	2008	三木集团	批发业	F51	0	0	1	0	0	0	0	0	2	5	0.1882	-0.0363	0	8	3	6.79	0.0396	0.1946	0.0374123	2.37192e+06	1993	2908000000	3144000000	672300000	2253000000	198000000	258300000	2519000000	0.801206	1.29074	0.666868	0.135447	545	-0.0003961
632	2009	三木集团	批发业	F51	0	0	1	0	0	0	0	0	2	5	0.0544	-0.1262	0	9	3	6.89	0.0211	0.0772	0.0512471	4971474	1993	2680000000	3004000000	607400000	2057000000	294600000	294600000	2353000000	0.783497	1.30278	0.613942	0.24505	530	-0.0048118
632	2010	三木集团	批发业	F51	0	0	1	0	0	0	0	0	2	5	0.0176	-0.163	0	7	3	6.72	0.0081	0.0295	0.048016	3.05748e+06	1993	2949000000	3385000000	905900000	2390000000	317800000	317800000	2709000000	0.800281	1.23382	0.675451	0.21125	508	-0.0016195
632	2011	三木集团	批发业	F51	0	0	1	0	0	0	0	0	2	5	0.0079	-0.1727	0	7	3	6.91	0.0081	0.0326	0.0469166	1.852e+06	1993	3174000000	3760000000	924900000	2651000000	409900000	409900000	3062000000	0.814329	1.19746	0.665792	0.146381	528	0.0017103
632	2012	三木集团	批发业	F51	0	0	1	0	0	0	0	0	2	5	0.0059	-0.1747	0	9	5	7.33	0.0081	0.0328	0.0488105	1870126	1993	2989000000	4929000000	977500000	2934000000	402700000	402700000	3566000000	0.723404	1.01869	0.59289	0.166717	480	-0.0012055
632	2013	三木集团	批发业	F51	0	0	1	0	0	0	0	0	2	5	0.0084	-0.1722	0	6	3	7.47	0.1465	0.1962	0.0823744	10161974	1993	3624000000	5683000000	1326000000	3361000000	615900000	615900000	4229000000	0.744141	1.07812	0.662528	0.22568	523	0.0307408
632	2014	三木集团	批发业	F51	0	0	1	0	0	0	0	0	1	3	0	-0.1806	0	7	3	8.09	0.0494	0.2149	0.0751144	5.16923e+06	1993	3431000000	5927000000	782500000	3023000000	1183000000	1183000000	4493000000	0.758119	1.13513	0.716629	0.061741	543	0.0338936
632	2015	三木集团	批发业	F51	0	0	1	0	0	0	0	0	1	3	0	-0.186	1	6	3	8.96	0.1487	0.1586	0.0440403	3.18789e+06	1993	4520000000	7153000000	869600000	4047000000	1435000000	1435000000	5792000000	0.809664	1.11674	0.757284	0.059528	546	0.0053322
632	2016	三木集团	批发业	F51	0	0	1	0	0	0	0	0	1	3	0	-0.1806	0	11	5	9.15	0.0496	0.1573	0.0217782	5.38756e+06	1993	4123000000	6757000000	1249000000	4187000000	851600000	851600000	5350000000	0.791871	0.984663	0.569428	0.096128	573	-0.0234452
632	2017	三木集团	批发业	F51	0	0	1	0	0	0	0	0	1	3	0	-0.1806	1	6	3	9.5	0.0496	0.0925	0.0573179	5325972	1993	4406000000	7047000000	1630000000	4468000000	799000000	799000000	5582000000	0.792013	0.985982	0.57287	0.094413	551	-0.0043245
632	2018	三木集团	批发业	F51	0	0	1	0	0	0	0	0	2	5	0.1264	-0.0542	0	7	3	9.87	0.1264	0.237	0.0635746	5.72555e+06	1993	5189000000	7773000000	843300000	4044000000	1835000000	1835000000	6197000000	0.797246	1.28319	0.682131	0.076982	651	0.0026226
632	2019	三木集团	批发业	F51	0	0	1	0.142857	1	0	0	0.0714286	2	5	0.1264	-0.0542	1	11	4	10.26	0.1264	0.2322	0.0851469	4.52905e+06	1993	5738000000	8540000000	993700000	5012000000	1493000000	1493000000	6827000000	0.799435	1.14483	0.614179	0.170729	643	0.0247794
635	2008	英力特	化学原料及化学制品制造业	C26	1	0	3	0.111111	1	0	0	0.047619					0	9	3	4.14	0.0545	0.1307	0.039517	19090343	1996	642800000	3979000000	716500000	1910000000	1288000000	1288000000	3210000000	0.806885	0.336542	0.221705	0.063816	3535	0.0131803
635	2009	英力特	化学原料及化学制品制造业	C26	1	0	3	0	0	0	0	0					0	9	3	4.29	0.0482	0.0482	0.0491044	4.3821e+06	1996	430500000	3751000000	1174000000	2008000000	822000000	822000000	2844000000	0.758209	0.214407	0.105258	0.016791	3429	-0.0166546
635	2010	英力特	化学原料及化学制品制造业	C26	1	0	3	0	0	0	0	0					0	8	3	3.83	0.0332	0.0332	0.015576	5.74448e+06	1996	511600000	3679000000	1435000000	2290000000	436000000	436000000	2744000000	0.745928	0.223396	0.117208	0.037212	3326	-0.0575649
635	2011	英力特	化学原料及化学制品制造业	C26	1	0	3	0	0	0	0	0					0	8	3	3.91	0.0332	0.0416	0.0251389	8818313	1996	774300000	3750000000	1814000000	2358000000	364000000	364000000	2745000000	0.731939	0.328328	0.171927	0.056933	3320	-0.0622302
635	2012	英力特	化学原料及化学制品制造业	C26	1	0	3	0	0	0	0	0					0	8	3	4.28			0.0418066	8.86726e+06	1996	610700000	3626000000	151000000	530800000	366000000	366000000	945700000	0.26082	1.15066	0.551366	0.043215	3220	-0.0604021
635	2013	英力特	化学原料及化学制品制造业	C26	1	0	3	0	0	0	0	0					0	8	3	4.38	0.0194	0.0334	0.0305172	20943917	1996	754000000	3552000000	350000000	763900000	0	0	807700000	0.227402	0.986926	0.788276	0.054647	2875	-0.0702698
635	2014	英力特	化学原料及化学制品制造业	C26	1	0	3	0.111111	1	0	0	0.0526316					0	10	4	5.15	0.0083	0.0236	0.0370899	9.82417e+06	1996	472400000	3097000000	0	289700000	0	0	329200000	0.106284	1.63068	1.06983	0.330174	2563	-0.0623834
635	2015	英力特	化学原料及化学制品制造业	C26	1	0	3	0.111111	1	0	0	0.05					0	14	5	4.95	0.0102	0.0348	0.0189208	11733956	1996	715600000	3144000000	0	314400000	0	0	350600000	0.111514	2.27589	1.84777	0.64571	2525	-0.0808498
635	2016	英力特	化学原料及化学制品制造业	C26	1	0	3	0	0	0	0	0					0	9	3	5.14	0.0101	0.0331	0.0278966	23868411	1996	1104000000	3330000000	0	402800000		0	435000000	0.130624	2.74113	2.16421	0.913466	2332	-0.078602
635	2017	英力特	化学原料及化学制品制造业	C26	1	0	3	0	0	0	0	0					0	8	3	5.3	0.0126	0.0363	0.0170751	7.02782e+06	1996	1374000000	3444000000		433600000			458700000	0.13317	3.16893	2.67304	0.711869	2235	-0.0694165
635	2018	英力特	化学原料及化学制品制造业	C26	1	0	3	0	0	0	0	0					0	13	3	5.46	0.0129	0.0417	0.0409295	6.88047e+06	1996	1256000000	3136000000		471600000			491100000	0.156592	2.66365	2.22286	0.310841	2172	-0.0500452
635	2019	英力特	化学原料及化学制品制造业	C26	1	0	3	0	0	0	0	0					0	12	3	5.62	0.0126	0.0431	0.0410579	6.40139e+06	1996	1379000000	3098000000		412400000			426600000	0.137681	3.34328	3.09603	0.075763	2180	-0.0604975
636	2008	风华高科	计算机、通信和其他电子设备制造业	C39	1	0	1	0	0	0	0	0	3	7	0.0203	-0.2618	0	13	5	7.52	0.016	0.0295	0.088167	8029885	1994	1268000000	2897000000	561500000	975600000	0	34581818	1085000000	0.374641	1.29977	0.959451	0.472876	7483	-0.0313836
636	2009	风华高科	计算机、通信和其他电子设备制造业	C39	1	0	1	0	0	0	0	0	2	5	0.0131	-0.2377	0	13	5	7.62	0.0131	0.0299	0.0637622	13308882	1994	1160000000	2689000000	159600000	683600000	41500000	68154546	822100000	0.30569	1.69703	1.27676	0.547093	8605	-0.0405644
636	2010	风华高科	计算机、通信和其他电子设备制造业	C39	1	0	1	0	0	0	0	0	2	5	0.0174	-0.1954	0	14	7	7.73	0.0131	0.028	0.0252254	10827952	1994	1360000000	3296000000	114000000	719900000	0	22690910	885600000	0.26868	1.88942	1.45484	0.505563	8637	0.0173938
636	2011	风华高科	计算机、通信和其他电子设备制造业	C39	1	0	1	0	0	0	0	0	2	5	0.0273	-0.206	0	12	5	7.88	0.0131	0.0352	0.0449791	22901042	1994	1207000000	3310000000	187000000	805100000	0	18727274	1011000000	0.305384	1.49889	1.04239	0.387303	7805	0.019219
636	2012	风华高科	计算机、通信和其他电子设备制造业	C39	1	0	1	0	0	0	0	0	2	5	0.0291	-0.2249	0	12	5	8.33	0.0131	0.0483	0.0487679	18260858	1994	1279000000	3279000000	313000000	899000000	0	14763638	1081000000	0.329583	1.42243	1.04153	0.365946	6861	-0.0032234
636	2013	风华高科	计算机、通信和其他电子设备制造业	C39	1	0	1	0	0	0	0	0	2	5	0.0268	-0.2272	0	17	8	8.64	0.0131	0.0329	0.047168	26087746	1994	1794000000	3869000000	591800000	1357000000	0	10800002	1556000000	0.402173	1.32251	1.07536	0.142495	6219	-0.0126684
636	2014	风华高科	计算机、通信和其他电子设备制造业	C39	1	0	1	0	0	0	0	0	2	5	0.0259	-0.2693	0	9	5	9.3	0.0157	0.0379	0.0273251	20390720	1994	2622000000	5083000000	260000000	1100000000	0	5600006	1316000000	0.258933	2.38454	2.05409	1.25241	5330	0.0106207
636	2015	风华高科	计算机、通信和其他电子设备制造业	C39	1	0	1	0	0	0	0	0	2	5	0.0492	-0.2194	0	8	4	9.68	0.0258	0.0594	0.0437321	38766631	1994	3058000000	6588000000	493400000	1535000000	0	27635321	1804000000	0.273827	1.99246	1.67444	0.898871	7026	0.0255195
636	2016	风华高科	计算机、通信和其他电子设备制造业	C39	1	0	1	0	0	0	0	0	3	7	0.045	-0.2298	0	11	4	9.86	0.0258	0.0812	0.0108536	39503959	1994	2921000000	6642000000	598300000	1777000000	153000000	167300000	2123000000	0.319639	1.64372	1.38526	0.274874	7137	0.0481187
636	2017	风华高科	计算机、通信和其他电子设备制造业	C39	1	0	1	0	0	0	0	0	2	5	0.0407	-0.2187	0	9	4	10.2	0.022	0.0618	0.0161745	31644582	1994	2698000000	6329000000	282300000	1585000000		5.95834e+06	1748000000	0.276182	1.70193	1.39016	0.269503	6697	0.031296
636	2018	风华高科	计算机、通信和其他电子设备制造业	C39	1	0	1	0	0	0	0	0	3	7	0.0459	-0.1658	0	7	4	10.56	0.0209	0.0732	0.000303	55794945	1994	3421000000	7043000000	85000000	1334000000		1454548	1515000000	0.215138	2.56469	2.18798	0.869001	6727	0.0375407
636	2019	风华高科	计算机、通信和其他电子设备制造业	C39	1	0	1	0	0	0	0	0	2	5	0.018	-0.1912	0	10	4	10.92	0.0099	0.035	0.0499183	61880772	1994	3346000000	7002000000	35037217	1131000000		1454548	1363000000	0.194626	2.95799	2.55427	1.28291	6176	-0.0057809
651	2008	格力电器	电气机械及器材制造业	C38	0	0	1	0.222222	1	0	0.2	0.176471	3	7	0.1519	-0.0739	0	9	3	7.52	0.2258	0.3642	0.0663076	24627807	1989	23280000000	30560000000	8.40156e+06	22970000000	0	0	22970000000	0.75164	1.01336	0.804834	0.138545	22141	0.0262675
651	2009	格力电器	电气机械及器材制造业	C38	0	0	1	0.111111	1	0	0	0.0625	3	7	0.1325	-0.062	0	9	3	7.62	0.0982	0.1093	0.0794243	102000000	1989	42610000000	51530000000	961600000	40840000000	0	0	40880000000	0.793273	1.04338	0.90078	0.231967	22029	0.0100111
651	2010	格力电器	电气机械及器材制造业	C38	0	0	1	0.125	1	0	0	0.0666667	3	7	0.1501	-0.0547	0	7	3	7.73	0.1028	0.1028	0.0835615	96325946	1989	54530000000	65600000000	1900000000	49670000000	1854000000	1854000000	51590000000	0.786421	1.09779	0.865095	0.135089	62044	0.0398339
651	2011	格力电器	电气机械及器材制造业	C38	0	0	1	0.25	1	0	0	0.133333	3	7	0.1279	-0.0769	0	7	3	7.88	0.099	0.1112	0.114021	145400000	1989	71760000000	85210000000	2739000000	64190000000	2582000000	2582000000	66830000000	0.784335	1.11781	0.845147	0.098746	72671	0.0638437
651	2012	格力电器	电气机械及器材制造业	C38	0	0	1	0	0	0.333333	0	0.0666667	3	7	0.1668	-0.0154	0	7	3	8.33	0.0846	0.0846	0.090085	252800000	1989	85090000000	107600000000	3521000000	78830000000	984500000	984500000	79990000000	0.7436	1.07938	0.860742	0.271095	80189	0.0319104
651	2013	格力电器	电气机械及器材制造业	C38	0	0	1	0	0	0.333333	0	0.0625	3	7	0.2031	0.0209	0	7	3	8.64	0.0846	0.0846	0.0770457	660500000	1989	103700000000	133700000000	3317000000	96490000000	1375000000	1375000000	98240000000	0.734734	1.07505	0.939047	0.303232	72150	0.0122203
651	2014	格力电器	电气机械及器材制造业	C38	0	0	1	0	0	0.333333	0	0.0588235	3	7	0.2028	0.0206	0	10	5	9.3	0.0909	0.0909	0.0694608	681900000	1989	120100000000	156200000000	3579000000	108400000000	2259000000	2259000000	111100000000	0.711123	1.10845	1.02912	0.401394	71419	0.0037199
651	2015	格力电器	电气机械及器材制造业	C38	0	0	1	0.222222	1	0.333333	0.166667	0.222222	3	7	0.1178	-0.1083	0	12	5	9.68	0.0891	0.113	0.0691908	1161000000	1989	120900000000	161700000000	6277000000	112600000000	0	0	113100000000	0.699646	1.07391	0.989791	0.686925	70561	0.0104888
651	2016	格力电器	电气机械及器材制造业	C38	0	0	1	0.25	1	0.333333	0.166667	0.235294	3	7	0.1257	-0.0996	0	9	3	9.86	0.0891	0.1203	0.0636133	960300000	1989	142900000000	182400000000	10700000000	126900000000		0	127400000000	0.698834	1.12638	1.05525	0.562133	71610	0.0093699
651	2017	格力电器	电气机械及器材制造业	C38	0	0	1	0.142857	1	0.333333	0.142857	0.176471	3	7	0.1732	-0.0597	0	8	3	10.2	0.0891	0.1806	0.057475	880200000	1989	171500000000	215000000000	18650000000	147500000000			148100000000	0.689094	1.16302	1.05069	0.144816	85222	0.0025954
651	2018	格力电器	电气机械及器材制造业	C38	0	0	1	0.166667	1	0.333333	0.142857	0.1875	3	7	0.1708	-0.0553	0	13	6	10.56	0.0891	0.1782	0.0717088	671700000	1989	199700000000	251200000000	22070000000	157700000000	0	0	158500000000	0.630963	1.26651	1.1396	0.182465	88800	0.009309
651	2019	格力电器	电气机械及器材制造业	C38	0	0	1	0.222222	1	0	0.166667	0.166667	3	7	0.2379	0.0049	0	12	5	10.92	0.1488	0.2453	0.0767428	1216000000	1989	213400000000	283000000000	15940000000	169600000000	46885883	46885883	170900000000	0.604033	1.25828	1.11624	0.155528	88846	0.0099535
652	2008	泰达股份	批发业	F51	0	0	1	0	0	0	0	0	1	3	0	-0.3648	0	9	3	6.59	0.0103	0.0207	0.0922877	5728449	1992	3404000000	6456000000	1150000000	3000000000	322500000	916000000	3966000000	0.614253	1.13493	0.755167	0.324647	759	-0.0724745
652	2009	泰达股份	批发业	F51	0	0	1	0	0	0	0	0	1	3	0	-0.362	0	9	3	6.64	0.0081	0.0133	0.0140009	8.39671e+06	1992	4485000000	7791000000	2040000000	3823000000	470000000	1067000000	4938000000	0.633818	1.17298	0.77247	0.40477	711	-0.0043823
652	2010	泰达股份	批发业	F51	0	0	1	0	0	0	0	0	2	5	0.0041	-0.3504	0	8	3	7.06				3.75145e+06	1992	4722000000	9360000000	2995000000	4959000000	673200000	1273000000	6293000000	0.672316	0.952101	0.724204	0.309574	1311	0.0881006
652	2011	泰达股份	批发业	F51	0	0	1	0	0	0	0	0	2	5	0.0028	-0.3517	0	12	5	7.43	0.0081	0.0081		22315406	1992	6955000000	13750000000	4663000000	9098000000	1202000000	1804000000	11020000000	0.801483	0.764461	0.485325	0.128572	1235
652	2012	泰达股份	批发业	F51	0	0	1	0	0	0	0	0	1	3	0	-0.3576	0	10	3	9.02	0.0081	0.0133	0.059397	12407547	1992	9410000000	16480000000	3699000000	11380000000	1339000000	2248000000	13690000000	0.830865	0.826834	0.431602	0.089917	1088	0.040039
652	2013	泰达股份	批发业	F51	0	0	1	0	0	0	0	0	2	5	0.0054	-0.3516	0	10	4	9.42	0.0081	0.0135	0.0398774	177800000	1992	12710000000	19810000000	5353000000	13550000000	2751000000	3027000000	16820000000	0.849184	0.937539	0.465074	0.220882	996	-0.0011608
652	2014	泰达股份	批发业	F51	0	0	1	0	0	0	0	0	2	5	0.0111	-0.357	0	9	4	9.29	0.0154	0.0197	0.0478025	171200000	1992	16840000000	23480000000	7482000000	16100000000	2318000000	3676000000	20020000000	0.852878	1.04593	0.476207	0.047957	941	0.0056198
652	2015	泰达股份	批发业	F51	0	0	1	0	0	0	0	0	2	5	0.005	-0.3658	0	10	3	9.44	0.0339	0.0526	0.0395292	14248218	1992	21010000000	28570000000	8017000000	17300000000	3920000000	7095000000	24670000000	0.86348	1.21419	0.516206	0.067086	974	0.0037451
652	2016	泰达股份	批发业	F51	0	0	1	0	0	0	0	0	2	5	0.0054	-0.3662	0	9	3	9.78	0.0054	0.0164	0.0500258	13352138	1992	24850000000	32080000000	7031000000	18050000000	6844000000	9404000000	27740000000	0.864875	1.37649	0.627367	0.065437	1016	0.005905
652	2017	泰达股份	批发业	F51	0	0	1	0	0	0	0	0	2	5	0.0041	-0.3655	0	9	3	10.29	0.0041	0.0088	0.0588812	8341671	1992	25190000000	32810000000	7150000000	19510000000	6252000000	8092000000	27970000000	0.852533	1.29097	0.551094	0.057576	1040	0.0125101
652	2018	泰达股份	批发业	F51	0	0	1	0	0	0	0	0	1	3	0	-0.3736	0	14	5	10.83	0.0034	0.0085	0.0591204	12100191	1992	26260000000	34620000000	8669000000	25490000000	2643000000	3563000000	29460000000	0.850991	1.02998	0.468245	0.013837	1244	0.0090206
652	2019	泰达股份	批发业	F51	0	0	1	0	0	0	0	0	1	3	0	-0.3695	1	16	4	11.4	0.0033	0.0087	0.0324192	26212140	1992	25600000000	34240000000	6159000000	23800000000	3736000000	4016000000	28260000000	0.82546	1.07567	0.458146	0.010956	1274	-0.0218565
655	2008	金岭矿业	黑色金属矿采选业	B08	1	0	1	0	0	0	0	0	2	5	0.0165	-0.5294	0	9	3	6.89	0.0228	0.0497	0.0437247	0	1989	798000000	1376000000	20000000	129600000	1616866	1616866	131300000	0.0954268	6.15541	5.8492	3.37987	1932	-0.0154989
655	2009	金岭矿业	黑色金属矿采选业	B08	1	0	1	0	0	0	0	0	1	3	0	-0.5993	0	9	3	6.94	0.011	0.0152	0.0542386	0	1989	1098000000	1918000000	0	229700000	1616866	1616866	245100000	0.127783	4.78162	4.52885	2.38041	3403	-0.0113432
655	2010	金岭矿业	黑色金属矿采选业	B08	1	0	1	0	0	0	0	0	1	3	0	-0.5993	0	9	4	6.75	0.011	0.0217	0.16613	400000	1989	1398000000	2439000000	0	260900000	1616866	1616866	277700000	0.113821	5.35908	5.08379	2.22604	3354	0.0250602
655	2011	金岭矿业	黑色金属矿采选业	B08	1	0	1	0	0	0	0	0	2	5	0.0015	-0.5978	0	9	3	6.85	0.0072	0.0072	0.163211	0	1989	1841000000	2934000000	0	297200000	19000000	19000000	333400000	0.11365	6.19465	5.88933	3.04469	3341	0.0358307
655	2012	金岭矿业	黑色金属矿采选业	B08	1	0	1	0	0	0	0	0	1	3	0	-0.5993	0	8	3	7.24	0.0031	0.0031	0.166041	0	1989	1155000000	3336000000	100000000	460700000	48760000	48760000	522800000	0.15671	2.50712	2.30192	0.691145	3213	0.0278237
655	2013	金岭矿业	黑色金属矿采选业	B08	1	0	1	0	0	0	0	0	1	3	0	-0.5993	0	8	3	7.39	0.0031	0.0073	0.143891	500000	1989	1360000000	3595000000	39000000	550800000	0	0	560200000	0.155839	2.46842	2.12838	0.438844	3064	0.0237556
655	2014	金岭矿业	黑色金属矿采选业	B08	1	0	1	0	0	0	0	0	1	3	0	-0.5951	0	12	6	7.76	0.0028	0.0162	0.137795	0	1989	1130000000	3667000000	0	383100000	0	89888000	474700000	0.129441	2.95017	2.42745	0.20244	2939	0.0223932
655	2015	金岭矿业	黑色金属矿采选业	B08	1	0	1	0	0	0	0	0	1	3	0	-0.5951	0	9	3	7.85	0.0044	0.0136	0.133538	8.07667e+06	1989	976600000	3430000000	55000000	235000000	0	0	235400000	0.0686192	4.15564	3.30057	0.200187	3265	0.0384323
655	2016	金岭矿业	黑色金属矿采选业	B08	1	0	1	0	0	0	0	0	2	5	0.0027	-0.5924	0	11	3	7.94	0.0036	0.0111	0.175794	2451555	1989	915800000	3003000000	150000000	374900000		0	377200000	0.125634	2.44293	2.11044	0.167674	3151	-0.0071245
655	2017	金岭矿业	黑色金属矿采选业	B08	1	0	1	0	0	0	0	0	2	5	0.0047	-0.5904	0	11	3	8.08	0.0047	0.0234	0.157418	1418270	1989	979100000	2658000000	100000000	294800000			351900000	0.13236	3.32081	2.80955	0.38169	2984	-0.0032039
655	2018	*ST 金岭	黑色金属矿采选业	B08	1	0	1						1	3	0	-0.5951	0	9	3	8.23				7.00468e+06	1989	1070000000	2716000000		264800000			308500000	0.113582	4.03871	3.61734	1.19151	2792
655	2019	金岭矿业	黑色金属矿采选业	B08	1	0	1	0	0	0	0	0	1	3	0	-0.5951	0	11	3	8.38	0.0052	0.0239		1.63811e+06	1989	1317000000	2889000000		263800000			298100000	0.103187	4.99353	4.68447	2.87609	2851	0.0002092
657	2008	*ST中钨	有色金属冶炼及压延加工业	C32	1	0	1										0	10	4	4.43				0	1993	259800000	446100000	0	104800000	0	10053330	114900000	0.257527	2.47829	1.04527	0.542351	1666
657	2009	*ST中钨	有色金属冶炼及压延加工业	C32	1	0	1										0	9	3	4.31				0	1993	290000000	458500000	0	129800000	0	8.10153e+06	137900000	0.300731	2.23428	0.722047	0.456719	1963
657	2010	*ST中钨	有色金属冶炼及压延加工业	C32	1	0	1										0	8	3	4.68				0	1993	217100000	374800000	0	38473809	0	8.06412e+06	46537927	0.124153	5.64394	1.79518	1.66324	1683
657	2011	*ST中钨	有色金属冶炼及压延加工业	C32	1	0	1										0	8	3	4.76				0	1993	228100000	393400000	0	50929777	0	9.5664e+06	60496174	0.153769	4.47851	0.239126	0.147523	1575
657	2012	*ST中钨	有色金属冶炼及压延加工业	C32	1	0	1										0	8	3	5.46				0	1993	204500000	370200000	0	77089660	0	11205208	88294868	0.238527	2.65271	0.309811	0.211567	1430
657	2013	中钨高新	有色金属冶炼及压延加工业	C32	1	0	1	0	0	0	0	0					0	12	4	5.68	0.0062	0.0259		81616414	1993	6043000000	9619000000	2958000000	4283000000	1138000000	1249000000	5695000000	0.592067	1.41085	0.684558	0.29323	10426
657	2014	中钨高新	有色金属冶炼及压延加工业	C32	1	0	1	0	0	0	0	0					0	8	3	5.87	0.0183	0.0447	0.291381	132500000	1993	4219000000	7818000000	1759000000	3065000000	561600000	561600000	3897000000	0.498505	1.37656	0.73894	0.087516	10914	-0.0035293
657	2015	中钨高新	有色金属冶炼及压延加工业	C32	1	0	1	0	0	0	0	0					0	12	5	5.21	0.0045	0.0073		46341929	1993	3348000000	6830000000	1005000000	2492000000	560100000	560100000	3370000000	0.49342	1.34368	0.753962	0.186864	10399	-0.0202434
657	2016	中钨高新	有色金属冶炼及压延加工业	C32	1	0	1	0	0	0	0	0					0	15	3	5.28	0.0139	0.0305		58286028	1993	3542000000	6880000000	1145000000	2650000000	361000000	361000000	3291000000	0.478328	1.33654	0.711219	0.22857	10129
657	2017	中钨高新	有色金属冶炼及压延加工业	C32	1	0	1	0	0	0	0	0					0	9	3	5.41	0.0106	0.032	0.182215	75591028	1993	4268000000	7416000000	1186000000	2884000000	308400000	463900000	3666000000	0.494335	1.47965	0.832402	0.289093	7925	-0.0215196
657	2018	中钨高新	有色金属冶炼及压延加工业	C32	1	0	1	0	0	0	0	0					0	12	4	5.54	0.0121	0.0397	0.163477	46636419	1993	4199000000	7437000000	1546000000	2981000000	258100000	339000000	3662000000	0.492383	1.40894	0.792129	0.301549	7889	-0.000859
657	2019	中钨高新	有色金属冶炼及压延加工业	C32	1	0	1	0	0	0	0	0					0	7	3	5.68	0.0182	0.0466	0.143756	63528095	1993	3966000000	7316000000	1829000000	2889000000	192500000	204900000	3446000000	0.471075	1.37283	0.771126	0.251417	7537	0.0174114
661	2008	长春高新	医药制造业	C27	1	0	2	0	0	0	0	0	2	5	0.028	-0.24369	0	8	3	5.72	0.0147	0.0763	0.0093187	0	1993	951600000	1548000000	198000000	716100000	214600000	234600000	976100000	0.630745	1.32879	0.690401	0.142653	2187	-0.0149514
661	2009	长春高新	医药制造业	C27	1	0	2	0	0	0	0	0	2	5	0.0123	-0.2668	0	9	3	5.8	0.0213	0.0808	0.068754	8.91403e+06	1993	957400000	1551000000	116000000	793000000	16310000	22310000	859900000	0.554468	1.2074	0.716722	0.212621	2143	0.0217542
661	2010	长春高新	医药制造业	C27	1	0	2	0	0	0	0	0	1	3	0	-0.251	0	8	3	5.42	0.0215	0.0511	0.0916179	25374110	1993	1139000000	1762000000	120000000	878600000	16310000	22310000	957700000	0.543646	1.29674	0.876341	0.323857	2730	0.0655653
661	2011	长春高新	医药制造业	C27	1	0	2	0	0	0	0	0	1	3	0	-0.2632	0	9	3	5.55	0.0257	0.037	0.100972	39766090	1993	1251000000	2059000000	175500000	1057000000	15630000	15630000	1112000000	0.540351	1.18259	0.837978	0.250001	3095	0.0977743
661	2012	长春高新	医药制造业	C27	1	0	2	0	0	0	0	0	2	5	0.0141	-0.2644	0	8	3	6.06	0.0244	0.0244	0.0876535	18043368	1993	1342000000	2314000000	180100000	946200000	6250000	6250000	1011000000	0.436626	1.41881	0.960931	0.465409	3385	0.0637186
661	2013	长春高新	医药制造业	C27	1	0	2	0	0	0	0	0	1	3	0	-0.2384	0	8	3	6.11	0.0201	0.0337	0.104473	13815387	1993	1669000000	2805000000	98000000	997700000	20570000	20570000	1101000000	0.39257	1.67271	1.22813	0.60906	3474	0.0753748
661	2014	长春高新	医药制造业	C27	1	0	2	0	0	0	0	0	1	3	0	-0.2636	0	13	6	6.27	0.0136	0.0136	0.0241667	18147744	1993	1877000000	3148000000	83500000	970900000	19890000	19890000	1104000000	0.350592	1.93313	1.20528	0.67926	3757	0.0071662
661	2015	长春高新	医药制造业	C27	1	0	2	0	0	0	0	0	1	3	0	-0.2555	0	8	3	6.47	0.0107	0.0107	0.0869273	17683898	1993	2262000000	3816000000	79000000	1201000000	23710000	23710000	1380000000	0.361767	1.88355	1.31847	0.831053	3861	0.0515356
661	2016	长春高新	医药制造业	C27	1	0	2	0	0	0	0	0	2	5	0.0076	-0.2488	0	9	3	6.7	0.0076	0.0076	0.0517352	28627605	1993	4415000000	6204000000	77000000	1586000000	7670000	7670000	1753000000	0.282593	2.78349	2.35708	0.704276	4346	0.0304957
661	2017	长春高新	医药制造业	C27	1	0	2	0	0	0	0	0	2	5	0.02	-0.2626	0	9	3	6.84	0.02	0.02	0.0427579	20628098	1993	5257000000	7351000000	60000000	1974000000	12490000	12490000	2151000000	0.29261	2.66368	1.73137	0.704415	4613	0.0194476
661	2018	长春高新	医药制造业	C27	1	0	2	0	0	0	0	0	2	6	0.0091	-0.2975	0	13	3	6.98	0.0107	0.0107	0.103105	31106909	1993	6536000000	9413000000	255000000	2914000000	11810000	11810000	3087000000	0.327952	2.2432	1.61414	0.639535	5072	0.0775824
661	2019	长春高新	医药制造业	C27	1	0	2	0	0	0	0	0	2	6	0.0274	-0.2408	0	10	3	7.13	0.1151	0.1477	0.0948734	21642618	1993	8741000000	12720000000	515000000	3217000000	67595394	67595394	3914000000	0.307654	2.71706	2.17297	1.14786	5535	0.0766148
663	2008	永安林业	家具制造业	C21	0	0	1	0.111111	1	0	0	0.0454545	2	5	0.0838	-0.3512	0	10	3	6.79	0.0549	0.1171	0.141605	0	1994	607700000	1096000000	201500000	332600000	336900000	350100000	704500000	0.642828	1.82732	0.387606	0.145421	1461	0.0193471
663	2009	永安林业	家具制造业	C21	0	0	1	0.111111	1	0	0	0.047619	2	5	0.0864	-0.3486	0	10	3	6.89	0.0549	0.1271	0.0537616	227000	1994	723500000	1324000000	230000000	353800000	434400000	441300000	854300000	0.645256	2.04517	0.68261	0.244115	1422	0.0954217
663	2010	永安林业	家具制造业	C21	0	0	1	0.111111	1	0	0	0.047619	2	5	0.078	-0.357	0	8	3	6.72	0.0549	0.1249	0.0302012	3283106	1994	699700000	1522000000	382400000	521300000	527900000	532700000	1093000000	0.718408	1.34214	0.273955	0.097736	1354	0.143875
663	2011	永安林业	家具制造业	C21	0	0	1	0.111111	1	0	0	0.047619	2	5	0.0695	-0.3648	0	9	4	6.91	0.0464	0.1241	0.203397	1494381	1994	725700000	1512000000	393500000	567200000	528500000	530800000	1135000000	0.75086	1.2793	0.22731	0.072098	1215	-0.0133181
663	2012	永安林业	家具制造业	C21	0	0	1	0.111111	1	0	0	0.047619	2	5	0.0387	-0.3836	0	9	4	7.33	0.0266	0.0816	0.160133	4.96076e+06	1994	750800000	1460000000	325700000	531700000	512300000	515000000	1080000000	0.739844	1.41207	0.254819	0.158247	961	-0.031287
663	2013	永安林业	家具制造业	C21	0	0	1	0	0	0.2	0	0.05	2	5	0.0232	-0.3876	0	11	4	7.47	0.0244	0.0584	0.147889	7.30224e+06	1994	729800000	1355000000	311000000	546000000	421500000	424100000	994100000	0.733792	1.33661	0.151656	0.061822	813	-0.025596
663	2014	永安林业	家具制造业	C21	0	0	1	0	0	0.2	0	0.05	2	5	0.0085	-0.3942	0	6	3	8.09	0.0303	0.0784	0.144107	6.95558e+06	1994	771400000	1371000000	366900000	631000000	355400000	358000000	1017000000	0.741733	1.22246	0.182239	0.069321	712	-0.0237971
663	2015	永安林业	家具制造业	C21	0	0	1	0	0	0	0	0	2	5	0.0759	-0.1585	0	6	3	8.96	0.1578	0.3697	0.122248	3301397	1994	2097000000	3984000000	782400000	1607000000	293400000	296100000	1940000000	0.486907	1.30482	0.64986	0.105407	4133	-0.0004051
663	2016	永安林业	家具制造业	C21	0	0	1	0	0	0	0	0	2	5	0.0952	-0.1393	0	11	5	9.15			0.429318	63073638	1994	2178000000	4324000000	701000000	1702000000	388500000	431600000	2162000000	0.500101	1.27978	0.789129	0.175448	2864	0.026588
663	2017	永安林业	家具制造业	C21	0	0	1	0	0	0	0	0	2	5	0.0954	-0.1391	0	7	3	9.5	0.1773	0.3892	0.449904	92771749	1994	1966000000	4163000000	818800000	1655000000	245300000	269300000	1946000000	0.46751	1.18787	0.736466	0.197891	2881	0.0118097
663	2018	永安林业	家具制造业	C21	0	0	1	0	0	0	0	0	2	5	0.09	-0.1445	0	3	1	9.87			0.45729	20344438	1994	1483000000	2789000000	1043000000	1812000000	79330640	116600000	1951000000	0.699734	0.818104	0.375656	0.056842	2278	-0.0078427
663	2019	永安林业	家具制造业	C21	0	0	1	0	0	0	0	0	2	5	0.0918	-0.1456	0	11	3	10.26	0.1445	0.3233	0.44334	16496592	1994	1336000000	2577000000	1118000000	1915000000		24500423	1973000000	0.765554	0.697399	0.246365	0.030747	2077	-0.0254329
665	2008	武汉塑料	广播、电视、电影和影视录音制作业	R86	0	0	2	0	0	0	0	0	2	5	0.2022	-0.0518	0	11	4	5.4			0.0261665	160000	1988	263100000	780100000	315200000	540700000	0	0	540700000	0.693155	0.486657	0.343617	0.094418	1276	0.121495
665	2009	武汉塑料	广播、电视、电影和影视录音制作业	R86	0	0	2	0	0	0	0	0	2	5	0.1342	-0.1094	0	11	4	5.57			0.11412	710000	1988	447400000	943400000	371200000	689000000	0	0	693400000	0.734952	0.649337	0.562848	0.069202	1193	-0.0176992
665	2010	武汉塑料	广播、电视、电影和影视录音制作业	R86	0	0	2	0	0	0	0	0	2	5	0.103	-0.1242	0	11	4	5.5			0.0846557	5.25464e+06	1988	524800000	987200000	401200000	702200000	0	0	706600000	0.715773	0.747446	0.638678	0.174651	1296	-0.008287
665	2011	武汉塑料	广播、电视、电影和影视录音制作业	R86	0	0	2	0	0	0	0	0	2	5	0.0864	-0.1475	0	10	4	5.7			0.0799742	260000	1988	528700000	966800000	357500000	658100000	0	0	662500000	0.685234	0.803394	0.643375	0.156455	1295	0.007189
665	2012	湖北广电	广播、电视、电影和影视录音制作业	R86	0	0	2	0	0	0	0	0	2	5	0.0221	-0.625	0	21	8	6.21			0.371342	7.67764e+06	1988	583800000	3241000000	240000000	974300000	130000000	130000000	1104000000	0.340707	0.599207	0.474757	0.357381	3892	0.333058
665	2013	湖北广电	广播、电视、电影和影视录音制作业	R86	0	0	2	0	0	0	0	0	2	5	0.0221	-0.6307	0	10	4	6.58	0.0221	0.0378	0.0653241	16788235	1988	587200000	3314000000	70000000	862800000	129800000	129800000	992600000	0.299572	0.680574	0.540459	0.40691	4447	0.0857289
665	2014	湖北广电	广播、电视、电影和影视录音制作业	R86	0	0	2	0	0	0	0	0	1	3	0	-0.715	0	12	5	7.16			0.136798	4.61619e+06	1988	1408000000	7515000000	281000000	2175000000	226900000	278100000	2492000000	0.331647	0.647398	0.626373	0.525861	9291	0.186404
665	2015	湖北广电	广播、电视、电影和影视录音制作业	R86	0	0	2	0	0	0	0	0	1	3	0	-0.6579	0	10	4	7.35			0.0216385	5.9519e+06	1988	882300000	7605000000	275000000	2193000000	0	2.14667e+06	2256000000	0.296669	0.402259	0.386213	0.274856	8339	0.096229
665	2016	湖北广电	广播、电视、电影和影视录音制作业	R86	0	0	2	0	0	0	0	0	1	3	0	-0.6579	0	14	4	7.47			0.0017644	10188971	1988	1053000000	8120000000	137000000	2243000000		0	2327000000	0.286639	0.469527	0.457712	0.158736	8354	0.0757997
665	2017	湖北广电	广播、电视、电影和影视录音制作业	R86	0	0	2	0	0	0	0	0	1	3	0	-0.6579	0	13	4	7.78			0.0460641	8.79633e+06	1988	1166000000	9459000000	307700000	3251000000			3339000000	0.352956	0.358559	0.349037	0.086883	8399	0.108672
665	2018	湖北广电	广播、电视、电影和影视录音制作业	R86	0	0	2	0	0	0	0	0	1	3	0	-0.6579	0	13	8	8.11			0.0489777	28327227	1988	2140000000	11160000000	315100000	3069000000		1341000000	4488000000	0.402302	0.697208	0.696074	0.135539	8120	0.118207
665	2019	湖北广电	广播、电视、电影和影视录音制作业	R86	0	0	2	0	0	0	0	0	1	3	0	-0.608	0	15	8	8.45			0.0224746	8.79793e+06	1988	2144000000	11860000000	1323000000	3801000000		1067000000	4988000000	0.420399	0.563949	0.562435	0.141207	7855	0.0933598
666	2008	经纬纺机	资本市场服务	J67	0	0	1						2	6	0.2982	-0.0401	0	13	5	7.24	0.0021	0.0104	0.114402	46273937	1995	4057000000	6011000000	552300000	2285000000	473100000	608200000	2939000000	0.488921	1.77522	0.998764	0.299508	13737
666	2009	经纬纺机	资本市场服务	J67	0	0	1						2	6	0.2982	-0.0401	0	12	4	7.36	0.0048	0.0168	0.123133	53690195	1995	4784000000	6817000000	572700000	3037000000	580400000	796500000	3894000000	0.571241	1.57486	1.13491	0.397494	13346
666	2010	经纬纺机	资本市场服务	J67	0	0	1						2	6	0.2983	-0.04	0	7	3	7.94			0.124733	60483495	1995	7000000000	11340000000	929300000	6308000000	218400000	656200000	7022000000	0.619194	1.10966	0.925464	0.37263	13769
666	2011	经纬纺机	资本市场服务	J67	0	0	1						3	7	0.3002	-0.0381	0	8	4	8.1	0.0022	0.004	0.119524	16760246	1995	8713000000	12970000000	1716000000	6844000000	60000000	327400000	7239000000	0.558105	1.27315	1.05164	0.556411	14253
666	2012	经纬纺机	资本市场服务	J67	0	0	1						2	5	0.0019	-0.3441	0	8	4	8.75	0.0023	0.0042	0.128896	39198977	1995	11170000000	15550000000	1456000000	6088000000	0	1300000000	7485000000	0.481236	1.83388	1.59004	1.06049	14316
666	2013	经纬纺机	资本市场服务	J67	0	0	1						2	6	0.2554	-0.0857	0	8	4	9.12	0.0021	0.0021	0.126795	41047615	1995	14370000000	18860000000	1946000000	7275000000	0	1276000000	8663000000	0.459259	1.97515	1.75254	1.28023	12522
666	2014	经纬纺机	资本市场服务	J67	0	0	1						2	6	0.2554	-0.0909	0	8	4	9.37	0.0185	0.0262	0.142981	42497708	1995	15600000000	21310000000	2345000000	7710000000	200000000	1453000000	9295000000	0.436092	2.02324	1.82321	0.647686	11987
666	2015	经纬纺机	资本市场服务	J67	0	0	1						2	6	0.256	-0.0953	0	8	4	8.89	0.022	0.022	0.140509	43363297	1995	19570000000	28070000000	2886000000	11470000000	0	2703000000	14310000000	0.509859	1.70611	1.57256	0.730537	11847
666	2016	经纬纺机	资本市场服务	J67	0	0	1						2	6	0.2507	-0.0941	0	10	4	9.14	0.0061	0.0119	0.127278	196300000	1995	21570000000	35320000000	1711000000	12280000000	70000000	7002000000	19460000000	0.550833	1.75667	1.68965	0.959272	10121
666	2017	经纬纺机	资本市场服务	J67	0	0	1						2	6	0.0115	-0.5817	0	8	3	9.42	0.0054	0.0054	0.161181	37171476	1995	18300000000	36760000000	1941000000	11410000000	132500000	5387000000	16960000000	0.461464	1.60381	1.52855	0.858165	8962
666	2018	经纬纺机	资本市场服务	J67	0	0	1						2	6	0.0148	-0.5684	0	9	3	9.7	0.0046	0.0185	0.112603	78340198	1995	26480000000	38940000000	2014000000	14800000000	89050720	3306000000	18200000000	0.467485	1.78919	1.72578	0.831256	8684
666	2019	经纬纺机	资本市场服务	J67	0	0	1										0	12	4	10				-9.49455e+06	1995	26150000000	35720000000	2321000000	8284000000	785700000	5257000000	13640000000	0.381795	3.1573	3.05852	1.25923	8084
673	2008	ST大水	文化艺术业	R87	0	0	2						1	3	0	-0.4921	0	9	3	4.29				0	1997	157400000	251000000	30950000	212700000	0	0	212700000	0.847363	0.740108	0.709689	0.002713	1210
673	2009	ST大水	文化艺术业	R87	0	0	2						1	3	0	-0.4921	0	7	3	4.12				0	1997	71625228	149800000	0	157000000	0	0	157000000	1.04858	0.456084	0.44433	0.007317	100
673	2010	*ST大水	文化艺术业	R87	0	0	2						1	2	0.4921	0.4921	1	8	3	4.51				40000000	1997	82064042	158000000	0	159500000	0	0	159500000	1.00958	0.514387	0.502817	0.25352	130
673	2011	ST当代	文化艺术业	R87	0	0	2						1	2	0.4449	0.4449	1	12	3	4.59				0	1997	41470413	116900000	0	111000000	0	0	111000000	0.949727	0.373597	0.369268	0.007283	127
673	2012	ST当代	文化艺术业	R87	0	0	2						1	2	0.348	0.348	1	11	4	4.79				3600000	1997	5.93389e+06	78706289	0	69679180	0	0	69679180	0.885306	0.08516	0.08516	0.072005	29
673	2013	当代东方	文化艺术业	R87	0	0	2						1	2	0.2999	0.2999	1	8	3	4.97				0	1997	80701127	81771926	0	70480895	0	0	70480895	0.86192	1.14501	1.14501	0.068245	27	-0.0006479
673	2014	当代东方	文化艺术业	R87	0	0	2						2	4	0.3079	0.3079	1	8	3	5.15			0.0457227	0	1997	119100000	120900000	9800000	109400000	0	0	109400000	0.904748	1.08875	1.03395	0.036911	39	0.0099496
673	2015	当代东方	文化艺术业	R87	0	0	2						1	2	0.4738	0.4738	1	14	5	5.48			0.394502	21140046	1997	1599000000	2566000000	92000000	434900000	0	0	458200000	0.178578	3.67772	3.14318	0.754326	82	9.06127
673	2016	当代东方	文化艺术业	R87	0	0	2						1	2	0.4689	0.4689	1	9	3	5.66			0.195726	19264696	1997	2066000000	3151000000	100000	526000000	129800000	139800000	684300000	0.217179	3.92788	3.09997	0.59259	413	0.0136033
673	2017	当代东方	文化艺术业	R87	0	0	2						1	2	0.4199	0.4199	1	10	3	5.86			0.0633996	1.60947e+06	1997	2355000000	3667000000	452500000	1176000000	139100000	147600000	1342000000	0.366067	2.00214	1.66625	0.233825	783	0.0196199
673	2018	当代东方	文化艺术业	R87	0	0	2						1	2	0.3951	0.3951	1	14	4	6.07			0.073115	50426.9	1997	1767000000	2136000000	415200000	1388000000	4050000	41148118	1472000000	0.689115	1.27275	1.05594	0.015259	575	0.0040341
673	2019	当代东方	文化艺术业	R87	0	0	2						1	2	0.3684	0.3684	1	9	3	6.29			0.0571204	4.18272e+06	1997	1139000000	1505000000	469600000	1286000000		32969684	1595000000	1.06008	0.88631	0.7137	0.055658	341	-0.0107528
677	2008	山东海龙	化学纤维制造业	C28	1	0	1	0.454545	1	0.2	0.4	0.384615	2	5	0.2994	0.137	0	11	4	6.89	0.138	0.3944	0.251434	11961297	1988	1938000000	5827000000	1617000000	4000000000	1079000000	1116000000	5198000000	0.891925	0.484557	0.350257	0.163348	9042	0.232805
677	2009	山东海龙	化学纤维制造业	C28	1	0	1	0.3	1	0	0.2	0.2	2	5	0.2609	0.0985	0	11	4	6.94	0.1221	0.2609	0.0896099	49197206	1988	2394000000	6655000000	1795000000	4688000000	1130000000	1130000000	5920000000	0.889472	0.510672	0.361175	0.112544	9123	0.0725032
677	2010	山东海龙	化学纤维制造业	C28	1	0	1	0.2	1	0	0.125	0.130435	2	5	0.2548	0.0924	0	9	4	6.75	0.1204	0.265	0.0955623	75913034	1988	2778000000	7577000000	2923000000	6048000000	899900000	1078000000	7242000000	0.955831	0.459283	0.309191	0.158272	8720	0.0454601
677	2011	ST海龙	化学纤维制造业	C28	1	0	1						2	5	0.2523	0.0899	0	7	3	6.85				17673624	1988	1662000000	5896000000	2585000000	5050000000	798800000	1532000000	6700000000	1.13642	0.329187	0.21606	0.045026	8065
677	2012	*ST海龙	化学纤维制造业	C28	1	0	1						2	5	0.1562	-0.1772	0	13	4	7.24				9579309	1988	709800000	3642000000	819000000	2578000000	256000000	256000000	2906000000	0.797791	0.275327	0.207261	0.020459	6247
677	2013	恒天海龙	化学纤维制造业	C28	1	0	1	0	0	0	0	0	2	5	0.0948	-0.2386	0	10	3	7.39	0.0902	0.1447		12805598	1988	1008000000	3328000000	831700000	2743000000	0	0	2806000000	0.843264	0.367659	0.28238	0.112554	5842	-0.0370483
677	2014	恒天海龙	化学纤维制造业	C28	1	0	1	0	0	0	0	0	2	5	0.026	-0.3074	0	11	5	7.76	0.026	0.036	0.0908929	2678000	1988	769500000	3013000000	853700000	2153000000	0	216400000	2445000000	0.811452	0.357472	0.250633	0.094448	5598	-0.0299711
677	2015	*ST海龙	化学纤维制造业	C28	1	0	1						2	5	0.2575	0.1556	1	14	3	7.85				19162367	1988	273500000	827600000	53800000	169600000	0	0	200700000	0.242511	1.61231	1.27483	0.548691	5438
677	2016	恒天海龙	化学纤维制造业	C28	1	0	1						2	5	0.2315	0.1296	1	14	4	7.94				1352379	1988	328500000	844400000	53800000	176700000	0	0	201300000	0.238342	1.85874	1.5288	0.529884	838
677	2017	恒天海龙	化学纤维制造业	C28	1	0	1						2	5	0.2315	0.1296	1	9	3	8.08			0.150465	839857	1988	284000000	844800000	33800000	154700000	19370000	19370000	193900000	0.229517	1.83612	1.40544	0.06235	864	0.0377817
677	2018	恒天海龙	化学纤维制造业	C28	1	0	1						2	5	0.2382	0.1363	1	6	2	8.23			0.0993347	1157100	1988	316100000	872700000	30000000	189800000			215400000	0.246866	1.66556	1.17803	0.115779	932	-0.0080421
677	2019	恒天海龙	化学纤维制造业	C28	1	0	1						2	5	0.2393	0.1374	1	16	5	8.38			0.0714355	1.90708e+06	1988	347800000	863800000	40000000	158200000			188500000	0.218258	2.19871	1.68104	0.428599	951	-0.0554975
678	2008	襄阳轴承	通用设备制造业	C34	1	0	2	0	0	0	0	0	2	5	0.0261	-0.2641	0	5	2	5.4	0.0167	0.0318	0.227547	1500000	1993	442200000	778200000	121800000	308100000	0	0	309600000	0.397866	1.43562	0.792345	0.130777	2168	-0.020625
678	2009	襄阳轴承	通用设备制造业	C34	1	0	2	0	0	0	0	0	3	7	0.0276	-0.247	0	8	2	5.57	0.0167	0.0312	0.201649	5605203	1993	448000000	778500000	57586529	263600000	40000000	40000000	303600000	0.390032	1.69914	0.871953	0.098405	2313	-0.0157638
678	2010	襄阳轴承	通用设备制造业	C34	1	0	2	0	0	0	0	0	2	5	0.0112	-0.263	0	8	3	5.5	0.0083	0.0236	0.0769039	2282600	1993	551600000	919200000	100000000	369100000	40000000	50000000	419100000	0.455946	1.49443	0.697209	0.148639	2355	-0.003233
678	2011	襄阳轴承	通用设备制造业	C34	1	0	2	0	0	0	0	0	2	5	0.0084	-0.2658	0	9	3	5.7	0.0062	0.0208	0.043809	3308900	1993	651200000	1046000000	75000000	480500000	30000000	40000000	520500000	0.497509	1.35525	0.674341	0.157812	2452	0.0356871
678	2012	襄阳轴承	通用设备制造业	C34	1	0	2	0	0	0	0	0	2	5	0.0048	-0.2694	0	8	3	6.21	0.0038	0.0223	0.0130917	23330083	1993	606900000	1319000000	100000000	618700000	78000000	88000000	788100000	0.597451	0.981061	0.50648	0.138971	2410	0.0848287
678	2013	襄阳轴承	通用设备制造业	C34	1	0	2	0	0	0	0	0	2	5	0.0015	-0.4892	0	8	3	6.58	0.0028	0.0149	0.0879395	29655237	1993	1009000000	2154000000	333300000	846600000	84169293	128900000	1056000000	0.49023	1.19243	0.72441	0.282405	2358	0.157502
678	2014	襄阳轴承	通用设备制造业	C34	1	0	2	0	0	0	0	0	1	3	0	-0.4907	0	8	3	7.16	0.0156	0.0241	0.0501208	21034453	1993	926700000	2242000000	391300000	1016000000	22112961	40004642	1143000000	0.509652	0.912354	0.457567	0.111202	2429	0.0369223
678	2015	襄阳轴承	通用设备制造业	C34	1	0	2	0	0	0	0	0	1	3	0	-0.4951	0	11	6	7.35	0.0097	0.0158	0.0333087	25598641	1993	954500000	2350000000	599300000	1066000000	108000000	163900000	1303000000	0.554425	0.895215	0.508623	0.105954	4373	0.042096
678	2016	襄阳轴承	通用设备制造业	C34	1	0	2	0	0	0	0	0	2	5	0.0435	-0.4168	0	9	3	7.47	0.0435	0.0605	0.0588678	29486487	1993	1104000000	2578000000	488500000	1021000000	149300000	208300000	1289000000	0.499855	1.08123	0.640908	0.160646	4359	0.0066337
678	2017	襄阳轴承	通用设备制造业	C34	1	0	2	0	0	0	0	0	2	5	0.0435	-0.4168	0	9	3	7.78	0.0435	0.0701		19796782	1993	1140000000	2802000000	514400000	1239000000	66274384	175700000	1479000000	0.527887	0.920515	0.501661	0.070904	4403	0.0185421
678	2018	襄阳轴承	通用设备制造业	C34	1	0	2						2	5	0.3229	0.142	1	6	0	8.11				14419724	1993	1089000000	2756000000	568200000	1207000000	134900000	212600000	1498000000	0.543568	0.901868	0.50214	0.143394	4464
678	2019	襄阳轴承	通用设备制造业	C34	1	0	2						2	5	0.3229	0.142	1	13	4	8.45			0.0846974	35973110	1993	1021000000	2695000000	571700000	1205000000	116200000	152400000	1428000000	0.529874	0.847101	0.43671	0.124749	3633	-0.0522345
679	2008	大连友谊	零售业	F52	0	0	1						2	5	0.4281	0.4252	0	7	3	6.32			0.0051311	0	1993	4205000000	4862000000	410000000	3487000000	440000000	440000000	3931000000	0.808514	1.20593	0.295545	0.214178	767	-0.0038422
679	2009	大连友谊	零售业	F52	0	0	1						2	5	0.4337	0.424	1	7	3	6.51			0.10278	4300000	1993	3506000000	4473000000	580000000	3149000000	107300000	107300000	3265000000	0.730075	1.11311	0.348886	0.263619	753	0.0628539
679	2010	大连友谊	零售业	F52	0	0	1						1	2	0.4319	0.4319	1	7	3	6.24			0.0803099	9782000	1993	6362000000	7577000000	1090000000	5036000000	800000000	800000000	6090000000	0.803689	1.26329	0.460445	0.420633	735	0.0637351
679	2011	大连友谊	零售业	F52	0	0	1						1	2	0.3855	0.3855	1	9	5	6.32			0.0659009	3077000	1993	8043000000	9365000000	1290000000	5835000000	1866000000	1866000000	7710000000	0.823216	1.37838	0.366212	0.298882	769	0.0576292
679	2012	大连友谊	零售业	F52	0	0	1						1	2	0.3855	0.3855	1	6	3	6.53			0.0420798	0	1993	8169000000	9618000000	1564000000	6475000000	1196000000	1196000000	7679000000	0.798468	1.26173	0.262666	0.220601	1214	0.0150209
679	2013	大连友谊	零售业	F52	0	0	1						1	2	0.3856	0.3856	1	5	3	6.57			0.0881826	0	1993	7619000000	9466000000	2318000000	5716000000	1656000000	1656000000	7380000000	0.779629	1.33299	0.208266	0.168153	1267	0.0404579
679	2014	大连友谊	零售业	F52	0	0	1						1	2	0.3729	0.3729	1	7	5	6.88			0.0535372	150000	1993	6897000000	8902000000	2438000000	5052000000	1732000000	1753000000	6816000000	0.765699	1.36519	0.38827	0.351197	1236	0.0092049
679	2015	大连友谊	零售业	F52	0	0	1						1	2	0.3149	0.3149	1	5	3	6.66			0.0421898	472124	1993	6368000000	8428000000	2372000000	5018000000	1557000000	1568000000	6593000000	0.78223	1.26886	0.258711	0.131043	1114	0.0022071
679	2016	大连友谊	零售业	F52	0	0	1						1	2	0.2993	0.2993	1	9	3	6.75			0.009196	860079	1993	5671000000	6941000000	1548000000	4869000000	491200000	491200000	5367000000	0.773267	1.16465	0.279577	0.218687	1038	-0.0581561
679	2017	大连友谊	零售业	F52	0	0	1						1	2	0.2993	0.2993	1	7	3	6.81			0.0614004	1.30209e+06	1993	4866000000	6043000000	750000000	3381000000	516000000	1178000000	4559000000	0.75439	1.43907	0.337161	0.161783	538	-0.0074974
679	2018	大连友谊	零售业	F52	0	0	1						1	2	0.2993	0.2993	1	4	1	6.87			0.0646865	64232.6	1993	4570000000	5588000000	720000000	4014000000		540700000	4555000000	0.815167	1.13851	0.442111	0.051676	526	-0.0020905
679	2019	大连友谊	零售业	F52	0	0	1						1	2	0.2993	0.2993	1	11	6	6.93			0.0718903	145563	1993	3509000000	4507000000	210400000	3439000000	0	386800000	3832000000	0.850198	1.02026	0.05349	0.006725	520	-0.0022658
680	2008	山推股份	专用设备制造业	C35	1	0	1	0	0	0	0	0	1	3	0	-0.211	0	9	3	6.89			0.0680662	11274000	1993	3104000000	5038000000	587900000	1984000000	0	7.9169e+06	1993000000	0.395554	1.56408	0.937241	0.509629	3330	0.0756906
680	2009	山推股份	专用设备制造业	C35	1	0	1	0	0	0	0	0	1	3	0	-0.211	0	9	3	6.94			0.0995608	19283643	1993	4018000000	6338000000	801900000	2891000000	18500000	26069902	2925000000	0.461523	1.39007	0.923274	0.425224	3332	0.0457642
680	2010	山推股份	专用设备制造业	C35	1	0	1	0	0	0	0	0	2	5	0.0075	-0.2035	0	8	3	6.75	0.0075	0.0075	0.0749751	38309913	1993	7555000000	10700000000	1632000000	6262000000	50000000	57569902	6330000000	0.591711	1.20651	0.793262	0.265828	3365	0.0585254
680	2011	山推股份	专用设备制造业	C35	1	0	1	0	0	0	0	0	1	3	0	-0.211	0	8	3	6.85			0.0770906	54357000	1993	10020000000	13810000000	3759000000	7650000000	158500000	1166000000	8953000000	0.648312	1.30922	0.888832	0.309936	3944	0.0710322
680	2012	山推股份	专用设备制造业	C35	1	0	1	0	0	0	0	0	1	3	0	-0.211	0	9	4	7.24			0.12788	98776467	1993	8906000000	13310000000	3115000000	6626000000	80000000	1601000000	8395000000	0.630917	1.34406	0.967232	0.299986	8677	0.0028951
680	2013	山推股份	专用设备制造业	C35	1	0	1	0	0	0	0	0	2	5	0.0132	-0.263	0	8	3	7.39	0.0132	0.0239	0.0990918	28994599	1993	8041000000	12580000000	2239000000	5808000000	300000000	1832000000	7816000000	0.62131	1.38443	0.950333	0.283646	8076	-0.0001253
680	2014	山推股份	专用设备制造业	C35	1	0	1	0	0	0	0	0	3	7	0.0059	-0.2703	0	12	4	7.76	0.0042	0.0187	0.111461	43493599	1993	6730000000	11210000000	1485000000	4413000000	400000000	1934000000	6701000000	0.597773	1.52489	1.0424	0.292226	7762	-0.0148246
680	2015	山推股份	专用设备制造业	C35	1	0	1	0	0	0	0	0	1	3	0	-0.3086	0	12	3	7.85	0.0324	0.0493	0.123573	27726984	1993	5006000000	9399000000	1190000000	4659000000	358000000	897800000	5907000000	0.628449	1.07462	0.748314	0.208113	7137	-0.0203316
680	2016	山推股份	专用设备制造业	C35	1	0	1	0	0	0	0	0	2	5	0.0025	-0.3061	0	9	3	7.94	0.0025	0.0113	0.110574	115200000	1993	5243000000	9262000000	1940000000	5063000000	311600000	353300000	5750000000	0.620766	1.03541	0.733202	0.171434	5844	-0.0306129
680	2017	山推股份	专用设备制造业	C35	1	0	1	0	0	0	0	0	2	5	0.0025	-0.3061	0	12	4	8.08	0.0038	0.0155	0.0986087	19966729	1993	5918000000	9561000000	1525000000	4684000000	1000000000	1034000000	5946000000	0.621864	1.26347	0.90391	0.146614	5471	-0.0180863
680	2018	山推股份	专用设备制造业	C35	1	0	1	0	0	0	0	0	1	3	0	-0.3261	0	13	4	8.23	0.0038	0.0175	0.114558	21690568	1993	5810000000	9372000000	1300000000	4482000000	992000000	1025000000	5699000000	0.608086	1.29622	0.940412	0.210178	5390	-0.0308873
680	2019	山推股份	专用设备制造业	C35	1	0	1	0	0	0	0	0	1	3	0	-0.3261	0	13	5	8.38	0.0038	0.0179	0.0883507	76351007	1993	5387000000	8931000000	1257000000	5027000000		33329655	5216000000	0.584022	1.07148	0.821965	0.215263	5379	-0.0124346
682	2008	东方电子	软件和信息技术服务业	I65	0	0	1	0	0	0	0	0	2	5	0.0011	-0.1989	0	9	3	6.89	0.0015	0.0099	0.0174102	11426978	1994	1008000000	1727000000	28000000	349900000	0	0	351500000	0.203588	2.88138	2.48094	1.10947	1583	-0.0162826
682	2009	东方电子	软件和信息技术服务业	I65	0	0	1	0	0	0	0	0	2	5	0.0062	-0.1912	0	9	3	6.94	0.004	0.0143	0.0499063	3280904	1994	1015000000	1733000000	24000000	314400000	0	0	319300000	0.184173	3.22766	2.83021	1.24845	1702	-0.00317
682	2010	东方电子	软件和信息技术服务业	I65	0	0	1	0	0	0	0	0	1	3	0	-0.1974	0	8	3	6.75	0.0045	0.015	0.0366796	3.80337e+06	1994	1205000000	1866000000	24000000	388200000	0	0	396300000	0.212441	3.10296	2.7413	1.39962	1842	-0.0086394
682	2011	东方电子	软件和信息技术服务业	I65	0	0	1	0	0	0	0	0	1	3	0	-0.1974	0	8	3	6.85	0.0048	0.0215	0.0444403	8.21721e+06	1994	1229000000	1948000000	9000000	435400000	0	0	441000000	0.226445	2.82334	2.33474	0.725958	2241	0.0030147
682	2012	东方电子	软件和信息技术服务业	I65	0	0	1	0	0	0	0	0	1	3	0	-0.1974	0	8	3	7.24	0.0051	0.0103	0.120294	9569772	1994	1604000000	2401000000	64000000	764300000	44941917	44941917	832700000	0.346862	2.09827	1.62294	0.409244	2900	0.0353915
682	2013	东方电子	软件和信息技术服务业	I65	0	0	1	0	0	0	0	0	1	3	0	-0.1974	0	9	3	7.39	0.0026	0.0166	0.0987768	11992030	1994	1831000000	2679000000	77126400	946300000	43765663	43765663	1029000000	0.384289	1.93464	1.41453	0.410021	3068	0.0116581
682	2014	东方电子	软件和信息技术服务业	I65	0	0	1	0	0	0	0	0	2	5	0.0027	-0.1947	0	8	3	7.76	0.0027	0.0148	0.10627	11039254	1994	2207000000	3106000000	129100000	1267000000	28041938	28041938	1352000000	0.435378	1.74142	1.14359	0.278869	3844	0.0129392
682	2015	东方电子	软件和信息技术服务业	I65	0	0	1	0	0	0	0	0	2	5	0.0052	-0.1922	0	11	6	7.85	0.0044	0.0177	0.094372	18148887	1994	2366000000	3268000000	82216324	1295000000	6.26902e+06	6.26902e+06	1372000000	0.419911	1.82703	1.2435	0.351549	3998	0.0080279
682	2016	东方电子	软件和信息技术服务业	I65	0	0	1	0	0	0	0	0	2	5	0.0062	-0.1912	0	9	3	7.94	0.0062	0.0259		19122893	1994	2541000000	3407000000	30000000	1294000000		0	1381000000	0.405371	1.96344	1.31608	0.283391	4245	0.0105634
682	2017	东方电子	软件和信息技术服务业	I65	0	0	1	0	0	0	0	0	2	5	0.0062	-0.1912	0	11	3	8.08	0.009	0.0276		18156550	1994	3859000000	4791000000	76884000	1549000000			1638000000	0.341871	2.49135	1.96284	0.908329	4134
682	2018	东方电子	软件和信息技术服务业	I65	0	0	1	0	0	0	0	0	2	5	0.1441	-0.1374	0	9	3	8.23	0.1386	0.1704	0.0900341	31410776	1994	4215000000	5155000000	132300000	1777000000			1873000000	0.363459	2.37143	1.83208	0.846411	4564	0.0058445
682	2019	东方电子	软件和信息技术服务业	I65	0	0	1	0	0	0	0	0	2	5	0.1386	-0.1372	0	10	3	8.38	0.1386	0.1546	0.0746818	25781666	1994	5282000000	6261000000	117800000	2605000000			2704000000	0.431899	2.02756	1.48835	0.732055	5087	0.0076709
685	2008	中山公用	水的生产和供应业	D46	1	1	1	0	0	0	0	0	2	5	0.11	-0.5112	0	9	4	7.52	0.0369	0.1095	0.356177	4569133	1992	396900000	4503000000	465000000	855100000	219700000	219700000	1075000000	0.23875	0.464142	0.423659	0.25765	276	0.332107
685	2009	中山公用	水的生产和供应业	D46	1	1	1	0	0	0	0	0	2	5	0.1137	-0.5086	0	9	4	7.62	0.0369	0.1137	0.0628829	7.5752e+06	1992	567400000	5763000000	662000000	1149000000	145000000	345000000	1494000000	0.259316	0.493842	0.438876	0.231253	283	0.0989309
685	2010	中山公用	水的生产和供应业	D46	1	1	1	0	0	0	0	0	2	5	0.1167	-0.5084	0	8	4	7.73	0.0369	0.1194	0.0279298	850000	1992	472900000	6170000000	200000000	1151000000	133000000	133000000	1285000000	0.2082	0.41085	0.385921	0.256022	261	0.0127399
685	2011	中山公用	水的生产和供应业	D46	1	1	1	0	0	0	0	0	2	5	0.1164	-0.5087	0	7	4	7.88	0.0369	0.1199	0.0683901	7700000	1992	1033000000	7990000000	240000000	1817000000	206700000	206700000	2272000000	0.284319	0.56856	0.555503	0.50468	2020	0.0262903
685	2012	中山公用	水的生产和供应业	D46	1	1	1	0	0	0	0	0	2	5	0.1165	-0.5087	0	10	5	8.33	0.0369	0.1213	0.048232	14110000	1992	493500000	7642000000	0	316200000	0	990300000	1555000000	0.203434	1.56083	1.50335	1.29012	1930	0.0078995
685	2013	中山公用	水的生产和供应业	D46	1	1	1	0	0	0	0	0	2	5	0.1137	-0.51154	0	9	3	8.64	0.0369	0.1211	0.0668246	23120268	1992	785000000	8205000000	25000000	378000000	0	992300000	1619000000	0.197314	2.07683	2.00748	1.14231	1862	0.0082795
[truncated: 9,714 more rows]
