# Supplementary material for: The impact of mixed-ownership reform on zombie firms: Evidence from Chinese listed SOEs
Source: PLoS One. 2024 Jul 3;19(7):e0301048. doi: 10.1371/journal.pone.0301048 (PMC11221639; doi:10.1371/journal.pone.0301048)
Supplement: S1 Data — (ZIP) [file pone.0301048.s001.zip › 人民币贷款基准利率数据.xlsx]

## Sheet: 短期贷款利率_6个月(含)(月)
指标名称	短期贷款利率:6个月	短期贷款利率:6个月至1年	中长期贷款利率:1至3年	中长期贷款利率:3至5年	中长期贷款利率:5年以上
1989-02-28	11.34	11.34	12.78	14.4	19.26
1989-03-31	11.34	11.34	12.78	14.4	19.26
1989-04-30	11.34	11.34	12.78	14.4	19.26
1989-05-31	11.34	11.34	12.78	14.4	19.26
1989-06-30	11.34	11.34	12.78	14.4	19.26
1989-07-31	11.34	11.34	12.78	14.4	19.26
1989-08-31	11.34	11.34	12.78	14.4	19.26
1989-09-30	11.34	11.34	12.78	14.4	19.26
1989-10-31	11.34	11.34	12.78	14.4	19.26
1989-11-30	11.34	11.34	12.78	14.4	19.26
1989-12-31	11.34	11.34	12.78	14.4	19.26
1990-01-31	11.36	11.34	12.78	14.4	19.26
1990-02-28	11.34	11.34	12.78	14.4	19.26
1990-03-31	9	10.08	10.8	11.52	11.88
1990-04-30	9	10.08	10.8	11.52	11.88
1990-05-31	9	10.08	10.8	11.52	11.88
1990-06-30	9	10.08	10.8	11.52	11.88
1990-07-31	9	10.08	10.8	11.52	11.88
1990-08-31	8.64	9.36	10.08	10.8	11.16
1990-09-30	8.64	9.36	10.08	10.8	11.16
1990-10-31	8.66	9.36	10.08	10.8	11.16
1990-11-30	8.64	9.36	10.08	10.8	11.16
1990-12-31	8.64	9.36	10.08	10.8	11.16
1991-01-31	8.64	9.36	10.08	10.8	11.16
1991-02-28	8.64	9.36	10.08	10.8	11.16
1991-03-31	8.64	9.36	10.08	10.8	11.16
1991-04-30	8.1	8.64	9	9.54	9.72
1991-05-31	8.1	8.64	9	9.54	9.72
1991-06-30	8.1	8.64	9	9.54	9.72
1991-07-31	8.1	8.64	9	9.54	9.72
1991-08-31	8.1	8.64	9	9.54	9.72
1991-09-30	8.1	8.64	9	9.54	9.72
1991-10-31	8.1	8.64	9	9.54	9.72
1991-11-30	8.1	8.64	9	9.54	9.72
1991-12-31	8.1	8.64	9	9.54	9.72
1992-01-31	8.1	8.64	9	9.54	9.72
1992-02-29	8.1	8.64	9	9.54	9.72
1992-03-31	8.1	8.64	9	9.54	9.72
1992-04-30	8.1	8.64	9	9.54	9.72
1992-05-31	8.1	8.64	9	9.54	9.72
1992-06-30	8.1	8.64	9	9.54	9.72
1992-07-31	8.1	8.64	9	9.54	9.72
1992-08-31	8.1	8.64	9	9.54	9.72
1992-09-30	8.1	8.64	9	9.54	9.72
1992-10-31	8.1	8.64	9	9.54	9.72
1992-11-30	8.1	8.64	9	9.54	9.72
1992-12-31	8.1	8.64	9	9.54	9.72
1993-01-31	8.1	8.64	9	9.57	9.72
1993-02-28	8.1	8.64	9	9.54	9.72
1993-03-31	8.1	8.64	9	9.54	9.72
1993-04-30	8.1	8.64	9	9.54	9.72
1993-05-31	8.82	9.36	10.8	12.06	12.24
1993-06-30	8.82	9.36	10.8	12.06	12.24
1993-07-31	9	10.98	12.24	13.86	14.04
1993-08-31	9	10.98	12.24	13.87	14.04
1993-09-30	9	10.98	12.24	13.86	14.04
1993-10-31	9	10.98	12.24	13.86	14.04
1993-11-30	9	10.98	12.24	13.86	14.04
1993-12-31	9	10.98	12.24	13.86	14.04
1994-01-31	9	10.98	12.24	13.86	14.04
1994-02-28	9	10.98	12.24	13.86	14.04
1994-03-31	9	10.98	12.24	13.86	14.04
1994-04-30	9	10.98	12.24	13.86	14.04
1994-05-31	9	10.98	12.24	13.86	14.04
1994-06-30	9	10.98	12.24	13.86	14.04
1994-07-31	9	10.98	12.24	13.86	14.04
1994-08-31	9	10.98	12.24	13.86	14.04
1994-09-30	9	10.98	12.24	13.86	14.04
1994-10-31	9	10.98	12.24	13.86	14.04
1994-11-30	9	10.98	12.24	13.86	14.04
1994-12-31	9	10.98	12.24	13.86	14.04
1995-01-31	9	10.98	12.96	14.58	14.76
1995-02-28	9	10.98	12.96	14.58	14.76
1995-03-31	9	10.98	12.96	14.58	14.76
1995-04-30	9	10.98	12.96	14.58	14.76
1995-05-31	9	10.98	12.96	14.58	14.76
1995-06-30	9	10.98	12.96	14.58	14.76
1995-07-31	10.08	12.06	13.5	15.12	15.3
1995-08-31	10.08	12.06	13.5	15.12	15.3
1995-09-30	10.08	12.06	13.5	15.12	15.3
1995-10-31	10.08	12.06	13.5	15.12	15.3
1995-11-30	10.08	12.06	13.5	15.12	15.3
1995-12-31	10.08	12.06	13.5	15.12	15.3
1996-01-31	10.08	12.06	13.5	15.14	15.3
1996-02-29	10.08	12.06	13.5	15.12	15.3
1996-03-31	10.08	12.06	13.5	15.12	15.3
1996-04-30	10.08	12.06	13.5	15.12	15.3
1996-05-31	9.72	10.98	13.14	14.94	15.12
1996-06-30	9.72	10.98	13.14	14.94	15.12
1996-07-31	9.72	10.98	13.14	14.94	15.12
1996-08-31	9.18	10.08	10.98	11.7	12.42
1996-09-30	9.18	10.08	10.98	11.7	12.42
1996-10-31	9.18	10.08	10.98	11.7	12.42
1996-11-30	9.18	10.08	10.98	11.7	12.42
1996-12-31	9.18	10.08	10.98	11.7	12.42
1997-01-31	9.18	10.08	10.98	11.7	12.42
1997-02-28	9.18	10.08	10.98	11.7	12.42
1997-03-31	9.18	10.08	10.98	11.7	12.42
1997-04-30	9.18	10.08	10.98	11.7	12.42
1997-05-31	9.18	10.08	10.98	11.7	12.42
1997-06-30	9.2	10.08	10.98	11.7	12.42
1997-07-31	9.18	10.08	10.98	11.7	12.42
1997-08-31	9.18	10.08	10.98	11.7	12.42
1997-09-30	9.18	10.08	10.98	11.7	12.42
1997-10-31	7.65	8.64	9.36	9.9	10.53
1997-11-30	7.65	8.64	9.36	9.9	10.53
1997-12-31	7.65	8.64	9.36	9.9	10.53
1998-01-31	7.65	8.64	9.36	9.9	10.53
1998-02-28	7.65	8.64	9.36	9.9	10.53
1998-03-31	7.02	7.92	9	9.72	10.35
1998-04-30	7.02	7.92	9	9.72	10.35
1998-05-31	7.02	7.92	9	9.72	10.35
1998-06-30	7.02	7.92	9	9.72	10.35
1998-07-31	6.57	6.93	7.11	7.65	8.01
1998-08-31	6.57	6.93	7.11	7.65	8.01
1998-09-30	6.57	6.93	7.11	7.65	8.01
1998-10-31	6.57	6.93	7.11	7.65	8.01
1998-11-30	6.57	6.93	7.11	7.65	8.01
1998-12-31	6.12	6.39	6.66	7.2	7.56
1999-01-31	6.12	6.39	6.66	7.2	7.56
1999-02-28	6.12	6.39	6.66	7.2	7.56
1999-03-31	6.12	6.39	6.66	7.2	7.56
1999-04-30	6.12	6.39	6.66	7.2	7.56
1999-05-31	6.12	6.39	6.66	7.2	7.56
1999-06-30	5.58	5.85	5.94	6.03	6.21
1999-07-31	5.58	5.85	5.94	6.03	6.21
1999-08-31	5.58	5.85	5.94	6.03	6.21
1999-09-30	5.58	5.85	5.94	6.03	6.21
1999-10-31	5.58	5.85	5.94	6.03	6.21
1999-11-30	5.58	5.85	5.94	6.03	6.21
1999-12-31	5.58	5.85	5.94	6.03	6.21
2000-01-31	5.58	5.85	5.94	6.03	6.21
2000-02-29	5.58	5.85	5.94	6.03	6.21
2000-03-31	5.58	5.85	5.94	6.03	6.21
2000-04-30	5.58	5.85	5.94	6.03	6.21
2000-05-31	5.58	5.85	5.94	6.03	6.21
2000-06-30	5.58	5.85	5.94	6.03	6.21
2000-07-31	5.58	5.85	5.94	6.03	6.21
2000-08-31	5.58	5.85	5.94	6.03	6.21
2000-09-30	5.58	5.85	5.94	6.03	6.21
2000-10-31	5.58	5.85	5.94	6.03	6.21
2000-11-30	5.58	5.85	5.94	6.03	6.21
2000-12-31	5.58	5.85	5.94	6.03	6.21
2001-01-31	5.58	5.85	5.94	6.03	6.21
2001-02-28	5.58	5.85	5.94	6.03	6.21
2001-03-31	5.58	5.85	5.94	6.03	6.21
2001-04-30	5.58	5.85	5.94	6.03	6.21
2001-05-31	5.58	5.85	5.94	6.03	6.21
2001-06-30	5.58	5.85	5.94	6.03	6.21
2001-07-31	5.58	5.85	5.94	6.03	6.21
2001-08-31	5.58	5.85	5.94	6.03	6.21
2001-09-30	5.58	5.85	5.94	6.03	6.21
2001-10-31	5.58	5.85	5.94	6.03	6.21
2001-11-30	5.58	5.85	5.94	6.03	6.21
2001-12-31	5.58	5.85	5.94	6.03	6.21
2002-01-31	5.58	5.85	5.94	6.03	6.21
2002-02-28	5.04	5.31	5.49	5.58	5.76
2002-03-31	5.04	5.31	5.49	5.58	5.76
2002-04-30	5.04	5.31	5.49	5.58	5.76
2002-05-31	5.04	5.31	5.49	5.58	5.76
2002-06-30	5.04	5.31	5.49	5.58	5.76
2002-07-31	5.04	5.31	5.49	5.58	5.76
2002-08-31	5.04	5.31	5.49	5.58	5.76
2002-09-30	5.04	5.31	5.49	5.58	5.76
2002-10-31	5.04	5.31	5.49	5.58	5.76
2002-11-30	5.04	5.31	5.49	5.58	5.76
2002-12-31	5.04	5.31	5.49	5.58	5.76
2003-01-31	5.04	5.31	5.49	5.58	5.76
2003-02-28	5.04	5.31	5.49	5.58	5.76
2003-03-31	5.04	5.31	5.49	5.58	5.76
2003-04-30	5.04	5.31	5.49	5.58	5.76
2003-05-31	5.04	5.31	5.49	5.58	5.76
2003-06-30	5.04	5.31	5.49	5.58	5.76
2003-07-31	5.04	5.31	5.49	5.58	5.76
2003-08-31	5.04	5.31	5.49	5.58	5.76
2003-09-30	5.04	5.31	5.49	5.58	5.76
2003-10-31	5.04	5.31	5.49	5.58	5.76
2003-11-30	5.04	5.31	5.49	5.58	5.76
2003-12-31	5.04	5.31	5.49	5.58	5.76
2004-01-31	5.04	5.31	5.49	5.58	5.76
2004-02-29	5.04	5.31	5.49	5.58	5.76
2004-03-31	5.04	5.31	5.49	5.58	5.76
2004-04-30	5.04	5.31	5.49	5.58	5.76
2004-05-31	5.04	5.31	5.49	5.58	5.76
2004-06-30	5.04	5.31	5.49	5.58	5.76
2004-07-31	5.04	5.31	5.49	5.58	5.76
2004-08-31	5.04	5.31	5.49	5.58	5.76
2004-09-30	5.04	5.31	5.49	5.58	5.76
2004-10-31	5.22	5.58	5.76	5.85	6.12
2004-11-30	5.22	5.58	5.76	5.85	6.12
2004-12-31	5.22	5.58	5.76	5.85	6.12
2005-01-31	5.22	5.58	5.76	5.85	6.12
2005-02-28	5.22	5.58	5.76	5.85	6.12
2005-03-31	5.22	5.58	5.76	5.85	6.12
2005-04-30	5.22	5.58	5.76	5.85	6.12
2005-05-31	5.22	5.58	5.76	5.85	6.12
2005-06-30	5.22	5.58	5.76	5.85	6.12
2005-07-31	5.22	5.58	5.76	5.85	6.12
2005-08-31	5.22	5.58	5.76	5.85	6.12
2005-09-30	5.22	5.58	5.76	5.85	6.12
2005-10-31	5.22	5.58	5.76	5.85	6.12
2005-11-30	5.22	5.58	5.76	5.85	6.12
2005-12-31	5.22	5.58	5.76	5.85	6.12
2006-01-31	5.22	5.58	5.76	5.85	6.12
2006-02-28	5.22	5.58	5.76	5.85	6.12
2006-03-31	5.22	5.58	5.76	5.85	6.12
2006-04-30	5.4	5.85	6.03	6.12	6.39
2006-05-31	5.4	5.85	6.03	6.12	6.39
2006-06-30	5.4	5.85	6.03	6.12	6.39
2006-07-31	5.4	5.85	6.03	6.12	6.39
2006-08-31	5.58	6.12	6.3	6.48	6.84
2006-09-30	5.58	6.12	6.3	6.48	6.84
2006-10-31	5.58	6.12	6.3	6.48	6.84
2006-11-30	5.58	6.12	6.3	6.48	6.84
2006-12-31	5.58	6.12	6.3	6.48	6.84
2007-01-31	5.58	6.12	6.3	6.48	6.84
2007-02-28	5.58	6.12	6.3	6.48	6.84
2007-03-31	5.67	6.39	6.57	6.75	7.11
2007-04-30	5.67	6.39	6.57	6.75	7.11
2007-05-31	5.85	6.57	6.75	6.93	7.2
2007-06-30	5.85	6.57	6.75	6.93	7.2
2007-07-31	6.03	6.84	7.02	7.2	7.38
2007-08-31	6.21	7.02	7.2	7.38	7.56
2007-09-30	6.48	7.29	7.47	7.65	7.83
2007-10-31	6.48	7.29	7.47	7.65	7.83
2007-11-30	6.48	7.29	7.47	7.65	7.83
2007-12-31	6.57	7.47	7.56	7.74	7.83
2008-01-31	6.57	7.47	7.56	7.74	7.83
2008-02-29	6.57	7.47	7.56	7.74	7.83
2008-03-31	6.57	7.47	7.56	7.74	7.83
2008-04-30	6.57	7.47	7.56	7.74	7.83
2008-05-31	6.57	7.47	7.56	7.74	7.83
2008-06-30	6.57	7.47	7.56	7.74	7.83
2008-07-31	6.57	7.47	7.56	7.74	7.83
2008-08-31	6.57	7.47	7.56	7.74	7.83
2008-09-30	6.21	7.2	7.29	7.56	7.74
2008-10-31	6.03	6.66	6.75	7.02	7.2
2008-11-30	5.04	5.58	5.67	5.94	6.12
2008-12-31	4.86	5.31	5.4	5.76	5.94
2009-01-31	4.86	5.31	5.4	5.76	5.94
2009-02-28	4.86	5.31	5.4	5.76	5.94
2009-03-31	4.86	5.31	5.4	5.76	5.94
2009-04-30	4.86	5.31	5.4	5.76	5.94
2009-05-31	4.86	5.31	5.4	5.76	5.94
2009-06-30	4.86	5.31	5.4	5.76	5.94
2009-07-31	4.86	5.31	5.4	5.76	5.94
2009-08-31	4.86	5.31	5.4	5.76	5.94
2009-09-30	4.86	5.31	5.4	5.76	5.94
2009-10-31	4.86	5.31	5.4	5.76	5.94
2009-11-30	4.86	5.31	5.4	5.76	5.94
2009-12-31	4.86	5.31	5.4	5.76	5.94
2010-01-31	4.86	5.31	5.4	5.76	5.94
2010-02-28	4.86	5.31	5.4	5.76	5.94
2010-03-31	4.86	5.31	5.4	5.76	5.94
2010-04-30	4.86	5.31	5.4	5.76	5.94
2010-05-31	4.86	5.31	5.4	5.76	5.94
2010-06-30	4.86	5.31	5.4	5.76	5.94
2010-07-31	4.86	5.31	5.4	5.76	5.94
2010-08-31	4.86	5.31	5.4	5.76	5.94
2010-09-30	4.86	5.31	5.4	5.76	5.94
2010-10-31	5.1	5.56	5.6	5.96	6.14
2010-11-30	5.1	5.56	5.6	5.96	6.14
2010-12-31	5.35	5.81	5.85	6.22	6.4
2011-01-31	5.35	5.81	5.85	6.22	6.4
2011-02-28	5.6	6.06	6.1	6.45	6.6
2011-03-31	5.6	6.06	6.1	6.45	6.6
2011-04-30	5.85	6.31	6.4	6.65	6.8
2011-05-31	5.85	6.31	6.4	6.65	6.8
2011-06-30	5.85	6.31	6.4	6.65	6.8
2011-07-31	6.1	6.56	6.65	6.9	7.05
2011-08-31	6.1	6.56	6.65	6.9	7.05
2011-09-30	6.1	6.56	6.65	6.9	7.05
2011-10-31	6.1	6.56	6.65	6.9	7.05
2011-11-30	6.1	6.56	6.65	6.9	7.05
2011-12-31	6.1	6.56	6.65	6.9	7.05
2012-01-31	6.1	6.56	6.65	6.9	7.05
2012-02-29	6.1	6.56	6.65	6.9	7.05
2012-03-31	6.1	6.56	6.65	6.9	7.05
2012-04-30	6.1	6.56	6.65	6.9	7.05
2012-05-31	6.1	6.56	6.65	6.9	7.05
2012-06-30	5.85	6.31	6.4	6.65	6.8
2012-07-31	5.6	6	6.15	6.4	6.55
2012-08-31	5.6	6	6.15	6.4	6.55
2012-09-30	5.6	6	6.15	6.4	6.55
2012-10-31	5.6	6	6.15	6.4	6.55
2012-11-30	5.6	6	6.15	6.4	6.55
2012-12-31	5.6	6	6.15	6.4	6.55
2013-01-31	5.6	6	6.15	6.4	6.55
2013-02-28	5.6	6	6.15	6.4	6.55
2013-03-31	5.6	6	6.15	6.4	6.55
2013-04-30	5.6	6	6.15	6.4	6.55
2013-05-31	5.6	6	6.15	6.4	6.55
2013-06-30	5.6	6	6.15	6.4	6.55
2013-07-31	5.6	6	6.15	6.4	6.55
2013-08-31	5.6	6	6.15	6.4	6.55
2013-09-30	5.6	6	6.15	6.4	6.55
2013-10-31	5.6	6	6.15	6.4	6.55
2013-11-30	5.6	6	6.15	6.4	6.55
2013-12-31	5.6	6	6.15	6.4	6.55
2014-01-31	5.6	6	6.15	6.4	6.55
2014-02-28	5.6	6	6.15	6.4	6.55
2014-03-31	5.6	6	6.15	6.4	6.55
2014-04-30	5.6	6	6.15	6.4	6.55
2014-05-31	5.6	6	6.15	6.4	6.55
2014-06-30	5.6	6	6.15	6.4	6.55
2014-07-31	5.6	6	6.15	6.4	6.55
2014-08-31	5.6	6	6.15	6.4	6.55
2014-09-30	5.6	6	6.15	6.4	6.55
2014-10-31	5.6	6	6.15	6.4	6.55
2014-11-30	5.6	5.6	6	6	6.15
2014-12-31	5.6	5.6	6	6	6.15
2015-01-31	5.6	5.6	6	6	6.15
2015-02-28	5.6	5.6	6	6	6.15
2015-03-31	5.35	5.35	5.75	5.75	5.9
2015-04-30	5.35	5.35	5.75	5.75	5.9
2015-05-31	5.1	5.1	5.5	5.5	5.65
2015-06-30	4.85	4.85	5.25	5.25	5.4
2015-07-31	4.85	4.85	5.25	5.25	5.4
2015-08-31	4.6	4.6	5	5	5.15
2015-09-30	4.6	4.6	5	5	5.15
2015-10-31	4.35	4.35	4.75	4.75	4.9
2015-11-30	4.35	4.35	4.75	4.75	4.9
2015-12-31	4.35	4.35	4.75	4.75	4.9
2016-01-31	4.35	4.35	4.75	4.75	4.9
2016-02-29	4.35	4.35	4.75	4.75	4.9
2016-03-31	4.35	4.35	4.75	4.75	4.9
2016-04-30	4.35	4.35	4.75	4.75	4.9
2016-05-31	4.35	4.35	4.75	4.75	4.9
2016-06-30	4.35	4.35	4.75	4.75	4.9
2016-07-31	4.35	4.35	4.75	4.75	4.9
2016-08-31	4.35	4.35	4.75	4.75	4.9
2016-09-30	4.35	4.35	4.75	4.75	4.9
2016-10-31	4.35	4.35	4.75	4.75	4.9
2016-11-30	4.35	4.35	4.75	4.75	4.9
2016-12-31	4.35	4.35	4.75	4.75	4.9
2017-01-31	4.35	4.35	4.75	4.75	4.9
2017-02-28	4.35	4.35	4.75	4.75	4.9
2017-03-31	4.35	4.35	4.75	4.75	4.9
2017-04-30	4.35	4.35	4.75	4.75	4.9
2017-05-31	4.35	4.35	4.75	4.75	4.9
2017-06-30	4.35	4.35	4.75	4.75	4.9
2017-07-31	4.35	4.35	4.75	4.75	4.9
2017-08-31	4.35	4.35	4.75	4.75	4.9
2017-09-30	4.35	4.35	4.75	4.75	4.9
2017-10-31	4.35	4.35	4.75	4.75	4.9
2017-11-30	4.35	4.35	4.75	4.75	4.9
2017-12-31	4.35	4.35	4.75	4.75	4.9
2018-01-31	4.35	4.35	4.75	4.75	4.9
2018-02-28	4.35	4.35	4.75	4.75	4.9
2018-03-31	4.35	4.35	4.75	4.75	4.9
2018-04-30	4.35	4.35	4.75	4.75	4.9
2018-05-31	4.35	4.35	4.75	4.75	4.9
2018-06-30	4.35	4.35	4.75	4.75	4.9
2018-07-31	4.35	4.35	4.75	4.75	4.9
2018-08-31	4.35	4.35	4.75	4.75	4.9
2018-09-30	4.35	4.35	4.75	4.75	4.9
2018-10-31	4.35	4.35	4.75	4.75	4.9
2018-11-30	4.35	4.35	4.75	4.75	4.9
2018-12-31	4.35	4.35	4.75	4.75	4.9
2019-01-31	4.35	4.35	4.75	4.75	4.9
2019-02-28	4.35	4.35	4.75	4.75	4.9
2019-03-31	4.35	4.35	4.75	4.75	4.9
2019-04-30	4.35	4.35	4.75	4.75	4.9
2019-05-31	4.35	4.35	4.75	4.75	4.9
2019-06-30	4.35	4.35	4.75	4.75	4.9
2019-07-31	4.35	4.35	4.75	4.75	4.9
2019-08-31	4.35	4.35	4.75	4.75	4.9
2019-09-30	4.35	4.35	4.75	4.75	4.9
2019-10-31	4.35	4.35	4.75	4.75	4.9
2019-11-30	4.35	4.35	4.75	4.75	4.9
2019-12-31	4.35	4.35	4.75	4.75	4.9
2020-01-31	4.35	4.35	4.75	4.75	4.9
2020-02-29	4.35	4.35	4.75	4.75	4.9
2020-03-31	4.35	4.35	4.75	4.75	4.9
2020-04-30	4.35	4.35	4.75	4.75	4.9
2020-05-31	4.35	4.35	4.75	4.75	4.9
2020-06-30	4.35	4.35	4.75	4.75	4.9
2020-07-31	4.35	4.35	4.75	4.75	4.9
2020-08-31	4.35	4.35	4.75	4.75	4.9
2020-09-30	4.35	4.35	4.75	4.75	4.9
2020-10-31	4.35	4.35	4.75	4.75	4.9
2020-11-30	4.35	4.35	4.75	4.75	4.9
2020-12-31	4.35	4.35	4.75	4.75	4.9
