# Supplementary material for: The impact of mixed-ownership reform on zombie firms: Evidence from Chinese listed SOEs
Source: PLoS One. 2024 Jul 3;19(7):e0301048. doi: 10.1371/journal.pone.0301048 (PMC11221639; doi:10.1371/journal.pone.0301048)
Supplement: S1 Data — (ZIP) [file pone.0301048.s001.zip › 僵尸企业数据.xlsx]

## Sheet: Sheet1
证券代码	证券简称	上市日期	利息支出 2008年报 [单位] 元	利息支出 2009年报 [单位] 元	利息支出 2010年报 [单位] 元	利息支出 2011年报 [单位] 元	利息支出 2012年报 [单位] 元	利息支出 2013年报 [单位] 元	利息支出 2014年报 [单位] 元	利息支出 2015年报 [单位] 元	利息支出 2016年报 [单位] 元	利息支出 2017年报 [单位] 元	利息支出 2018年报 [单位] 元	利息支出 2019年报 [单位] 元	流动负债合计 2008年报 [单位] 元	流动负债合计 2009年报 [单位] 元	流动负债合计 2010年报 [单位] 元	流动负债合计 2011年报 [单位] 元	流动负债合计 2012年报 [单位] 元	流动负债合计 2013年报 [单位] 元	流动负债合计 2014年报 [单位] 元	流动负债合计 2015年报 [单位] 元	流动负债合计 2016年报 [单位] 元	流动负债合计 2017年报 [单位] 元	流动负债合计 2018年报 [单位] 元	流动负债合计 2019年报 [单位] 元	资产总计 2008年报 [单位] 元	资产总计 2009年报 [单位] 元	资产总计 2010年报 [单位] 元	资产总计 2011年报 [单位] 元	资产总计 2012年报 [单位] 元	资产总计 2013年报 [单位] 元	资产总计 2014年报 [单位] 元	资产总计 2015年报 [单位] 元	资产总计 2016年报 [单位] 元	资产总计 2017年报 [单位] 元	资产总计 2018年报 [单位] 元	资产总计 2019年报 [单位] 元	长期负债占比 2008年报 [单位] %	长期负债占比 2009年报 [单位] %	长期负债占比 2010年报 [单位] %	长期负债占比 2011年报 [单位] %	长期负债占比 2012年报 [单位] %	长期负债占比 2013年报 [单位] %	长期负债占比 2014年报 [单位] %	长期负债占比 2015年报 [单位] %	长期负债占比 2016年报 [单位] %	长期负债占比 2017年报 [单位] %	长期负债占比 2018年报 [单位] %
1	平安银行	33331																									474440173000	587811034000	727610068000	1258176944000	1606536760000	1891741000000	2186459000000	2507149000000	2953434000000	3248474000000	3418592000000	3939070000000	1.73878	1.6679	1.36429	1.35733	1.0566	0.455255	2.03113	9.07907	9.57611	11.3167	12.0144
2	万科A	33267	2.45923e+09	2.17411e+09	3.00303e+09	4.20821e+09	5.78231e+09	6.57483e+09	6.83463e+09	4.85295e+09	5.53822e+09	8208089583	1.41458e+10	1.49491e+10	6.45537e+10	6.80583e+10	1.29651e+11	2.00724e+11	2.59834e+11	3.28922e+11	3.45654e+11	4.20062e+11	5.79998e+11	8.47355e+11	1.12191e+12	1.27261e+12	1.19237e+11	1.37609e+11	2.15638e+11	2.96208e+11	3.78802e+11	4.79205e+11	5.08409e+11	6.11296e+11	8.30674e+11	1.16535e+12	1.52858e+12	1.72993e+12	18.5806	25.2674	19.0074	11.7448	12.1471	11.7939	11.7572	11.1255	12.7825	13.1149	12.9953
4	ST国华	33252	1.57511e+06	1.19233e+06	129863	123170	51153.1			232800	3.42635e+06	0	0	0	7.19281e+07	1.30097e+08	5.42032e+07	5.70979e+07	4.40577e+07	7.48453e+07	1.50098e+08	2.04578e+08	3.6701e+07	7.02904e+07	1.67051e+08	8.55646e+07	1.67811e+08	2.30512e+08	1.84219e+08	1.96307e+08	1.92914e+08	2.42152e+08	3.38283e+08	3.98674e+08	2.23716e+08	2.68844e+08	3.51177e+08	1.49449e+09	12.8441	7.53392	1.45446	1.38174	1.78342	23.3498	17.0262	13.0854	1.7576	0.943928	0.476614
5	ST星源	33217	2.81988e+07		2.64863e+07	2.57864e+07	2.48348e+07	7.10947e+06	2.07191e+07	1.18805e+07	2.30109e+07	4.70391e+07	5.28408e+07	3.67368e+07	6.36544e+08	6.16193e+08	6.14646e+08	5.69968e+08	6.37251e+08	5.6408e+08	6.46671e+08	9.3116e+08	1.16214e+09	1.37466e+09	1.53292e+09	1.28297e+09	1.38903e+09	1.3192e+09	1.29361e+09	1.26059e+09	1.3197e+09	1.18865e+09	1.36666e+09	2.19401e+09	2.52724e+09	2.9121e+09	3.12142e+09	3.03184e+09	0	0	0	4.99459	0	0	7.17413	4.69	0	8.64331	0.439541
6	深振业A	33721	2.41036e+08	2.6504e+08	2.37216e+08	1.67247e+08	1.20753e+08	1.60834e+08	2.79767e+08	2.96767e+08	2.75814e+08	2.30113e+08	1.08037e+08	1.6979e+08	2.97089e+09	1.4149e+09	3.74888e+09	5.04461e+09	4.5247e+09	3.07932e+09	5.40445e+09	4.25839e+09	4.55462e+09	6.35566e+09	5.4367e+09	5.15392e+09	5.92144e+09	7.27203e+09	8.5683e+09	8.32197e+09	9.34343e+09	9.96816e+09	1.17532e+10	1.27035e+10	1.31704e+10	1.31399e+10	1.35367e+10	1.57453e+10	29.9264	70.8652	36.7721	6.45412	20.7447	44.9432	28.2407	48.0347	43.3298	14.4537	23.9404
7	*ST全新	33707	4.98946e+07		2.65324e+07	3.84201e+06	7.76045e+06	1.78195e+07	8.19383e+06	1.16624e+06	633333			0	6.31027e+08	3.87008e+08	3.37458e+08	7.00985e+07	4.92885e+08	3.04266e+08	3.1182e+08	1.07528e+08	7.66844e+07	5.19647e+07	4.21555e+07	4.17795e+07	6.1065e+08	3.63272e+08	3.32422e+08	3.62415e+08	7.8968e+08	6.57512e+08	6.80925e+08	4.80365e+08	5.14368e+08	4.42676e+08	3.8571e+08	5.33693e+08	3.48707	5.00442	4.90305	0	0	0	0	0	0	0	0
8	神州高铁	33731								4.63137e+06	6.71481e+06	3.25019e+07	6.33738e+07	9.29934e+07	5.90169e+06	6.08175e+06	3.53184e+06	3.37566e+06	7.30032e+07	6.30416e+07	7.4981e+07	6.3155e+08	1.96655e+09	3.42908e+09	2.77135e+09	4.10246e+09	7.89144e+07	7.9408e+07	7.79322e+07	7.72366e+07	6.1383e+08	6.26626e+08	6.74028e+08	3.58935e+09	8.19266e+09	1.06783e+10	1.04664e+10	1.20445e+10	0	0	0	0	0	0	0	0.248779	0.0335599	0	7.65919
9	中国宝安	33414	7.39862e+07	1.20141e+08	1.1722e+08	1.38684e+08	2.63117e+08	2.3831e+08	2.21658e+08	2.89897e+08	3.941e+08	4.37962e+08	4.74185e+08	5.45245e+08	2.56242e+09	2.83059e+09	3.53699e+09	4775183846	6636305719	7.22972e+09	6.15076e+09	8.24204e+09	9.97364e+09	1.10955e+10	1.28571e+10	1.23086e+10	6.08379e+09	7.50201e+09	1.00246e+10	1.17856e+10	1.31713e+10	1.36118e+10	1.47255e+10	1.81139e+10	2.16229e+10	2.71095e+10	2.98498e+10	3.02098e+10	28.4008	36.6416	42.7926	37.1713	20.1035	13.6131	31.4393	26.354	22.831	31.8853	30.4603
10	美丽生态	34999	638401		840549	1.44506e+06	1.91321e+06	2.66571e+06	41933.2	3.30624e+07	9.08461e+07	4.63623e+07	6.77499e+07	1.11496e+08	1.25361e+08	1.41378e+08	1.23008e+08	1.43689e+08	1.44363e+08	3.65872e+08	1.9755e+08	2.25219e+09	2.17245e+09	1.82739e+09	2.60738e+09	3.52532e+09	2.02107e+08	2.31855e+08	2.12201e+08	2.38258e+08	2.3978e+08	1.02779e+09	8.04218e+08	5.16218e+09	4.85329e+09	3.10515e+09	3.27328e+09	4.29166e+09	0.705626	0	0	0.553675	0	0.553036	21.6658	24.4728	17.5565	4.43378	2.3113
11	深物业A	33693	2.38744e+07	1.80133e+07	2.33215e+06	1.50857e+07	3.59049e+06		494768			0	0	1.94546e+08	1.01112e+09	1.72355e+09	1.72404e+09	2.23947e+09	2.27863e+09	1.81423e+09	1.49384e+09	1.99945e+09	4.10567e+09	2.41622e+09	2.42506e+09	5.20068e+09	2.11085e+09	2.83442e+09	2.91328e+09	3.49961e+09	3.95071e+09	3.87325e+09	3.88329e+09	4.37976e+09	6.65436e+09	5.39333e+09	5.8202e+09	1.07725e+10	22.6216	12.1301	10.4012	0.309619	0.789503	5.61668	9.82275	6.35543	0	0	0.0403388
12	南玻A	33662	169404847	121659811	121175352	168179904	235421383	232649478	217685313	260864012	258319331	344459771	423763192	328728246	4369038062	4314354311	2799972057	4521117543	4050457973	3917345907	5592603484	5019078008	6955222220	7455847953	6195246306	6383791688	10376061066	10913350017	12469619167	15281391077	14335809746	15078866777	15116808305	15489600160	17146815630	19535002368	19114234184	18201235959	20.5684	17.1546	47.4114	38.5016	38.1704	34.351	5.93836	28.9009	15.9539	25.2517	29.443
14	沙河股份	33757	9.95157e+06		1.53671e+07	1.15346e+07	4.63434e+07	4.49272e+07	5.96652e+07	5.67199e+07	4.17362e+07	1.43466e+07	5.2122e+06	3.43868e+06	1.01824e+09	1.10341e+09	7.29631e+08	6.42836e+08	1.23687e+09	6.48878e+08	7.73035e+08	7.22578e+08	7.49228e+08	6.38127e+08	8.98546e+08	9.76442e+08	1.66722e+09	1.74193e+09	1.58976e+09	1.79731e+09	2.0205e+09	1.89272e+09	2.23673e+09	2.17051e+09	1.87381e+09	1.52828e+09	1.91725e+09	1.97237e+09	17.7473	11.9645	29.1273	46.0993	10.8137	47.1861	48.8973	48.2978	30.5774	12.3605	6.72186
16	深康佳A	33690	1.00414e+08		1.51223e+08	2.63945e+08	2.76507e+08	1.62349e+08	1.43548e+08	1.65243e+08	1.98331e+08	3.52438e+08	5.66071e+08	1.03107e+09	6.46947e+09	9.38197e+09	1.16013e+10	1.18925e+10	1.17573e+10	1.12942e+10	1.13174e+10	1.09268e+10	1.36491e+10	1.50313e+10	2.26758e+10	2.21458e+10	1.05502e+10	1.35681e+10	16466895565	1.69065e+10	1.65629e+10	1.57433e+10	1.67794e+10	1.42504e+10	1.72431e+10	2.35587e+10	3.29851e+10	4.2587e+10	0	0	4.41077	5.05137	3.49137	0.317246	7.91202	0.481734	0.718889	1.0876	2.4364
17	深中华A	33694	9.83064e+07		9.40208e+07	6.29317e+07	4.84077e+07								1.80942e+09	1.85162e+09	1.71526e+09	1.65237e+09	1.70583e+09	1.43813e+08	3.79935e+07	3.24789e+07	3.68065e+07	5.4699e+07	5.62625e+07	5.1292e+07	1.90898e+08	1.69696e+08	1.38158e+08	1.35747e+08	1.62649e+08	1.51511e+08	5.14896e+07	4.58691e+07	5.40883e+07	7.356e+07	7.3243e+07	6.27336e+07	0	0	0	0	0	0	0	0	0	0	0
19	深粮控股	33889	5.08758e+06	7.33763e+06	1.14101e+07	8.33959e+06	5.10877e+06	2.61753e+06	3.17921e+06	92388.9	1036025	261534	2.04109e+07	9.38792e+06	1.36241e+08	2.09016e+08	2.58477e+08	1.67638e+08	2.08163e+08	3.09209e+08	1.45335e+08	8.87493e+07	1.14816e+08	9.3125e+07	1.48538e+09	1.182e+09	5.31942e+08	623356758	6.58469e+08	1.06196e+09	1.22299e+09	1.33664e+09	1.15461e+09	1.06046e+09	1.17854e+09	1.07039e+09	6.46895e+09	6.77507e+09	2.68779	18.991	9.45619	0	0	0	0	0	0	0	24.9784
20	深华发A	33722	6.64034e+06	1.17117e+07	1.61852e+07	1.98379e+07	2.09396e+07	1.96905e+07	4.08873e+07	5.31444e+07	9.25635e+06	10849008	1.27859e+07	1.0639e+07	1.98486e+08	2.78753e+08	2.4996e+08	2.05061e+08	2.36316e+08	2.92662e+08	2.93324e+08	2.86378e+08	3.10173e+08	3.09025e+08	2.93058e+08	2.0934e+08	4.46671e+08	7.5678e+08	7.25894e+08	6.68386e+08	6.81645e+08	7.31348e+08	1.16274e+09	1.15509e+09	6.32476e+08	6.29763e+08	6.1709e+08	6.14164e+08	0	43.5052	44.494	47.5521	40.7804	35.487	66.4065	65.7475	0	0	0
21	深科技	34367		3.63662e+06	1.61714e+07	5.03062e+07	6.91252e+07	1.18783e+08	9.78674e+07	9.65892e+07	1.04106e+08	1.88103e+08	1.96322e+08	2.0822e+08	8.03323e+08	1.45644e+09	2.13563e+09	5.97481e+09	5.99662e+09	8.73127e+09	9.36004e+09	8.99465e+09	6.22583e+09	1.03982e+10	9.00967e+09	1.1138e+10	4.33173e+09	5.42829e+09	6.66654e+09	1.03368e+10	1.01814e+10	1.37266e+10	1.44391e+10	1.43375e+10	1.17174e+10	1.65995e+10	1.55394e+10	1.84534e+10	0	0	0	0	0	0	0	0.000608941	0.000451763	0	0
23	深天地A	34088	1.41149e+07	1.05882e+07	2.29218e+07	2.10555e+07	2.42632e+07	1.5239e+07	1.80539e+07	1.98121e+07	1.69529e+07	1.78685e+07	2.18196e+07	2.50591e+07	5.0971e+08	7.59154e+08	5.93569e+08	6.65915e+08	7.55317e+08	9.25044e+08	1.03323e+09	1.11223e+09	9.90452e+08	1.4686e+09	1.81281e+09	1.91858e+09	9.74457e+08	1.07522e+09	9.38521e+08	1.09357e+09	1.21904e+09	1.34491e+09	1.474e+09	1.56587e+09	1.51397e+09	1.95162e+09	2.32049e+09	2.5194e+09	24.205	0.28039	4.4369	11.0135	6.94147	0.518556	1.48523	0.505917	6.32468	0.251731	0.019621
25	特力A	34141	1.43117e+07	9.24067e+06	9.44988e+06	7.96196e+06	9.42725e+06	1.8068e+07	2.68835e+07	1.00034e+07	3.37383e+06	5.60572e+06	9.59454e+06	7.00064e+06	3.18596e+08	2.26803e+08	2.13564e+08	2.7155e+08	2.86523e+08	3.21892e+08	3.68492e+08	2.62359e+08	248879711	3.48251e+08	5.17933e+08	3.00284e+08	6.14544e+08	6.11487e+08	5.99556e+08	5.70693e+08	644911292	7.00998e+08	8.06325e+08	1.16867e+09	1.189e+09	1.40331e+09	1658295531	1.64578e+09	4.39932	23.9237	24.1697	2.3287	35.1429	29.0216	31.8306	4.81688	5.67635	10.4913	6.95065
26	飞亚达	34123	3.91333e+07	3.31054e+07	3.73919e+07	5.17373e+07	9.97488e+07	8.84558e+07	9.75712e+07	8.90966e+07	6.49066e+07	4.1825e+07	2.75526e+07	2.39754e+07	6.77223e+08	6.8871e+08	9.65002e+08	1.44251e+09	1.82779e+09	1.44593e+09	1.47838e+09	1.44872e+09	1.50867e+09	1.02604e+09	1.02136e+09	1.09776e+09	1.44119e+09	1.52394e+09	2.43654e+09	2.89578e+09	3.32676e+09	3.5587e+09	3.65778e+09	4.24667e+09	4.0049e+09	3.57979e+09	3.59969e+09	3.76092e+09	10.5095	11.8547	15.7915	3.79692	2.57675	28.2692	26.6522	25.25	7.0739	7.18377	0.438746
27	深圳能源	34215	6.5378e+08	4.41973e+08	3.24569e+08	4.22938e+08	4.72623e+08	5.0283e+08	6.05848e+08	6.95791e+08	1.08052e+09	1.7178e+09	2.10519e+09	2.08926e+09	1.00481e+10	9.60469e+09	6.18378e+09	8.73286e+09	9.70401e+09	1.14848e+10	1.42948e+10	1.80606e+10	1.78547e+10	2.44369e+10	2.25176e+10	3.32581e+10	2.93849e+10	3.02498e+10	2.907e+10	3.15091e+10	3.23592e+10	3.33935e+10	3.84414e+10	5.80674e+10	6.08622e+10	7.72309e+10	8.50739e+10	9.6112e+10	34.1684	31.5432	47.9692	37.022	31.5534	18.0433	18.3363	41.032	46.4463	50.7484	58.0204
28	国药一致	34190	5.10941e+07	4.70778e+07	7.9316e+07	1.30419e+08	1.56874e+08	1.82163e+08	1.53286e+08	1.19431e+08	1.33782e+08	1.35833e+08	1.95256e+08	2.71719e+08	2.96849e+09	4.25175e+09	5.04203e+09	6.02718e+09	7.12984e+09	8.49037e+09	7.68776e+09	7.32603e+09	1.21357e+10	1.21302e+10	1.4758e+10	1.67305e+10	3.68397e+09	5.23349e+09	6.30679e+09	7.66576e+09	9.29584e+09	1.10579e+10	1.28289e+10	1.32183e+10	2.13128e+10	2.23436e+10	2.89303e+10	3.35206e+10	1.01665	0.748527	0.672337	1.56496	1.16303	0.0490433	0.513711	1.07394	0.12434	0.336115	0.2407
29	深深房A	34227	3.76918e+07	4.85575e+07	7.06685e+07	6.52543e+07	7.36164e+07	8.05129e+07	7.17049e+07	4.94192e+07	2.31714e+07	1.07768e+07	2.81752e+06	38642.5	7.28499e+08	1.55531e+09	1.01282e+09	1.52589e+09	1.34489e+09	1.65513e+09	1.85174e+09	1.58378e+09	1.12348e+09	1.19914e+09	1.45865e+09	1.37228e+09	2.26566e+09	3.36111e+09	3.37909e+09	3.23613e+09	3.71277e+09	4.2151e+09	4.3751e+09	4.17994e+09	3.7856e+09	3.98926e+09	4.66589e+09	4.90967e+09	31.6167	27.5077	51.2904	16.8824	39.0256	33.2634	20.9331	19.8693	11.5117	6.98875	0.444126
30	富奥股份	34241	4.04029e+07	3.11158e+07	6.70944e+06		26180	1.26903e+07	1.99637e+07	9.24052e+06	6.43339e+06	7.04602e+06	6.35657e+06	1.64108e+07	1.00701e+09	1.02241e+09	2.17724e+09	6.41278e+07	2.62536e+07	2.21218e+09	1.91756e+09	1.94308e+09	2.49891e+09	3.17746e+09	3.75936e+09	4.54098e+09	1.79612e+07	4.18914e+07	7.39201e+07	6.61693e+07	2.46062e+07	7.11035e+09	7271114435	8.08538e+09	9.07299e+09	1.03643e+10	1.16821e+10	1.29206e+10	0	0	0	0	0	8.70302	7.72522	2.77384	1.5088	0.416688	0
31	大悦城	34250	4.73707e+07	5.48199e+07	3.31325e+08	3.65852e+08	3.99504e+08	4.86882e+08	4.21599e+08	5.29125e+08	6.51269e+08	9.34855e+08	1.07465e+09	2.55916e+09	4.36979e+09	4.16411e+09	9.14202e+09	1.92299e+10	2.05894e+10	2.46458e+10	2.3661e+10	2.64904e+10	3.18e+10	4.842e+10	4.52797e+10	8.48368e+10	9.04761e+09	1.32873e+10	2.01736e+10	3.26026e+10	3.4999e+10	4.06027e+10	4.63115e+10	5.53217e+10	6.1277e+10	7.57515e+10	9.11719e+10	1.83183e+11	23.7567	28.444	32.0228	23.662	23.8345	21.4454	32.583	37.733	33.6139	22.1005	39.6667
32	深桑达A	34270	5.83787e+06	1.85703e+06	496657	7.81675e+06	1.33344e+07	1.38507e+06	1560636	1.32035e+07	4.14725e+06	3.30488e+06	1.4989e+06	1.98655e+06	5.54242e+08	6.38869e+08	6.87788e+08	6.99337e+08	6.3815e+08	4.80937e+08	3.85151e+08	5.8872e+08	3.84337e+08	3.39226e+08	6.17622e+08	6.61507e+08	1.36025e+09	1.43827e+09	1.48945e+09	1.57422e+09	1692009584	1.50141e+09	1.42427e+09	2.12574e+09	1.95542e+09	1.92734e+09	2.15338e+09	2.34226e+09	0.188048	0.118201	0	0	0	0	0	0	0	0	0
34	神州数码	34463	5.15804e+07	2.78918e+07	5197.79		247225	893348	588307	294359	2.26285e+08	4.5048e+08	5.08751e+08	4.38198e+08	8.50699e+08	6.82879e+08	1.19448e+08	1.1972e+08	9.3693e+07	2.655e+08	2.93757e+08	2.60863e+08	1.27617e+10	1.96024e+10	2.03253e+10	2.25109e+10	1.84409e+08	1.50792e+08	1.88888e+08	2.07619e+08	1.93552e+08	3.78211e+08	4.61668e+08	4.48008e+08	1.70372e+10	2.42732e+10	2.59855e+10	2.94209e+10	0.174727	0.0913288	0.596105	0.542727	8.55697	2.04114	0.768272	0.0557873	10.1484	5.67091	7.78635
35	中国天楹	34432	7.37958e+07	7.93304e+07	8.31429e+07	6.13801e+07			4.48836e+07	9.0486e+07	1.17944e+08	1.6223e+08	1.30197e+08	4.78524e+08	1.54275e+09	1.57417e+09	1.56448e+09	1.63239e+09	1.62272e+09	-2.03302e+06	9.26371e+08	9.80992e+08	2.15328e+09	2.87932e+09	4.17422e+09	1.32456e+10	5.36281e+08	5.49476e+08	5.9521e+08	6.36494e+08	3.07903e+08	1.04419e+07	3.27229e+09	4.39902e+09	5.99849e+09	8.13026e+09	8.80891e+09	4.72969e+10	0	0	0	0	0	0	40.9065	53.8769	40.2033	39.4148	20.7923
36	华联控股	34502	1.85399e+07	2.57964e+07	2.04371e+07	2.14905e+07	2.27775e+07	2.41618e+07	2.24237e+07	2.15201e+07	1.76126e+07	2.2829e+07	2.18156e+07	3.21911e+07	1.20212e+09	8.75651e+08	1.53081e+09	1.04614e+09	1.05801e+09	1.28794e+09	8.73467e+08	1.66751e+09	5.18871e+09	2.87717e+09	4.23769e+09	4.54824e+09	3.06914e+09	3.11801e+09	4.17516e+09	3.86228e+09	4.26724e+09	4.19589e+09	4.56893e+09	6.46374e+09	9.72548e+09	8.71866e+09	1.0893e+10	1.2142e+10	27.0008	35.1155	14.1424	21.2596	32.2269	13.9412	51.7103	52.6801	6.85409	17.539	22.2877
37	深南电A	34516	2.74338e+08	1.68781e+08	1.70567e+08	2.46052e+08	2.47071e+08	2.40016e+08	2.41652e+08	2.35515e+08	1.84767e+08	6.21442e+07	5.16984e+07	5.05745e+07	2.76846e+09	2.71085e+09	3.15515e+09	3.53383e+09	3.75324e+09	3.5563e+09	3.45409e+09	3.25941e+09	1.92292e+09	7.64781e+08	1.14207e+09	1.02162e+09	4.98594e+09	4.9266e+09	5.27895e+09	5.45275e+09	5.53607e+09	5.44029e+09	5.05642e+09	4.57985e+09	4.3637e+09	2.8838e+09	3.30715e+09	3.21926e+09	9.21294	5.43421	5.55805	0.729326	0.419589	0.164812	4.07801	17.2664	14.6983	3.01818	2.04196
38	*ST大通	34554	4.02691e+06	2.70808e+06	6.35988e+06	4.98015e+06	4.65159e+06	1.85603e+06			61961.4	359234	825706	1.17635e+06	1.77132e+08	2.03633e+08	2.83595e+08	3.89643e+08	4.14548e+08	4.77171e+08	5.27048e+08	5.89926e+08	1.12766e+09	3.50578e+08	4.00079e+08	1.63232e+08	3.07608e+08	4.76294e+08	5.178e+08	6.30465e+08	6.10156e+08	6.80916e+08	6.83293e+08	7.44778e+08	6.39362e+09	5.77193e+09	3.03379e+09	2.91716e+09	0	36.7607	14.7326	11.3729	0	0	0	0	8.93661	0	0
39	中集集团	34432	612217000	190308000	472312000	903749000	907869000	877600000	1166695000	921180000	1409223000	1666516000	2602562000	2816674000	12399120000	15197351000	29971335000	31236333000	25540032000	32576349000	43340077000	45921237000	46249215000	51421759000	73536161000	70551310000	34557863000	37358383000	54130649000	64361714000	62992380000	72605972000	87776181000	106763171000	124614748000	130604379000	158883963000	172107521000	33.4134	26.1112	11.5893	24.9293	34.8718	30.0535	26.8504	34.0135	41.5873	37.1858	26.3199
40	东旭蓝天	34554			2.58965e+07	6.4786e+06	9.99803e+06	2.07402e+07	4.66964e+07	5.94465e+07	2.05625e+08	2.96506e+08	6.4012e+08	7.30692e+08	1.01229e+09	1.39107e+09	1.10729e+09	8.80997e+08	1.4636e+09	1.82223e+09	2.69043e+09	3.29607e+09	3.66354e+09	1.05883e+10	1.3421e+10	1.20447e+10	2.35809e+09	2.83179e+09	2.28342e+09	1.88814e+09	2.86835e+09	3.96058e+09	4.26981e+09	6.76891e+09	1.7288e+10	2.89035e+10	3.4423e+10	3.09872e+10	25.4075	22.2237	20.2508	0	12.9493	31.9524	9.89252	39.1304	41.7865	37.1011	30.8029
42	中洲控股	34598	2.70895e+08	1.54091e+08	1.23731e+08	1.51932e+08	1.57036e+08	1.71153e+08	3.26813e+08	7.60401e+08	9.13029e+08	9.38368e+08	1.53536e+09	1.32506e+09	2.33677e+09	2.49754e+09	2.86241e+09	2.86765e+09	2.79475e+09	3.36116e+09	8.94435e+09	1.18712e+10	1.50774e+10	2.43362e+10	2.79911e+10	2.45533e+10	5.54881e+09	6.48072e+09	6.78991e+09	7.14763e+09	7.51671e+09	7.99817e+09	1.61963e+10	2.46214e+10	2.91616e+10	4.36199e+10	4.60507e+10	4.51415e+10	38.2474	42.4134	34.2457	37.3888	38.4863	31.839	30.6308	37.4807	34.9365	30.7996	22.0329
45	深纺织A	34561	5.13399e+06		6.02665e+06	462297	9.56582e+06	9.92752e+06	9.60844e+06	6.84378e+06	4.3876e+06	4.13043e+06	1.41791e+07	4.89302e+06	1.40787e+08	2.46067e+08	1.42731e+08	1.84993e+08	3.08338e+08	2.42091e+08	4.24778e+08	5.6445e+08	4.89421e+08	4.9796e+08	1.02173e+09	4.85575e+08	5.65791e+08	8.02563e+08	1.65542e+09	1.80823e+09	1.88066e+09	2.85176e+09	2.82278e+09	2.96939e+09	4.11959e+09	4.19575e+09	4.6192e+09	4.5314e+09	1.34622	8.08233	31.2548	45.5998	34.6231	36.1067	19.8958	15.0977	11.7739	5.94595	0
46	泛海控股	34589	1.89081e+06	3.25421e+06	7.96226e+07	4.15217e+07	2.6311e+08	8.0463e+07	3.35025e+08	1.2572e+09	2.24687e+09	2.11819e+09	2.27856e+09	2.99381e+09	7.62752e+09	5.13465e+09	6.47983e+09	7.14323e+09	7.22615e+09	1.21403e+10		4.84526e+10	5.41208e+10	89733728460	1.11517e+11	1.02121e+11	1.98219e+10	2.27409e+10	2.23459e+10	2.34371e+10	3.09348e+10	4.0738e+10	7.08891e+10	1.18356e+11	1.67836e+11	1.87775e+11	2.12097e+11	1.77872e+11	31.616	62.4477	53.6541	52.2327	67.0485	60.8762	46.4122	52.6587	61.5492	43.3682	38.5425
48	京基智农	34639	3.65843e+07	2.84093e+07	1.8509e+07	1.76381e+07	5.91001e+06	1.1092e+07	1.02934e+07	9.00749e+06	6.47115e+06	1.00798e+07	9.30165e+06	3.68588e+06	1.26506e+09	7.6884e+08	7.1406e+08	6.96333e+08	6.92568e+08	7.86541e+08	1.3415e+09	1.07828e+09	1.02398e+09	2.41906e+09	3.78258e+09	3.96396e+09	1.25617e+09	8.66078e+08	7.6925e+08	1.23946e+09	1.21173e+09	1.33057e+09	1.98294e+09	1.9408e+09	1.95974e+09	3.90478e+09	5.1825e+09	6.47199e+09	7.4092	8.34155	6.69667	7.47744	2.22294	5.67181	0.535999	0.443238	4.45885	17.5741	0
49	德赛电池	34778	1.74519e+07	9.12389e+06	8.12969e+06	9.10099e+06	1.69163e+07	1.34017e+07	3.75793e+07	2.64668e+07	2.43205e+07	7.37468e+07	1.5647e+08	2.69581e+08	4.00002e+08	4.77752e+08	5.63452e+08	9.71166e+08	1.38455e+09	2.60607e+09	3.68471e+09	2.18142e+09	3.64404e+09	5.80351e+09	6.31298e+09	5.35578e+09	611818377	6.54664e+08	8.50322e+08	1.41929e+09	1.86127e+09	3.37109e+09	4.6756e+09	3.40257e+09	5.14579e+09	7.61907e+09	8822025314	8.77016e+09	0	0	0	0	0.0688944	0.0206139	0	0	0	0.00584312	3.63369
50	深天马A	34773	5.77888e+07		120502091	187819890	180132866	139522159	201355167	91655783	6.37205e+07	1.54647e+08	8.35908e+08	9.81099e+08	9.03623e+08	1.6733e+09	2178479270	2187900773	2536634002	2853269916	4775039253	6125072971	5.40369e+09	1.0199e+10	1.89747e+10	2.04087e+10	5.02323e+09	6.47607e+09	7971514291	8052164501	7803188441	7976761304	15692498583	21628692218	2.16793e+10	2.96523e+10	6.0037e+10	6.5451e+10	69.0436	58.197	55.6728	51.8377	41.923	34.8823	18.6856	13.0271	18.7073	25.8383	35.2793
55	方大集团	35170	2.77924e+07	2.10865e+07	1.98712e+07	2.32168e+07	2.65105e+07	2.45483e+07	4.66877e+07	8.09965e+07	8.25617e+07	9.28796e+07	9.34681e+07	9.87311e+07	5.8222e+08	7.41531e+08	8.6363e+08	9.74348e+08	1.13326e+09	1.33257e+09	2.29054e+09	2.74251e+09	3.34764e+09	3.16132e+09	3.21037e+09	4.50981e+09	1.39557e+09	1.48281e+09	1.99116e+09	2.16333e+09	2.3278e+09	2.59956e+09	3.66272e+09	4.46415e+09	6.78705e+09	7.62542e+09	1.06589e+10	1.137e+10	23.2997	0	0	0.00145362	0.000658411	0	0.254002	9.59698	20.5624	20.3803	21.8531
56	皇庭国际	35254	7.4365e+06	2.44115e+07	1.13183e+08	9.8027e+07	5.39517e+07	1.0479e+08	2.80978e+08	1.69473e+08	1.67736e+08	2.53436e+08	3.08639e+08	3.08174e+08	5.46255e+08	1.05554e+09	1.58838e+09	6.10901e+08	6.22123e+08	2.28293e+09	1.33782e+09	4.29491e+08	5.28269e+08	2.06804e+09	2.18393e+09	2.10551e+09	1.12613e+09	1.44749e+09	1.54073e+09	1.54079e+09	2.00648e+09	7803283696	7.87196e+09	7.99571e+09	1.06405e+10	1.41697e+10	1.32548e+10	1.2457e+10	42.7622	19.2925	2.07005	63.717	70.2887	13.8409	43.506	37.2496	61.4733	57.6686	50.1053
58	深赛格	35425	4.56243e+06	2391.02		43733.3		89863	1.77428e+07	9.02827e+06	8.14375e+06	2.87752e+07	9.30298e+07	1.27965e+08	2.4921e+08	2.29848e+08	2.71109e+08	3.30804e+08	3.46309e+08	6.80173e+08	1.13756e+09	9.01658e+08	7.63685e+08	3.55219e+09	2.9653e+09	2.07809e+09	1.57935e+09	1.35949e+09	1.46627e+09	1.67358e+09	1.7407e+09	2.13494e+09	2.65972e+09	2.61466e+09	2.54828e+09	6.99259e+09	7.12801e+09	6.1906e+09	0	0	0	0	0	0	0	0	0	17.108	32.8335
59	华锦股份	35460	1.73985e+08	1.54428e+08	7.7851e+08	8.10166e+08	9.03944e+08	8.45315e+08	8.50578e+08	6.87805e+08	6.75384e+08	6.36873e+08	5.1764e+08	5.13523e+08	2.84471e+09	5.11304e+09	1.10603e+10	1.21733e+10	1.76835e+10	1.33543e+10	2.05286e+10	1.68502e+10	1.89685e+10	1.77783e+10	9.62869e+09	9.04573e+09	1.67628e+10	2.14362e+10	2.65364e+10	2.85364e+10	3.27533e+10	2.8444e+10	3.45976e+10	2.99203e+10	3.13706e+10	3.09681e+10	3.24607e+10	2.93592e+10	73.4666	66.368	43.8212	41.272	29.7359	36.4159	17.5577	17.9524	5.77191	1.67638	47.7869
60	中金岭南	35453			1.17384e+08	1.94713e+08	2.47506e+08	1.9932e+08	2.27126e+08	1.76392e+08	1.86959e+08	1.99369e+08	2.4778e+08	2.43346e+08	2.26729e+09	5.37462e+09	6.2747e+09	5.03415e+09	4.98799e+09	5.57903e+09	4.85194e+09	5.59479e+09	5.995e+09	5.75044e+09	6.38943e+09	6.26716e+09	7.93485e+09	1.1647e+10	1.45709e+10	1.40424e+10	1.40732e+10	1.44497e+10	1.42158e+10	1.58828e+10	1.69691e+10	1.88688e+10	1.95063e+10	2.03206e+10	39.8035	17.9719	21.196	21.5158	17.1042	21.7947	17.0689	10.1723	11.6907	12.3284	8.55085
61	农产品	35440	9.22787e+07	6.0856e+07	8.98454e+07	1.52972e+08	2.27264e+08	2.03586e+08	2.33268e+08	2.67608e+08	2.77032e+08	2.85167e+08	3.1593e+08	2.8174e+08	2.19028e+09	2.77454e+09	4621367486	4.56498e+09	5.21489e+09	4.68008e+09	5.63058e+09	7.10707e+09	6.19206e+09	7.05431e+09	7.43504e+09	7.40294e+09	6.15461e+09	7.011e+09	9.11276e+09	9.46894e+09	1.06166e+10	1.22234e+10	1.38052e+10	1.61315e+10	1.72492e+10	1.88434e+10	1.89997e+10	19600592081	14.6409	15.6496	10.123	8.59441	9.13696	12.1577	14.4357	14.1332	23.3703	23.567	19.1718
62	深圳华强	35460	4.80639e+06	5.33303e+07	3.83654e+07	6.03349e+07	7.15751e+07	9.08335e+07	4.01249e+07	3.75213e+07	45818754	7.68799e+07	1.31595e+08	1.3227e+08	6.81655e+08	5.10672e+08	6.57568e+08	1.16963e+09	2.04848e+09	2.21395e+09	1.03036e+09	1.84458e+09	2.36287e+09	3.39061e+09	4.11163e+09	5.095e+09	2.04951e+09	2.7491e+09	3.82624e+09	4.6638e+09	4.99795e+09	4.87348e+09	4.04614e+09	6.18236e+09	6.92265e+09	8.5655e+09	1.03019e+10	1.13505e+10	0	50.4959	67.6509	59.5842	39.7148	22.6144	35.951	23.9251	12.6364	15.0881	17.0404
63	中兴通讯	35752	690174000	751744000	728552000	1374163000	1888481000	1650437000	1561674000	1269080000	1156134000	1157659000	1328685000	1718187000	29996836000	41095060000	48214142000	63474811000	72958927000	60970805000	65924732000	67638056000	91747098000	87594947000	89376798000	86370516000	50865921000	68342322000	84152357000	105368114000	107446306000	100079497000	106214196000	120893897000	141640910000	143962215000	129350749000	141202135000	13.6964	11.964	9.24999	13.6887	8.36952	15.0486	12.5619	7.75837	4.98063	3.04533	2.4552
65	北方国际	35951	3.23581e+06	3.11867e+06	3.28113e+06	406462	2.89652e+06	3.58516e+06	3.16435e+06	716408	7.22326e+06	1.68944e+07	6.78999e+07	7.70955e+07	1.33448e+09	1.67176e+09	1.35284e+09	1.66307e+09	2.33583e+09	2.9503e+09	3.67696e+09	4.31011e+09	8.17857e+09	6.34747e+09	5.84113e+09	7.93955e+09	2.20778e+09	2.3385e+09	1.95317e+09	2.33014e+09	3189577968	3.98252e+09	4.91798e+09	6.61755e+09	1.21482e+10	1.14646e+10	1.1448e+10	1.47461e+10	24.0935	7.22481	1.95454	1.37907	3.17199	2.24481	1.59385	3.21982	3.40394	13.2815	14.3061
66	中国长城	35607	4.95068e+07	5.61043e+07	1.56463e+08	1.04464e+08	4.3331e+08	654911808	4.72771e+08	3.96504e+08	2.71444e+08	5.98285e+07	8.07519e+07	1.42667e+08	1.35861e+09	18761870144	2.1981e+10	2.1601e+10	2.54608e+10	2.69715e+10	2.82251e+10	2.65752e+10	3.01207e+10	5.36857e+09	7.17072e+09	9.61188e+09	2.55105e+09	2.74454e+10	3.33805e+10	3.28003e+10	3.91836e+10	3.92255e+10	3.97151e+10	3.94561e+10	4.08609e+10	1.52016e+10	1.60022e+10	2.16707e+10	0.551858	1.44858	1.28185	3.46217	11.1619	10.6172	7.52961	11.176	3.63616	22.181	19.0227
68	华控赛格	35592	1.00605e+08	4.82114e+07	9.75057e+06	5.22523e+06	4.98859e+06	20339350	2.5753e+07	907912	1.59651e+06	3.49553e+07	4.6182e+07	5.83003e+07	6.55392e+08	2.99105e+08	1.63457e+08	1.61902e+08	1.92795e+08	3.95337e+08	3.03841e+08	9.41137e+07	5.09177e+08	1.61759e+09	1.70433e+09	1.55169e+09	3.15668e+09	7.0145e+08	4.37402e+08	3.92778e+08	426257897	5.91598e+08	4.20735e+08	7.57878e+08	1.31372e+09	2.8037e+09	3.44369e+09	3.78629e+09	47.7938	38.0858	0	0	0	0	0	0	0	4.90505	31.6128
69	华侨城A	35683	1.72191e+08	1.88851e+08	3.1448e+08	3.73293e+08	4.51812e+08	6.57986e+08	8.10107e+08	8.84441e+08	9.71455e+08	1.79917e+09	2.84655e+09	3.17447e+09	6.96478e+09	1.6333e+10	1.99246e+10	2.47449e+10	3.21563e+10	4.38284e+10	4.09778e+10	4.35232e+10	7.17931e+10	1.02794e+11	1.44999e+11	2.00471e+11	13946928365	3.07448e+10	4.85382e+10	6.27618e+10	7.29982e+10	8.78788e+10	9.48754e+10	1.15266e+11	1.46345e+11	2.17463e+11	2.94167e+11	3.7962e+11	1.00785	14.3083	40.8781	44.579	36.9856	27.0059	34.4813	40.4038	26.8712	31.7165	32.5282
70	特发信息	36657	302036	809349	2.22325e+06	6.72974e+06	1.5488e+07	1.27366e+07	9.73599e+06	1.34467e+07	5.09037e+07	6.47357e+07	8.90956e+07	8.86962e+07	3.224e+08	3.80555e+08	5.1557e+08	6.66781e+08	8.50149e+08	9.26807e+08	1.17453e+09	2.37817e+09	3.02215e+09	3.83831e+09	4.49898e+09	3.90736e+09	1.12711e+09	1.22779e+09	1.59635e+09	1.82034e+09	1.99167e+09	2.25347e+09	2.60814e+09	3.96462e+09	4.76645e+09	5.85309e+09	7.21936e+09	7.08978e+09	12.6464	15.6729	26.9719	25.7068	15.6874	13.7972	11.6391	5.6716	4.26926	3.72625	9.44081
78	海王生物	36147	8.86387e+07	7.69089e+07	9.73342e+07	1.19635e+08	1.57397e+08	1.64186e+08	2.41359e+08	2.54063e+08	1.99123e+08	3.50678e+08	9.21857e+08	1.21586e+09	1.79193e+09	2.34546e+09	3.18064e+09	3.85578e+09	4.8015e+09	6.11693e+09	7.77972e+09	1.0434e+10	1.06187e+10	2.26531e+10	3.05467e+10	3.1829e+10	2.77754e+09	3.16475e+09	4.14779e+09	4.83532e+09	5.86352e+09	8.01924e+09	9.63171e+09	1.27623e+10	1.66615e+10	3.08644e+10	4.11267e+10	4.11683e+10	10.2166	5.01584	1.91053	0	0	0	0	0	0.225542	6.9801	9.93406
88	盐田港	35639	5.15351e+06	9.75302e+06	9.02879e+06	9.67059e+06	1.04485e+07	10192508	2.6174e+07	6.32011e+07	6.08617e+07	6.7204e+07	8.58717e+07	6.22816e+07	1.53221e+08	1.12608e+08	1.06017e+08	1.37786e+08	1.33771e+08	1.50867e+08	1.11422e+08	5.06444e+08	3.15368e+08	4.25658e+08	4.87679e+08	7.0291e+08	4.57181e+09	4.86314e+09	4.97528e+09	5.41418e+09	5.29264e+09	5.58708e+09	6.82595e+09	7.87883e+09	8.25713e+09	9.296e+09	1.03097e+10	1.10172e+10	50.0831	48.7875	48.7298	41.6257	36.2355	47.7887	83.596	66.864	76.5835	76.0516	78.1219
89	深圳机场	35905		215321		4.17455e+07	99913341	1.27867e+08	1.55466e+08	6.2921e+07		0			4.62763e+08	4.95627e+08	6.73135e+08	7.04359e+08	7.84465e+08	1.70586e+09	2.81672e+09	1.69093e+09	1.7534e+09	1.89187e+09	1.79115e+09	1.86976e+09	5.43086e+09	5.79077e+09	6.53607e+09	9.16406e+09	1.04025e+10	1.18613e+10	1.26976e+10	11955019714	1.24799e+10	1.31169e+10	1.34534e+10	1.40218e+10	0	0	0	69.1782	74.1964	57.6676	37.9212	0	0	0	0
90	天健集团	36362	1.44605e+08	1.05671e+08	9.08017e+07	1.52722e+08	1.93429e+08	1.58106e+08	1.9192e+08	2.23494e+08	3.10261e+08	4.57168e+08	2.38271e+08	1.87818e+08	2.86537e+09	2.62449e+09	4.29023e+09	3.99404e+09	4514179952	5.21021e+09	6.25999e+09	8.7551e+09	9.13878e+09	1.25722e+10	1.64669e+10	2.29091e+10	5.39152e+09	5.88977e+09	10160244762	7.50025e+09	8.57828e+09	9.79152e+09	1.10273e+10	16553824056	1.92906e+10	2.57927e+10	3.17412e+10	4.03134e+10	9.06879	10.1813	5.01271	1.41896	9.95134	15.0802	11.272	13.2053	28.6964	34.1232	28.1652
96	广聚能源	36731	5.42961e+06	0	0							0			8.48178e+07	1.56851e+08	1.17728e+08	1.4745e+08	1.57214e+08	1.48565e+08	1.16462e+08	1.71313e+08	9.94075e+07	1.28096e+08	1.25392e+08	1.50225e+08	1.68088e+09	1.83855e+09	1873833458	1.98978e+09	1.9901e+09	2.04836e+09	2.03306e+09	2.21705e+09	2.42987e+09	2.55316e+09	2.64694e+09	2.94671e+09	0	0	0	0	0	0	0	0	0	0	0
99	中信海直	36738	3.28659e+07	2.11682e+07	1.51585e+07	1.5915e+07	1.17882e+07	3.11846e+07	2.73677e+07	5.33358e+07	7.63791e+07	8.12604e+07	8.02567e+07	8.14936e+07	2.48407e+08	3.05767e+08	2.19136e+08	3.07866e+08	4.22048e+08	5.5131e+08	5.51317e+08	7.61895e+08	8.81573e+08	8.77703e+08	8.73757e+08	1.44693e+09	2.30961e+09	2.50411e+09	2.51641e+09	2.71093e+09	3.53103e+09	3.83999e+09	4.45444e+09	4.96176e+09	4.89319e+09	5.62143e+09	5.66356e+09	5.86164e+09	71.5962	68.8442	75.5498	68.4806	72.5552	60.1346	58.5271	54.3819	45.9752	57.3936	53.4541
100	TCL科技	38016	313616000	252754000	432875000	506732000	821419000	908902000	1114222000	1322713000	1415778000	1800106000	1782408000	1958251000	16665980000	19419177731	30517087152	38105875000	45246238000	37150354000	47976279000	53972707000	67293101000	72247802000	78835404000	43057791000	23192668000	30234444483	53478059361	74014316000	79744793000	78080637000	92876886000	111754821000	147136786000	160293984000	192763943000	164844885000	1.43028	9.60288	11.0821	28.0911	21.3854	25.184	18.5137	19.4848	27.8105	29.0689	37.8524
150	*ST宜康	36745			420165	3.01997e+06	7.10317e+06	1.65278e+06	3.0143e+07	6.8126e+07	1.28376e+08	1.40631e+08	1.4391e+08	1.58763e+08	4.63905e+08	2.64508e+08	1.02081e+08	6.15123e+08	7.56207e+08	6.77686e+08	1.57873e+09	1.38929e+09	3.43402e+09	3.97767e+09	4.32669e+09	4.01759e+09	1.21887e+09	1.114e+09	1.03142e+09	1.49004e+09	1.65547e+09	2.71615e+09	2.52772e+09	4.54964e+09	7.19999e+09	7.62029e+09	8.27417e+09	5.95188e+09	0	0	23.6923	6.34727	7.57225	58.3084	0	47.3236	20.9664	18.4374	19.9953
151	中成股份	36775	4.0879e+06	1.17432e+06		68250	101226	0					3.76114e+06	6.78607e+06	2.52916e+08	2.16308e+08	2.01842e+08	3.18751e+08	7.53701e+08	1.50602e+09	1.91246e+09	1.39561e+09	1.06557e+09	1.16151e+09	1.15217e+09	1.43936e+09	1.1555e+09	1.11912e+09	1.08824e+09	1.18518e+09	1.66586e+09	2.48991e+09	2.91964e+09	2.41567e+09	2.06873e+09	2.1568e+09	2.15761e+09	2.39255e+09	1.97312	2.31546	2.38413	1.44929	0.61705	0.301544	0.236038	0.339629	0.473627	0.413779	0.436181
153	丰原药业	36789	1.84171e+07	1.76746e+07	1.44994e+07	1.62584e+07	2.05875e+07	2.21024e+07	3.21031e+07	3.1869e+07	2.84856e+07	3.23571e+07	3.10215e+07	3.70793e+07	5.08115e+08	4.54326e+08	4.79008e+08	5.49663e+08	6.11658e+08	6.55069e+08	9.38649e+08	9.77863e+08	1.25106e+09	1.48963e+09	1.63996e+09	2.03471e+09	1.16556e+09	1.20547e+09	1.27583e+09	1.31823e+09	1.45049e+09	1.98102e+09	2.23753e+09	2.30528e+09	2.49037e+09	2.76771e+09	3.008e+09	3.55961e+09	0.175965	13.2884	7.66256	0	8.88265	26.8817	10.9926	9.94484	3.21471	0	0
155	川能动力	36795	4.81377e+07		3.51003e+07	5.63459e+07	6.39968e+07	92389616	1.22472e+08	8.65528e+07	1.94121e+07	6.20795e+07	1.0348e+08	1.14177e+08	7.85705e+08	7.8285e+08	1.19501e+09	1.28757e+09	1.51153e+09	1.5947e+09	2.02829e+09	2.26497e+09	8.87372e+07	1.43385e+09	1.26199e+09	9.20504e+08	2.95596e+09	3.21663e+09	3.37795e+09	3.11001e+09	3.15488e+09	2.93345e+09	1.34995e+09	7.1981e+08	2.94268e+09	6.78521e+09	7.22904e+09	7.24618e+09	23.6405	37.5594	27.3371	19.537	9.39028	25.7981	4.84247	0	0	53.6629	63.1406
156	华数传媒	36775	3.54062e+07		1.52058e+07	1.49467e+07	4.75598e+07	4.16716e+07	1.98696e+07	4.10987e+06	0				7.33427e+08	7.85885e+08	5.458e+08	4.85756e+08	1.58381e+09	2.3135e+09	2.25525e+09	2.20189e+09	2.49347e+09	2.60228e+09	2.66753e+09	3.28485e+09	3.52635e+08	3.52121e+08	2.9749e+08	2.86455e+08	3.38357e+09	5.08453e+09	5.55818e+09	1.2675e+10	1.40328e+10	1.44203e+10	1.47732e+10	1.57236e+10	3.70747	0	0	0	6.31567	0	0	0	0	0	0
157	中联重科	36811	3.34012e+08	3.37385e+08	4.03088e+08	5.12871e+08	7.56192e+08	9.70485e+08	1.26052e+09	1.70638e+09	1.61826e+09	1.48829e+09	1.45085e+09	1.67315e+09	1.29905e+10	1.94345e+10	2.5981e+10	2.66514e+10	3.4766e+10	3.30232e+10	2.52624e+10	3.01827e+10	2.68992e+10	2.44701e+10	3.96284e+10	3.45834e+10	2.30308e+10	3.39146e+10	6.29953e+10	7.15818e+10	8.89745e+10	8.95372e+10	9.3758e+10	9.3723e+10	8.9141e+10	8.31491e+10	9.34567e+10	9.2068e+10	23.6141	24.0133	20.1089	24.1164	24.4387	28.8687	50.5007	41.866	45.4144	43.4639	25.4786
158	常山北明	36731	8.80591e+07	5.15242e+07	4.45528e+07	9.53033e+07	1.24796e+08	1.17041e+08	1.30008e+08	1.39887e+08	2.0618e+08	2.28001e+08	2.59472e+08	2.67514e+08	1.68881e+09	1.79984e+09	2.33093e+09	2.8368e+09	2.58599e+09	2.65238e+09	2.93711e+09	5.13881e+09	5.737e+09	5.80134e+09	6.42069e+09	7.01372e+09	4.35471e+09	4.27162e+09	4.74224e+09	5.29111e+09	5.71687e+09	5.77324e+09	5.55316e+09	1.09419e+10	1.28042e+10	1.27892e+10	1.41427e+10	1.41564e+10	19.7241	4.9558	0.619907	0.449993	19.22	19.0683	2.68645	5.43796	13.6561	10.4246	16.6728
159	国际实业	36795	1.84926e+07	2.78622e+07	3.73393e+07	4.70519e+07	4.60946e+07	4.62276e+07	3.46773e+07	2.40771e+07	2.13599e+07	2.85216e+07	2.44012e+07	2.36789e+07	5.0884e+08	6.01869e+08	1.15572e+09	8.77364e+08	7.96659e+08	7.91345e+08	6.30551e+08	6.03181e+08	7.65861e+08	8.46773e+08	5.50477e+08	4.88239e+08	1.84358e+09	2.30205e+09	3.24459e+09	3.17704e+09	2.987e+09	2.983e+09	2.96826e+09	2.949e+09	3.11625e+09	3.03787e+09	2.74006e+09	2.81708e+09	35.1271	46.2115	23.3417	23.0846	10.5778	12.7332	14.4468	14.4002	8.7763	4.79544	3.46917
166	申万宏源	42030																									4.90307e+10	8.64917e+10	6.61493e+10	5.52049e+10	5.83788e+10	7.08269e+10	1.39452e+11	3.33569e+11	2.75489e+11	2.99943e+11	3.47725e+11	3.88537e+11	0	0	0	0	0	11.6404	13.6752	9.29636	28.2861	27.2984	32.6043
301	东方盛虹	36675	2.68376e+07	4.63088e+07	3.91756e+07	2.20509e+07	1.64014e+07	1.2106e+07	2.33447e+07	1.95e+07	2.34153e+07	3.52477e+07	2.15181e+08	4.6542e+08	9.80383e+08	1.09529e+09	9.43395e+08	7.17785e+08	7.03781e+08	5.57295e+08	4.10412e+08	4.77514e+08	1.05604e+09	4.26641e+08	7.52304e+09	1.32895e+10	3.81348e+09	3.87444e+09	3.74253e+09	3.48257e+09	3.58278e+09	3.66671e+09	3.9869e+09	4.39733e+09	4.96776e+09	4.41533e+09	2.18692e+10	3.50423e+10	8.16255	4.2692	5.31318	5.67804	4.92103	0.344969	35.7645	47.6694	19.8117	36.1349	6.99574
333	美的集团	41535		3.79258e+08	633272520	1296835410	1120074210	651247890	183751810	231938000	370940000	967208000	703991000	880703000	2.38718e+10	3.26773e+10	47775562920	54699447320	50810163860	56647381690	73142849120	72003849000	89184000000	119091857000	130231088000	144318484000	3.58987e+10	5.20658e+10	77534809670	92621863490	87736526980	96946024770	120292088160	128841935000	170600711000	248106858000	263701148000	301955419000	2.85152	7.33662	11.5253	12.1833	6.50587	1.58342	1.37346	0.124379	7.32347	22.8778	18.7918
338	潍柴动力	39202	2.96865e+08	2.47837e+08	1.98047e+08	2.25759e+08	3.35265e+08	5.23723e+08	8.51439e+08	1.19638e+09	1.28366e+09	1.39504e+09	1.15095e+09	1.23336e+09	1.67199e+10	1.76724e+10	2.5359e+10	2.94133e+10	2.39238e+10	2.92983e+10	4.806e+10	3.98698e+10	5.89804e+10	7.84735e+10	8.8617e+10	1.05877e+11	2.92677e+10	3.62182e+10	5.21599e+10	6.15445e+10	6.63204e+10	7.85218e+10	1.20412e+11	1.14873e+11	1.63991e+11	1.89638e+11	2.05276e+11	2.36832e+11	4.50959	11.2169	8.09988	9.49428	26.0136	28.7406	23.0464	27.2279	34.1597	26.5448	23.1224
400	许继电气	35538	1.5929e+08	1.11343e+08	7.55863e+07	9.02228e+07	9.77819e+07	5.83075e+07	5.36398e+07	4.87444e+07	4.94565e+07	5.22292e+07	4.5026e+07	6.16475e+06	2.33604e+09	2.01675e+09	2.54694e+09	3230413633	3.04741e+09	3.78182e+09	3.86151e+09	4.91354e+09	6.03857e+09	7.16061e+09	6.19746e+09	5.89604e+09	4.7401e+09	4.60504e+09	5.75483e+09	7.07161e+09	6.92557e+09	8.29092e+09	1.07922e+10	1.24873e+10	1.43008e+10	1.53087e+10	1.45769e+10	1.50896e+10	1.88441	2.41511	15.0153	21.3057	18.4799	15.4701	15.2812	12.5036	10.3346	0	0.0975179
401	冀东水泥	35230	262913000	288683000	563534000	919223000	1.2462e+09	1.44558e+09	1.5494e+09	1.44359e+09	1.25967e+09	1.20963e+09	1.32689e+09	1.2693e+09	3.48838e+09	6.61629e+09	9.05918e+09	1.43275e+10	1.36143e+10	1.42786e+10	1.97704e+10	2.05712e+10	2.06952e+10	2.21627e+10	3.19185e+10	2.2409e+10	1.27368e+10	2.16173e+10	3.02523e+10	3.80752e+10	4.1504e+10	4.30942e+10	4.40543e+10	4.12812e+10	4.148e+10	4.10343e+10	6.19933e+10	6.07335e+10	44.9864	52.0211	56.492	41.4452	50.6652	49.9391	34.2782	29.3828	30.1005	24.3312	13.9703
402	金融街	35242	2.8291e+08	4.54801e+08	1.03927e+09	1.46508e+09	1.93249e+09	2.16671e+09	2.70304e+09	3.18747e+09	3.01333e+09	2.82687e+09	4.30909e+09	4.73583e+09	6.90757e+09	1.23477e+10	2.09106e+10	3.00946e+10	3.07122e+10	2.72786e+10	3.32192e+10	2.66786e+10	3.15522e+10	3.18246e+10	3.67933e+10	5.014e+10	2.74988e+10	4.23541e+10	5.41681e+10	5.97221e+10	7.00303e+10	7.60706e+10	8.75874e+10	1.05679e+11	1.12836e+11	1.25216e+11	1.48527e+11	1.6199e+11	41.9182	50.6709	41.2453	24.3909	34.4049	44.2774	42.4861	62.2393	57.4117	61.0684	63.5024
403	派林生物	35244	4.69707e+07	4.18924e+07	2.05501e+07	2.19365e+07	3.4421e+07	7.47412e+07	3.83182e+07	3.12557e+07	3.08796e+07	2.82813e+07	2.60378e+07	2.17142e+07	8.35137e+08	9.09863e+08	5.05563e+08	5.36841e+08	6.30777e+08	6.2811e+08	6.12465e+08	6.67482e+08	6.34875e+08	7.00325e+08	6.67793e+08	4.40058e+08	1.21477e+09	1.2518e+09	9.25414e+08	9.60805e+08	1.06795e+09	1.18716e+09	1.19381e+09	1.26531e+09	1.24332e+09	1.32058e+09	1.31756e+09	1.27164e+09	4.65958	3.79316	1.79976	0	0.0768968	11.0117	9.79384	6.3529	4.69985	2.89437	1.28925
404	长虹华意	35235	3.17875e+07	2.8035e+07	3.7245e+07	4.83554e+07	5.8624e+07	3.37628e+07	2.86574e+07	1.63719e+07	3.64662e+07	6.0932e+07	8.28468e+07	6.39915e+07	1.25107e+09	1.72957e+09	2.57816e+09	3.19867e+09	3.5668e+09	3.83414e+09	3.80119e+09	3.89931e+09	4.74083e+09	5.89041e+09	5.7031e+09	5.57294e+09	2.07879e+09	2.69552e+09	3.59217e+09	4.21661e+09	4.72912e+09	6.36542e+09	6.60454e+09	6.9705e+09	8.10249e+09	9.9782e+09	1.00939e+10	1.02484e+10	10.3532	5.66072	3.32984	1.52724	0.304533	0.15472	0.960312	0.936613	0.649579	0	0
407	胜利股份	35249	5.00768e+07		6.55539e+07	9.81835e+07	1.0087e+08	9.50835e+07	8.90128e+07	8.46685e+07	5.6952e+07	5.80498e+07	1.14341e+08	1.00624e+08	1.05966e+09	1.14366e+09	1.59569e+09	1.71347e+09	1.84313e+09	1.85907e+09	1.70172e+09	1.72223e+09	1.3998e+09	2.0163e+09	3.05026e+09	3.01137e+09	2.09683e+09	2.40909e+09	3.11475e+09	3.13395e+09	3.1752e+09	3.49106e+09	4.1028e+09	4.15165e+09	4.30256e+09	5.04511e+09	6.42703e+09	6.50931e+09	8.17643	9.29461	3.36806	0.256793	0.189437	7.09504	6.83557	14.8919	18.9029	12.7715	16.483
408	藏格矿业	35244	3.99115e+07	1.07835e+07	2.64553e+06	539361	-5.98163e+06	522444	3.43867e+06	574635	6.77527e+07	5.34713e+07	5.59081e+07	4.24392e+07	4.27963e+08	3.79896e+08	2.6419e+08	2.50961e+08	267858317	3.59066e+08	2.77357e+08	3.45389e+08	1.08322e+09	1.15751e+09	1.91979e+09	1705890190	7.01815e+08	5.13884e+08	4.40976e+08	4.27876e+08	4.51035e+08	5.7677e+08	4.56453e+08	4.63903e+08	7.36072e+09	7.74462e+09	9.38546e+09	9.64356e+09	0	0	0	0	0	0	0	0	16.6178	1.65321	0
409	云鼎科技	35243		750704	777346		3.75664e+06	6.31234e+06	2.20879e+07	9.483e+07	1.88289e+08	2.27042e+08	2.28777e+08	1.31223e+08	1.23479e+07	1.0713e+07	1.2004e+07	5.08876e+06	2.18643e+08	5.11035e+08	1.40791e+09	3.1398e+09	4.23667e+09	4.01694e+09	2.24235e+09	2.20143e+09	6.54996e+07	5.21266e+07	4.82007e+07	4.68912e+07	1.19842e+09	1.77691e+09	3.31194e+09	5.67648e+09	6.19826e+09	5.97333e+09	4.79414e+09	3.83455e+09	0.723593	0.833101	0.744171	1.73787	0.0350949	14.6808	15.3611	17.8686	7.36829	13.1725	9.13165
410	*ST沈机	35264	1.52207e+08	1.89903e+08	2.63445e+08	3.09427e+08	4.40243e+08	4.84962e+08	7.00583e+08	8.66953e+08	9.00378e+08	1.00758e+09	9.10766e+08	5.10618e+08	7.90083e+09	6.50302e+09	8.02157e+09	1.03958e+10	1.10921e+10	1.32601e+10	1.47801e+10	1.40889e+10	1.82205e+10	1.8902e+10	1.80015e+10	4.04577e+09	9.32834e+09	8.95629e+09	1.04827e+10	1.23553e+10	1.31224e+10	1.63726e+10	2.01461e+10	2.22896e+10	2.47984e+10	2.14107e+10	2.03924e+10	7.21213e+09	0.534069	13.0009	8.99511	1.90244	2.32245	1.77138	14.1287	28.721	23.2531	6.53848	10.3587
411	英特集团	35262			4.83325e+07	7.63053e+07	1.01052e+08	1.02103e+08	1.18911e+08	1.18562e+08	1.13661e+08	1.35793e+08	1.56852e+08	1.71909e+08	1.18479e+09	1.49308e+09	1.99095e+09	2.74488e+09	3.04824e+09	3.49896e+09	3.80595e+09	4.5796e+09	5.2406e+09	7.05792e+09	6.46303e+09	7.49625e+09	1.47154e+09	1.84844e+09	2.466e+09	3.67905e+09	4.11021e+09	4.79761e+09	5.21112e+09	6.12497e+09	6.98714e+09	9.08339e+09	8.99251e+09	1.07695e+10	0	0	0	0	0	0.917542	0.421267	0.166096	0.468893	1.18729	5.99498
413	东旭光电	35333	1.40066e+06	1.02452e+06	941665	78824	8342.01	1.33273e+07	6.77041e+07	3.54204e+08	5.48291e+08	1.15553e+09	1.21142e+09	1.48359e+09	1.35852e+08	1.26431e+08	1.36245e+08	1.14187e+08	7.2263e+08	8.25063e+08	2.3873e+09	6.69545e+09	9.11134e+09	2.06767e+10	2.7197e+10	2.98087e+10	4.06383e+08	3.6416e+08	3.74875e+08	3.74112e+08	2.06171e+09	9.03298e+09	1.24682e+10	2.87986e+10	4.68263e+10	6.76833e+10	7.25761e+10	6.77605e+10	0	0	0	0	51.3359	72.813	59.6092	51.2377	57.938	38.5284	28.1377
415	渤海租赁	35262	1.9201e+07	1.75852e+07	1.32925e+07		374642000	1049873000	1047175000	1746794000	4028902000	8019669000	9470159000	8879317000	6.33595e+08	7.33523e+08	9.03326e+08	2.12452e+09	5.14511e+09	17620649000	20133274000	32949737000	48404266000	66362439000	54948314000	27358926000	1.09151e+09	1.1539e+09	1.2818e+09	1.86155e+10	3.00026e+10	57125361000	67720684000	131900896000	216632100000	300394363000	285818636000	265537353000	11.0552	11.9695	7.87401	78.9358	72.575	62.5414	61.7553	65.594	69.9697	69.7037	70.3046
416	民生控股	35265	24837.6	2.68768e+06	3.32345e+06	1.24554e+06				7.84086e+06	1.35045e+07	441602	537661	759303	1.62402e+08	1.77607e+08	1.90224e+08	1.08882e+08	9.8475e+07	1.03983e+08	4.65219e+07	5.34505e+08	1.80076e+07	3.94242e+07	2.03501e+07	2.48388e+07	8.3661e+08	9.79509e+08	9.92436e+08	8.97457e+08	9.61648e+08	9.35331e+08	9.35486e+08	1.42097e+09	9.20886e+08	9.42773e+08	9.19761e+08	9.35369e+08	0	24.9061	17.6538	0	0	0	0	0.0232999	0	0	0
417	合肥百货	35289	2.50062e+07	1.14252e+07	4.84933e+06	604485	912735	6.12241e+06	1.10436e+07	1.0271e+07	8.63121e+06	2.58895e+07	1.75618e+07	3.84522e+07	2.12973e+09	2.34724e+09	2.7758e+09	3.35607e+09	3.4328e+09	3.83937e+09	4.00846e+09	4.16315e+09	4.57786e+09	5.2474e+09	5.59798e+09	5.46373e+09	3.34075e+09	3.69384e+09	4.47353e+09	6.17161e+09	6.66444e+09	7.51771e+09	7.94972e+09	8.29493e+09	9.22556e+09	1.00963e+10	1.05117e+10	1.08204e+10	0.604922	0.496681	0.374587	0.553598	1.36063	1.60341	1.54583	1.91272	6.67641	6.12467	4.43634
419	通程控股	35293	2.30692e+07		4.81237e+07	3.82836e+07	1.70177e+07	1.98286e+07	9.47323e+06	6.14117e+06	5.5738e+06	1.33439e+07	8.35919e+06	1.16367e+07	1.07813e+09	1.88128e+09	1.94841e+09	1.75506e+09	1.93994e+09	1.95655e+09	1.78414e+09	1.80835e+09	1.82201e+09	1.88485e+09	1.66897e+09	1.61956e+09	2.308e+09	2.86206e+09	3.18736e+09	3.56947e+09	3.70739e+09	3.81494e+09	3.77962e+09	3.84299e+09	3.97759e+09	4.15641e+09	4.9275e+09	5.10194e+09	21.3322	7.05776	13.7458	6.15706	0	0	0	0	0	0	0
420	吉林化纤	35279	6.38151e+07	5.37556e+07	6.7975e+07	9.68491e+07	1.15007e+08	1.22785e+08	9.73154e+07	6.8082e+07	5.30943e+07	7.27681e+07	1.48395e+08	2.38227e+08	1.13902e+09	1.54429e+09	1.62046e+09	2.06702e+09	2.28149e+09	2.9508e+09	1.7894e+09	1.534e+09	1.75253e+09	3.20522e+09	4.09051e+09	4.68789e+09	2.34967e+09	2.73079e+09	2.91626e+09	3.03594e+09	3.45054e+09	3.99861e+09	3.30859e+09	2.65013e+09	4.6207e+09	6.18013e+09	7.14026e+09	8.47843e+09	16.1131	9.66856	17.8388	13.0328	18.092	21.2726	20.3067	7.91602	8.34327	4.83721	2.30989
421	南京公用	35283	6.16147e+07	3.35761e+07	2.82821e+07	2.66174e+07	2.49729e+07	1.65893e+07	1.26674e+07	5.32441e+07	3.59176e+07	4.22471e+07	5.54902e+07	5.66022e+07	1.56095e+09	1.35497e+09	1.31967e+09	1.38627e+09	1.15936e+09	9.26559e+08	7.18339e+08	3.01668e+09	3.33215e+09	6.87424e+09	7.53807e+09	7.70183e+09	2.97583e+09	2.68983e+09	2.97809e+09	2.92354e+09	2.59058e+09	2.41293e+09	2.30897e+09	6.68276e+09	7.04231e+09	1.09201e+10	1.14342e+10	1.21302e+10	16.9185	13.5927	17.4548	15.0698	11.9706	14.1863	13.1202	2.61795	2.71868	7.40509	4.59307
422	湖北宜化	35292	2.95629e+08	3.48454e+08	4.2342e+08	6.10486e+08	8.04667e+08	1.09317e+09	1.44893e+09	1.09022e+09	9.22059e+08	1.08602e+09	1.01331e+09	8.35681e+08	5.80793e+09	4.77477e+09	6.62922e+09	1.17122e+10	1.25065e+10	1.6618e+10	1.90126e+10	2.24403e+10	2.33858e+10	2.55696e+10	1.86643e+10	1.41284e+10	1.13409e+10	1.3516e+10	1.87458e+10	2.67794e+10	2.9468e+10	3.53549e+10	3.73746e+10	3.99793e+10	3.9773e+10	3.25513e+10	2.39274e+10	2.31251e+10	28.9234	51.452	51.2199	40.6079	42.3318	40.4181	35.3405	28.9346	28.494	16.9885	14.3826
423	东阿阿胶	35275	326458	45380	20780.7	284275	167863	3.70115e+06	628186	2.7648e+06	5.0921e+06	2.52242e+07	3.16823e+07	6.13165e+07	4.34646e+08	6.12908e+08	7.18764e+08	6.85129e+08	9.32723e+08	7.98352e+08	1.35684e+09	1.45501e+09	1.49054e+09	2.44148e+09	2.46592e+09	1.5741e+09	1.89318e+09	3.11673e+09	3.59772e+09	4226349298	5.32566e+09	5.97972e+09	7.45993e+09	8.60902e+09	9.94957e+09	1.2376e+10	1.387e+10	1.16537e+10	1.96235	5.93716	1.46549	0.572384	0	0	0	0	0	0	0
425	徐工机械	35305	2.65597e+07	1.01893e+08	6.85191e+07	1.69231e+08	4.73204e+08	7.30107e+08	8.88914e+08	7.27105e+08	4.87621e+08	3.82237e+08	3.45467e+08	3.46239e+08	2.31144e+09	1.05678e+10	1.25547e+10	1.63219e+10	2.1137e+10	1.95911e+10	1.9763e+10	1.92543e+10	1.95293e+10	2.09047e+10	2.70068e+10	3.69024e+10	3.63823e+09	1.50722e+10	2.48011e+10	3.47135e+10	4.53589e+10	4.90967e+10	4.88505e+10	4.27079e+10	4.39771e+10	4.977e+10	6.12499e+10	7.72917e+10	0.0435058	0.831466	1.49591	16.3787	23.9661	33.2389	30.3339	12.8785	16.8419	18.6497	12.353
426	兴业矿业	35305	9.4165e+07	5.07387e+07	3.25134e+07	1.97911e+07	6.49053e+07	5.73363e+07	4.09253e+07	4.12958e+07	5.80968e+07	1.84472e+08	1.68348e+08	1.64364e+08	3.22531e+08	3.64219e+08	3.93561e+08	1.00871e+09	9.98377e+08	1.30903e+09	8.59029e+08	8.80331e+08	1.97586e+09	1.85387e+09	1.94992e+09	2.93655e+09	2.38096e+09	1.66587e+09	1.62583e+09	3.14084e+09	3.32556e+09	4.25785e+09	3.93294e+09	4.07425e+09	9.76278e+09	9.33136e+09	8.9335e+09	9.26939e+09	72.295	24.0687	19.8468	17.5207	23.7576	0	8.91547	21.8353	51.063	42.9726	38.8364
428	华天酒店	35285	6.34392e+07		9.35573e+07	1.07443e+08	1.04539e+08	1.03695e+08	1.24926e+08	1.28992e+08	2.7279e+08	2.72259e+08	2.58143e+08	2.33622e+08	1.30853e+09	1.34792e+09	1.3975e+09	2.11063e+09	3.09365e+09	4.29886e+09	4.4053e+09	4.18169e+09	4.40059e+09	4.60256e+09	2.9073e+09	3.30794e+09	3.13565e+09	3.91228e+09	4.55985e+09	5.51686e+09	6.71199e+09	8.04044e+09	9.23077e+09	9.52343e+09	8.90883e+09	9.02757e+09	7.19645e+09	6.56765e+09	25.1462	42.2854	51.1942	42.9935	36.253	24.5259	30.2077	22.9032	25.3453	22.5916	35.9715
429	粤高速A	35846	1.30006e+08	1.33859e+08	1.6355e+08	2.33019e+08	3.11838e+08	4.36454e+08	4.21508e+08	3.49262e+08	3.61221e+08	2.76594e+08	2.37334e+08	2.36273e+08	1.00297e+09	1.17413e+09	1.23167e+09	1.81743e+09	2.76244e+09	1.52352e+09	1.12548e+09	1.72905e+09	1.54566e+09	2.06238e+09	3.02287e+09	1.82758e+09	7.26379e+09	8.91518e+09	1.05265e+10	1.18024e+10	1.31546e+10	1.26945e+10	1.25135e+10	1.21078e+10	1.60724e+10	1.65233e+10	1.62959e+10	1.76745e+10	68.0286	73.6934	76.3035	72.4112	64.1784	78.4218	81.1874	69.1342	74.7663	67.139	48.34
430	张家界	35306	2.15013e+07	1.96638e+07	1.59874e+07	10689190	7.44417e+06	7.1671e+06	7.58028e+06	8.37665e+06	1.65411e+07	1.92366e+07	5.00754e+06	4.23351e+06	2.81935e+08	3.28428e+08	2.64628e+08	1.28117e+08	1.283e+08	7.07618e+07	1.10592e+08	1.90972e+08	1.17308e+09	5.93638e+08	2.9997e+08	2.96763e+08	3.17243e+08	3.13737e+08	2.55075e+08	4.47968e+08	5.13007e+08	6.02772e+08	6.84745e+08	8.72799e+08	2.04417e+09	2.33621e+09	2.49598e+09	2.66803e+09	0	0	0	24.0189	1.14597	56.7387	38.6677	24.086	5.61971	1.8968	43.3583
488	晨鸣纸业	36850	4.62613e+08	4.03546e+08	371456433	9.86692e+08	1.43463e+09	1.37053e+09	1.54017e+09	1.91075e+09	2.16386e+09	2.48477e+09	3.66717e+09	3.78037e+09	8.19521e+09	7.06482e+09	1.26621e+10	1.9919e+10	1.99889e+10	1.93139e+10	2.80957e+10	4.86341e+10	4.67086e+10	5.72486e+10	6.14147e+10	5.26988e+10	2.62995e+10	2.82131e+10	3.50771e+10	4.56308e+10	4.77254e+10	4.75219e+10	5.6822e+10	7.79617e+10	8.22854e+10	1.05625e+11	1.05319e+11	9.79589e+10	32.7361	37.7517	23.8464	27.0208	32.4474	32.0041	24.2911	15.6153	19.3702	21.3326	17.366
498	山东路桥	35590	1.0564e+08		0		1.50377e+08	1.64155e+08	1.45693e+08	1.22278e+08	1.28035e+08	1.56773e+08	2.8116e+08	3.31901e+08	1.36719e+09	5.36143e+08	3.5377e+07	408820	6.42422e+09	6.33752e+09	6.69941e+09	7.32691e+09	1.01036e+10	1.08658e+10	1.4845e+10	1.84897e+10	7.41117e+08	5.45358e+08	4.51898e+07	1.06888e+07	8.84469e+09	9.42008e+09	1.00261e+10	1.04159e+10	1.50432e+10	1.76268e+10	2.38915e+10	3.20612e+10	0.387761	0	0	0	5.80627	10.9155	8.37729	0	11.5436	19.1226	14.4642
501	武商集团	33928	7.67931e+07	8.69666e+07	7.87774e+07	6.66222e+07	8.91231e+07	6.10655e+07	6.71966e+07	9.87707e+07	6.43648e+07	2.88114e+07	3.28831e+07	3.85207e+07	3.07789e+09	3.78712e+09	5.25618e+09	7.16096e+09	8.20387e+09	9.36836e+09	1.18229e+10	1.17019e+10	9.82005e+09	9.21403e+09	1.25141e+10	1.29489e+10	5.17813e+09	5848973236	7.45744e+09	9.695e+09	1.10386e+10	1.26344e+10	1.56508e+10	1.77533e+10	1.77906e+10	1.80199e+10	2.28867e+10	2.35951e+10	14.6723	11.1862	5.87128	3.77267	2.14748	1.34196	0.0227535	14.0204	16.2559	14.9653	14.4863
502	*ST绿景	33931	126679				0	567778	31111.1			0			4.84182e+08	1.94681e+08	5.45203e+08	1.80017e+08	6.36301e+07	6.51719e+07	4.53649e+07	1.92383e+08	3.71449e+08	3.70868e+08	1.96791e+08	3.7019e+07	7.98936e+08	5.65138e+08	8.26497e+08	4.51942e+08	3.00139e+08	3.09702e+08	2.70708e+08	4.04699e+08	6.22772e+08	5.1808e+08	4.16494e+08	2.46872e+08	0.0565666	9.85116	0.0502386	0	0	0	0	0	0	0	0
503	国新健康	33938	5.26773e+06	8.08712e+06	6.33418e+06	2.08084e+06	-6.7003e+06	4.36388e+06	4.08105e+06	668211	65073.7	2.70331e+06	213.77	355830	3.1363e+08	3.08086e+08	2.54995e+08	1.5484e+08	1.86094e+08	1.52851e+08	1.045e+08	1.00305e+08	7.82625e+07	5.55785e+07	6.27346e+07	7.77267e+07	1.6322e+09	1.62395e+09	1.55477e+09	1.41966e+09	1.47847e+09	1.42804e+09	1.43494e+09	1.48182e+09	1.49227e+09	1.44856e+09	1.28035e+09	1.30521e+09	0	1.59463	1.73703	2.51751	1.82637	1.84215	2.09411	1.52771	1.04974	0.117605	0
504	南华生物	33946	8.76042e+06	5721183	791431	31534	5.77663e+06	1.40661e+06	735917	1.03036e+06	3.26803e+06	8.95869e+06	1.06537e+07	8.87454e+06	2.56863e+08	2.66445e+08	1.2419e+08	1.44593e+08	9.53628e+07	1.13799e+08	9.81052e+07	1.35763e+08	2.16166e+08	2.51982e+08	2.26382e+08	1.49605e+08	5.36523e+08	4.12425e+08	2.86824e+08	2.76473e+08	7.60599e+07	1.25895e+08	1.06632e+08	1.22757e+08	3.01187e+08	4.04776e+08	3.42706e+08	2.68331e+08	0.580578	0.559815	1.19341	1.02675	1.54858	1.22625	1.50595	1.0928	0.45161	7.59923	0.425614
505	京粮控股	33959	3.53484e+07		4.35192e+07	5.28592e+07	5.72881e+07	7.48619e+07	8.07633e+07	1.02893e+08	7.37029e+07	6.00106e+07	7.8515e+07	4.72875e+07	6.87717e+08	1.12341e+09	5.31084e+08	7.81923e+08	7.84561e+08	9.66234e+08	1.27589e+09	1.55668e+09	1.25021e+09	3.31922e+09	1.91326e+09	2.11013e+09	9.75123e+08	2.0337e+09	1.44889e+09	1.31195e+09	1.42476e+09	1.23771e+09	1.64544e+09	1.71444e+09	1.38547e+09	6.08238e+09	4.91715e+09	5.23127e+09	18.5861	8.042	34.9324	8.87895	29.0667	11.6243	20.1246	20.0414	5.56194	0.0230222	0
506	中润资源	34040	2.78099e+06	5.5046e+06	1.45807e+07	36716734	4.12937e+07	2.04109e+07	7.65754e+06	8.71545e+06	4.88126e+07	6.02353e+07	5.7798e+07	6.93282e+07	2.52014e+09	2.5279e+09	3.21315e+09	3.872e+09	2.7024e+09	1.4638e+09	1.52244e+09	1.47943e+09	1.48232e+09	1.38041e+09	1.30303e+09	1.0729e+09	3.22301e+09	3.50687e+09	5.49924e+09	5.9959e+09	5.14784e+09	3.38435e+09	3.16949e+09	3.24035e+09	3.22891e+09	2.54738e+09	2.53276e+09	2.62188e+09	7.76397	9.34973	28.6272	17.6188	23.7128	0	2.75681	8.55078	5.89515	0	2.82048
507	珠海港	34054	4.05864e+07	1.95418e+07	9.30289e+06	3.14337e+07	8.42161e+07	7.68183e+07	8.91175e+07	1.10853e+08	1.06176e+08	1.11002e+08	1.3154e+08	1.25473e+08	5.59227e+08	4.4676e+08	2.63063e+08	5.86077e+08	3.90386e+08	3.0175e+08	1.51306e+09	1.13385e+09	8.85901e+08	9.27754e+08	1.89596e+09	2.16672e+09	1.74368e+09	1.72492e+09	1.81724e+09	3.41578e+09	3.53829e+09	3.93113e+09	5.36026e+09	5.47445e+09	5.72102e+09	5.9152e+09	6.83868e+09	9.25091e+09	1.74658	3.28742	29.7768	59.5866	73.9673	77.2563	42.7947	54.8634	66.0532	65.1685	45.6373
509	*ST华塑	34096	2.72532e+07	4.07014e+07	2.00594e+07	3.39814e+07	4.71516e+07	3.36604e+07	2.29711e+07	1.22971e+07	6.00067e+06	413466	301355	156019	6.18947e+08	5.82988e+08	6.30025e+08	5.99536e+08	6.33189e+08	6.39377e+08	6.04089e+08	5.1229e+08	2.95043e+08	2.63231e+08	1.90764e+08	2.52936e+08	6.61459e+08	5.93569e+08	6.49653e+08	5.0946e+08	4.51106e+08	7.21144e+08	6.2658e+08	5.67827e+08	3.41522e+08	3.04741e+08	2.06944e+08	1.56866e+08	0.00413587	0.00356203	0.00253677	0	0	0.0221483	0.113959	0.168341	0	0	0
510	新金路	34096	8.34684e+07	6.7298e+07	6.11226e+07	5.62989e+07	5.74375e+07	4.1195e+07	4.58844e+07	3.92228e+07	1.87136e+07	1.0971e+07	1.83988e+07	1.433e+07	1.4237e+09	1.60132e+09	1.21981e+09	1.16498e+09	9.86747e+08	7.71452e+08	9.34768e+08	7.03012e+08	4.41262e+08	5.95929e+08	5.03853e+08	5.25575e+08	2.67095e+09	2.80704e+09	2.41933e+09	2.35408e+09	2.30127e+09	1.84215e+09	1.80377e+09	1.54253e+09	1.32171e+09	1.50077e+09	1.48447e+09	1.6105e+09	7.23177	2.09873	0.389222	3.13053	12.8324	9.93886	3.53026	1.1803	0.722346	0.393322	0.431794
513	丽珠集团	34270	4.39264e+07	1.72834e+07	1.09825e+07	2.21094e+07	1.71822e+07	9.06319e+06	2.68553e+07	3.13294e+07	2.69666e+07	3.05042e+06	1.67726e+07	7.25502e+06	9.67374e+08	7.77207e+08	9.25214e+08	1521046357	2.37619e+09	2.32968e+09	2.66917e+09	3.15494e+09	3.31064e+09	4.41103e+09	5.36958e+09	5.29366e+09	2.92381e+09	3.12438e+09	3.66199e+09	4.60291e+09	5.63375e+09	6.56601e+09	7.30261e+09	8.07754e+09	1.05293e+10	1.58977e+10	1.74373e+10	1.79765e+10	9.24456	10.0899	6.53045	0.0754105	0.0285291	18.5684	14.4868	0.0214222	0.0204462	0.0150082	0.0123078
514	渝开发	34162	4.17096e+07		5.79603e+07	6.65426e+07	7.58812e+07	8.77104e+07	118131307	1.38112e+08	1.09743e+08	7.30329e+07	6.79176e+07	5.36957e+07	3.86688e+08	6.79844e+08	9.88548e+08	1.44858e+09	2.03652e+09	3.15562e+09	2.7283e+09	2.63099e+09	1.58535e+09	1.37163e+09	2.69036e+09	1.95813e+09	3.08285e+09	3.4908e+09	4.6052e+09	5.25359e+09	6.76637e+09	7.61727e+09	7.789e+09	7.35816e+09	6.58203e+09	6.30715e+09	6.57079e+09	6.50164e+09	59.9843	46.34	53.9309	39.3472	45.2645	29.9244	37.6568	34.1846	50.0457	50.9415	12.5864
516	国际医学	34190	3.10325e+07		3.6975e+07	4.35578e+07	6.94544e+07	6.78855e+07	5.35676e+07	5.06815e+07	4.54065e+07	4.06253e+07	1.59601e+07	5.99762e+07	8.67025e+08	1.2869e+09	1.33e+09	1.84328e+09	2.34699e+09	2.25287e+09	1.78708e+09	1.80658e+09	1.9504e+09	2.06756e+09	9.56832e+08	1.86591e+09	1.75348e+09	2.42994e+09	2.70684e+09	3.14512e+09	3.63355e+09	3.61164e+09	3.51325e+09	5.31336e+09	5.55531e+09	5.83263e+09	7.30632e+09	1.00311e+10	17.4436	13.3745	18.812	8.67101	3.50109	2.997	6.48834	8.80697	4.86737	5.90821	37.3169
517	荣安地产	34187	8.05892e+06	739860	2.40878e+06	57400	4.05719e+06	7.37827e+06	2.13807e+07	5.86406e+07	1.0187e+08	1.03465e+08	1.7114e+08	2.21329e+08	1.82638e+07	1.82176e+09	3.402e+09	6.95946e+09	7.38488e+09	4.87714e+09	1.38628e+09	2.37956e+09	5.67126e+09	6.22818e+09	1.59803e+10	2.85283e+10	1.34006e+06	5.01482e+09	7.18062e+09	1.03258e+10	1.07288e+10	8.22511e+09	6.00302e+09	7.93462e+09	1.11066e+10	1.31952e+10	2.43159e+10	4.00127e+10	0	45.7124	35.5071	13.1745	6.7237	1.40842	39.5032	44.6013	23.6052	30.1022	17.8427
518	四环生物	34220	111400	2063220	0			6.10001e+06	4.37994e+06	5.84323e+06	1.33374e+07	1.8836e+06	2.90619e+06	3.42868e+06	8.06079e+07	4.03174e+07	8.15183e+07	5.22257e+07	7.93332e+07	8.53428e+07	9.15982e+07	2.09272e+08	4.0527e+08	2.53875e+08	2.82695e+08	2.53774e+08	7.76067e+08	7.52694e+08	9.62042e+08	9.69936e+08	9.12853e+08	8.22584e+08	8.18082e+08	8.34528e+08	1.01736e+09	9.31628e+08	9.25876e+08	9.15826e+08	1.20182	0	0.971837	0	0	1.80704	0	0	0	0	0
519	中兵红箭	34250	3.69889e+06	3.18343e+06	3.32488e+06	6.40816e+06	5.96542e+06	5.32382e+07	2.91485e+07	1.47757e+07	2.21969e+07	1.08272e+07	7.58366e+06	3.06952e+06	1.10528e+08	1.55548e+08	1.11908e+08	1.15337e+08	1.15135e+08	1.17396e+09	8.51651e+08	9.23141e+08	2.73886e+09	1.92514e+09	2.11527e+09	2.46328e+09	4.66072e+08	5.14021e+08	4.80406e+08	4.72076e+08	4.74204e+08	4.9186e+09	4.90829e+09	5.1557e+09	1.02607e+10	9.72862e+09	1.04225e+10	1.10112e+10	0	0	0	0	0	8.38698	4.99261	4.64638	4.00491	10.6831	15.9389
520	长航凤凰	34267	1.66853e+08		2.55636e+08	3.38622e+08	2.52521e+08	2.1872e+08	1.21688e+07			0	914622	312500	2.186e+09	2.17134e+09	2.75012e+09	4.79944e+09	3.34714e+09	5.67429e+09	3.09051e+08	1.99629e+08	2.1134e+08	1.61672e+08	2.19891e+08	1.86067e+08	5.7469e+09	6.33233e+09	7.77699e+09	8.8235e+09	5.24594e+09	6.83074e+08	5.14021e+08	5.13333e+08	5.27783e+08	5.20952e+08	6.2921e+08	6.22516e+08	47.8226	58.2108	58.4917	43.9504	42.2277	2.66173	0.360009	0.541868	0.531991	0	0
521	长虹美菱	34260	2.67657e+07	2.95883e+07	1.03763e+07	-3.95865e+07	-2.88055e+07	-1.80432e+07	-9.48318e+06	2.38404e+07	1.62872e+07	6.31052e+07	8.7699e+07	9.35235e+07	2.2705e+09	3.24973e+09	4.0919e+09	4.34411e+09	4.31975e+09	4.8412e+09	5.03227e+09	4.89418e+09	6.79518e+09	1.00985e+10	9.96384e+09	8.31986e+09	3.39031e+09	4.78693e+09	7.11616e+09	7.60256e+09	7.88614e+09	8.52217e+09	9.00901e+09	9.06622e+09	1.25076e+10	1.59615e+10	1.55618e+10	1.42022e+10	0.829886	1.4392	1.092	0.657083	2.67326	0.179204	0.340123	4.30371	0.549055	2.45868	0.0665359
523	广州浪奇	34281	6723555	5.04364e+06	4.70164e+06	5.79746e+06	1.33686e+07	2.63705e+07	3.2273e+07	3.54276e+07	2.6082e+07	4.71633e+07	7.77975e+07	1.27264e+08	2.04843e+08	2.79985e+08	4.45103e+08	5.15098e+08	8.0924e+08	1.42061e+09	1.88683e+09	2.38473e+09	2.34181e+09	2.92146e+09	4.49798e+09	5.37211e+09	6.715e+08	7.58495e+08	9.32094e+08	1.51806e+09	1.84056e+09	2.49587e+09	3.01143e+09	3.52994e+09	4.17027e+09	4.81264e+09	6.21165e+09	7.20649e+09	2.94904	2.16737	1.39638	1.21294	0.770271	0.438306	0.328938	0.262134	0.266889	0.214147	0.143066
524	岭南控股	34291	4033150	2.2589e+06	706718		0		0			1.86316e+07	1.56198e+07	7.21305e+06	1.27369e+08	1.17661e+08	7.45566e+07	8.54139e+07	9.86408e+07	8.74817e+07	8.29716e+07	8.37051e+07	9.22178e+07	1.38629e+09	1.65191e+09	1.90385e+09	8.16341e+08	8.08413e+08	7.37093e+08	7.16396e+08	7.40914e+08	7.61223e+08	7.81023e+08	8.43433e+08	8.52935e+08	4.43805e+09	4.58324e+09	4.76883e+09	0	0	0	0	0	0	0	0	0	18.166	10.247
525	ST红太阳	34270	1.28461e+08	1.07299e+08	1.06053e+08	1.45481e+08	1.93086e+08	2.18983e+08	2.49574e+08	1.52024e+08	1.12856e+08	1.56167e+08	2.10038e+08	3.07748e+08	2.24087e+09	2.89529e+09	2.88732e+09	4.20113e+09	5.57818e+09	6.29208e+09	6.5453e+09	4.17296e+09	5.37602e+09	7.36803e+09	8.1393e+09	8.1332e+09	3.14357e+09	3.7378e+09	3.69491e+09	7.65343e+09	9.11559e+09	1.0319e+10	1.0739e+10	8.27115e+09	1.05545e+10	1.24297e+10	1.34144e+10	1.38016e+10	3.33237	1.28677	0.683038	8.32629	3.43782	4.32373	0.80951	0.100768	3.98287	6.3456	4.72475
526	学大教育	34274		185154		172854				186083	5.72962e+07	8.19331e+07	8.08937e+07	7.9725e+07	3.71526e+07	4.22349e+07	3.5213e+07	4.03275e+07	4.05638e+07	4.20348e+07	4.28315e+07	1.90869e+08	3.37672e+09	3.50199e+09	3.56074e+09	3.49222e+09	1.82241e+08	192065712	1.92495e+08	1.98186e+08	2.03138e+08	1.97956e+08	2.00798e+08	3.35359e+08	3.44139e+09	3.58513e+09	3.65195e+09	3.59629e+09	0	0	0	0	0	0	0	0	0	0	0
528	柳工	34291	8.52249e+07		3.7644e+07	1.15664e+08	2.7283e+08	2.40708e+08	2.5333e+08	2.60254e+08	2.28953e+08	1.67024e+08	1.81607e+08	1.7121e+08	2.95581e+09	5.05121e+09	9.19924e+09	9.27611e+09	8.29834e+09	6.95864e+09	7.24437e+09	7.46413e+09	9.11857e+09	1.08153e+10	1.21378e+10	1.42777e+10	6.27246e+09	9.56513e+09	1.85949e+10	2.27513e+10	2.25839e+10	2.21799e+10	20801901583	2.03844e+10	2.05841e+10	2.16581e+10	2.6212e+10	2.98614e+10	18.1994	3.69408	6.11667	28.0144	33.6594	42.2155	34.3093	31.8373	19.5436	8.36172	18.7265
529	广弘控股	34291	6.01321e+07	1.68911e+06	126128	232312		848089	2.2541e+06	577476	40613.8	264785	218498	334273	4.18649e+08	2.7458e+08	2.76367e+08	3.21521e+08	3.57917e+08	3.8165e+08	3.60968e+08	2.98872e+08	3.3752e+08	5.93569e+08	5.33265e+08	5.63481e+08	1.01639e+09	9.31334e+08	9.93006e+08	1.10727e+09	1.20549e+09	1.30454e+09	1.47295e+09	1.45104e+09	1.58804e+09	2.04306e+09	2.1084e+09	2.56745e+09	0	0.200545	0.113572	0	0	0	8.6634	0	0	0	0.978809
530	冰山冷热	34311	1.08481e+07		4.33761e+06	3.41218e+06	2.02004e+06	3.48649e+06	4.06371e+06	5.36295e+06	5.37967e+06	1.05261e+07	1.88053e+07	1.79998e+07	9.03179e+08	8.54983e+08	9.83325e+08	1.12272e+09	9.54062e+08	8.91655e+08	9.37498e+08	1.21563e+09	1.37305e+09	1.79304e+09	1.61682e+09	1.7456e+09	2.71963e+09	2.70629e+09	2.91238e+09	3.05366e+09	2.93719e+09	2.96739e+09	3.05393e+09	4.0825e+09	4.98351e+09	5.61962e+09	5.56828e+09	5.5255e+09	0	0	0.932447	0	0	0	0	0	9.6031	7.53009	15.998
531	穗恒运A	34340	1.9301e+08	1.69512e+08	1.62768e+08	1.91056e+08	2.18641e+08	2.03682e+08	1.89036e+08	1.77352e+08	1.78189e+08	1.84173e+08	2.1899e+08	1.84969e+08	2.00678e+09	1.99119e+09	2.07061e+09	2.86247e+09	4.51458e+09	3.84681e+09	2.38119e+09	2.44776e+09	3.3269e+09	3.74776e+09	5.3132e+09	6.43496e+09	5.266e+09	6.26932e+09	6.34162e+09	6.49381e+09	7.89625e+09	8.38792e+09	7.49317e+09	8.37238e+09	9.18646e+09	9.1987e+09	1.0304e+10	1.16282e+10	44.3834	50.8653	45.9736	31.8987	15.9616	31.3832	39.2768	43.3008	30.5609	22.5194	8.92263
532	华金资本	34337	7.46071e+06	5.16804e+06	5.30059e+06	5.39526e+06	3.79515e+06	2.6911e+06	2.42823e+06	6.99274e+06	2.37362e+07	4.90197e+07	7.02382e+07	7.2935e+07	1.17118e+08	1.04355e+08	1.25238e+08	1.11616e+08	7.84741e+07	1.25414e+08	167562048	3.94618e+08	7.92982e+08	1.1188e+09	1.29685e+09	1.14166e+09	9.18088e+08	1.01542e+09	1.23682e+09	1.01728e+09	9.66947e+08	1.08394e+09	1.10305e+09	1.22374e+09	1.95643e+09	2.33665e+09	2.58103e+09	2.52945e+09	27.7146	27.5525	18.8745	20.3555	21.9196	26.9957	21.8769	10.7793	29.9489	23.5598	20.1285
533	顺钠股份	34337	9.74968e+07	5.78456e+07	4.11798e+07	1.98588e+07	8.60613e+06	4.7804e+06	2.02956e+06	5.16776e+06	4.36705e+06	2.82736e+07	6.44473e+07	3.48589e+07	2.10571e+09	1.68676e+09	1.42502e+09	1.1837e+09	9.14479e+08	1.4173e+09	1.35803e+09	1.72622e+09	1.16861e+09	2.17377e+09	1.30083e+09	1.24576e+09	2.78437e+09	2.57213e+09	2.41004e+09	2.21093e+09	2.41706e+09	3.83216e+09	3.90641e+09	4.16529e+09	3.25886e+09	4.36584e+09	2.49027e+09	2.3693e+09	1.03243	0.559423	0	0	29.7628	23.7452	25.6333	14.4923	0	0	0
534	万泽股份	34344	7.17318e+06		5.29635e+06	1.00233e+07	9.61979e+06	4.1966e+07	4.89692e+07	3.01166e+07	5.20024e+07	2.17328e+07	1.3815e+07	3.0638e+07	3.99876e+08	6.14651e+08	4.94896e+08	5.70671e+08	1.78161e+09	1.20199e+09	1.45057e+09	1.31757e+09	8.79853e+08	7.51268e+08	7.98546e+08	6.09004e+08	1.4177e+09	1.34125e+09	1.22211e+09	1.33203e+09	2.97633e+09	3.19879e+09	3.48935e+09	3.28942e+09	2.35589e+09	2.41008e+09	2.60195e+09	2.06208e+09	41.4584	0	0	6.53887	1.91689	36.4588	8.87518	0	0	0	13.4895
536	华映科技	34299	2.42429e+06	888785	5.44272e+07	6.5089e+07	6.63481e+07	1.95832e+08	2.58204e+08	2.39837e+08	2.16605e+08	1.84482e+08	3.04513e+08	4.04323e+08	1.17292e+08	3.46174e+07	1.38751e+09	1.14189e+09	2.10207e+09	5.33578e+09	5.94323e+09	5.72429e+09	5.71333e+09	7.14867e+09	9.40323e+09	7.8102e+09	1.74386e+08	8.56571e+07	4.71423e+09	4.55209e+09	5.78991e+09	9.71302e+09	1.04365e+10	8.97267e+09	1.89436e+10	2.10184e+10	1.90899e+10	1.46237e+10	6.13617	0	10.0492	6.98317	16.596	8.50092	7.16354	2.94248	1.70823	12.251	18.222
537	广宇发展	34313	840549		1.46175e+07	2.52101e+07	8.39808e+06		0	1.02508e+08	2.93786e+08	1.37642e+09	1.34635e+09	1.18021e+09	1.77061e+09	2.08614e+09	1.50937e+09	1.42979e+09	1.76574e+09	2.08125e+09	2.31203e+09	4.14495e+09	9.15598e+09	4.8313e+10	5.08445e+10	4.47623e+10	2.73985e+09	2.88249e+09	2.71531e+09	2.97483e+09	3.28401e+09	4.15147e+09	4.81428e+09	7.99459e+09	1.83566e+10	7.26015e+10	7.59544e+10	6.99149e+10	14.4263	0	13.6152	11.3762	0	0	0	21.0929	39.2742	23.2391	22.0998
538	云南白药	34318	1.31513e+07	1.6563e+07	1.13452e+07	2.20165e+06	1.59321e+07	2.13554e+07	4.58444e+07	7.87912e+07	1.24905e+08	1.27883e+08	1.94307e+08	1.25582e+08	1.72853e+09	2.19015e+09	3.03057e+09	3.34167e+09	3.45549e+09	3.65936e+09	3.94037e+09	4.67611e+09	6.73463e+09	7.52437e+09	1.01864e+10	9.61458e+09	4.93717e+09	6.00535e+09	7.63306e+09	9.09092e+09	1.0664e+10	1.28809e+10	1.63413e+10	1.92909e+10	2.45866e+10	2.77025e+10	3.03776e+10	4.9658e+10	0.664353	0.489575	0.361341	0.328928	0.316215	0.298529	17.9803	15.7566	20.6585	18.8762	0.0679075
539	粤电力A	34299	600400124	521552876	470753736	634802563	1632518779	1898239240	1880336821	1793984137	1482131838	1375135390	1451841303	1410457651	6302044572	8748800713	12654512784	15279582832	24316474011	21659957602	16630811926	16362997110	17282713856	19253061379	19336618560	19685223777	24629209772	30163552152	34596318255	39480195392	65708659470	67918719035	69084825852	71919934143	70677003760	71007415323	73329662306	75472027123	53.0288	51.3088	40.9452	41.5566	44.1603	48.5803	59.2621	60.0019	57.4075	52.7224	52.5022
540	中天金融	34367		25600	9.51621e+06	1.5893e+06	1.06777e+08	1.8721e+08	1.08625e+08	1.70178e+08	1.15526e+09	2.11651e+09	2.32391e+09	1.99919e+09	1.30922e+09	2.33368e+09	6.15539e+09	1.27772e+10	1.64089e+10	2.36837e+10	2.73986e+10	2.90906e+10	2.26347e+10	5.35639e+10	5.7983e+10	4.26016e+10	2.86877e+09	6.2867e+09	1.23958e+10	1.80108e+10	2.58985e+10	3.64505e+10	4.3395e+10	5.54001e+10	7.11593e+10	1.08505e+11	1.01955e+11	1.19834e+11	36.6505	53.1295	40.1921	17.6642	29.4256	27.7862	22.2831	29.3659	57.4155	38.8006	28.9185
541	佛山照明	34296							29697.2			0	371567	0	1.97099e+08	2.79251e+08	2.94678e+08	2.93863e+08	4.25449e+08	4.32411e+08	5.54293e+08	5.893e+08	8.84132e+08	7.37858e+08	1.19417e+09	1.13057e+09	2.83027e+09	2.9951e+09	3.12855e+09	3.15555e+09	3.44827e+09	3.37378e+09	3.7367e+09	6.0483e+09	6.10017e+09	5.67581e+09	5.58817e+09	6.1752e+09	0.227792	0	0	0	0	0	0	0	0	0	0
543	皖能电力	34323	1.22691e+08	1.4896e+08	1.36401e+08	2.49032e+08	5.37141e+08	5.6137e+08	4.79014e+08	3.67844e+08	3.00428e+08	3.47758e+08	4.40024e+08	5.03209e+08	2.64036e+09	2.74894e+09	3.97101e+09	3.67989e+09	4.29e+09	4.93298e+09	3.96421e+09	5.27757e+09	6.54726e+09	6.45941e+09	8.10515e+09	7.83686e+09	9.09021e+09	1.12949e+10	1.27014e+10	1.47696e+10	1.72381e+10	2.18303e+10	2.29816e+10	2.27791e+10	2.70856e+10	2.65476e+10	2.88999e+10	3.28993e+10	37.5089	39.7307	40.8224	59.6185	59.783	55.0815	53.3142	37.9148	36.164	42.0626	38.6784
544	中原环保	34311	9756180	7029490	7.09158e+06	1.16711e+07	3.03694e+07	3.60394e+07	5.78765e+07	7.6867e+07	5.5913e+07	3.14511e+07	5.78795e+07	9.35049e+07	2.5096e+08	1.80766e+08	2.68956e+08	3.25437e+08	3.67478e+08	7.51859e+08	1.13855e+09	8.89043e+08	3.54081e+08	6.74864e+08	1.81106e+09	1.64061e+09	7.36567e+08	7.45094e+08	9.97023e+08	1.37162e+09	1.43021e+09	1.85245e+09	2.29588e+09	5.36113e+09	6.20333e+09	6.76088e+09	9.08685e+09	1.08836e+10	10.6777	21.667	34.2335	52.1492	40.5017	20.5199	14.8285	32.9829	55.1447	34.089	33.2201
545	金浦钛业	34318	1.46273e+07	1.52666e+07	4.86622e+06	3721800	185611	1.0855e+07	4.92802e+06	8.92661e+06	1.11869e+07	1.39962e+07	2.89338e+07	3.26741e+07	3.13765e+08	2.22753e+08	2.623e+08	2.39828e+08	2.369e+08	2.77432e+08	3.61308e+08	6.2721e+08	6.70156e+08	6.46574e+08	9.93293e+08	9.35383e+08	3.53319e+08	2.38653e+08	2.23561e+08	1.95528e+08	1.93768e+08	1.17343e+09	2.1145e+09	2.52483e+09	2.69595e+09	2.75223e+09	3.12662e+09	3.0912e+09	4.64954	3.17318	0	0	0	0	0	0	0	0	0
546	金圆股份	34318	6.75308e+06		320394		1.44021e+06	7.6591e+06	6.82283e+07	8.47649e+07	1.08907e+08	1.46364e+08	1.69624e+08	1.52037e+08	4.0784e+08	2.34019e+08	2.68037e+08	2.30636e+08	2.18599e+08	7.35353e+07	1.91237e+09	1.89849e+09	1.96501e+09	3.1677e+09	3.4204e+09	3.57015e+09	5.65889e+08	4.06806e+08	4.85698e+08	4.24173e+08	4.22921e+08	2.90086e+08	4.08962e+09	4.37418e+09	5.11997e+09	7.99055e+09	8.41536e+09	9.15086e+09	0	0	12.134	0	1.2365	0	17.2299	18.7061	28.64	21.1462	15.8352
547	航天发展	34303	2.41539e+07	2.12256e+07	1.71461e+07	1.23613e+07	1.39399e+07	3.30018e+07	3.48542e+07	1.65934e+07	3.34812e+07	3.32922e+07	3.26997e+07	2.45954e+07	3.8293e+08	5.08255e+08	3.96974e+08	3.7812e+08	2.58247e+08	5.14207e+08	4.71839e+08	8.37697e+08	1.09341e+09	1.89241e+09	2.04723e+09	2.61854e+09	1.39436e+09	1.69757e+09	1.87437e+09	2.18026e+09	2.58502e+09	2.8373e+09	3.4827e+09	6.78504e+09	6.94548e+09	7.62223e+09	9.32767e+09	1.0861e+10	1.1106	0.526922	1.19938	1.24618	48.6512	37.8947	38.4029	31.5413	26.1156	0	0
548	湖南投资	34323	2.36012e+07		9.6777e+06	1.2709e+07	2.71098e+07	2.20404e+07	1.59836e+07	4.91977e+06	1.54789e+06	43983.3	41514.4	13475.5	6.3041e+08	6.9871e+08	5.68049e+08	5.74097e+08	5.62278e+08	3.9321e+08	4.24908e+08	5.59737e+08	8.26489e+08	4.45129e+08	4.92911e+08	6.03584e+08	2.07736e+09	2.11221e+09	2.20454e+09	2.07391e+09	2159752175	1.94225e+09	1.94236e+09	2.05839e+09	2.37498e+09	2.08133e+09	2.13224e+09	2.2784e+09	4.20336	0	21.6268	0	10.7801	11.262	0	0	0	0	0
550	江铃汽车	34304	2446432		1204526	485803	400546	4686936	416323	417020	174599	224591	217269	2903955	1632950851	3147055751	4761822791	4193492438	4713282845	7029531760	8586704062	8769119358	11867693193	13541079516	12668952922	13424278936	5963778178	8294346208	11237715143	11819854729	13111354448	16483747701	19496527708	21050725683	24493788810	26383760753	23396529475	24298528593	4.44964	2.33238	1.23136	1.32918	1.14493	0.686629	0.0540382	0.0515736	0.0375904	0.0278827	0.0276317
551	创元科技	34340	1.77248e+07		2.25033e+07	2.72305e+07	3.45253e+07	3.84393e+07	3.6231e+07	3.162e+07	2.4099e+07	2.69946e+07	2.70947e+07	2.59204e+07	9.14132e+08	1.00236e+09	1.25181e+09	1.34616e+09	1.37669e+09	1.51932e+09	1.3655e+09	1449277439	1.7422e+09	1.90672e+09	2.06784e+09	2.10536e+09	1.89423e+09	2.04766e+09	2.98236e+09	3.16371e+09	3.23221e+09	3.42398e+09	3.28201e+09	3.31819e+09	4.01112e+09	4.21749e+09	4.37979e+09	4.6387e+09	0	0.948692	3.45827	0	3.09955	3.24962	1.25023	1.90913	1.56423	1.45791	1.37261
552	靖远煤电	34340	3.43052e+06	71465.5			5.33281e+07	6.93809e+07	8.02388e+07	4.11347e+07	3.13967e+07	4.32535e+07	4.07946e+07	4.24128e+07	1.00661e+08	1.76929e+08	1.89544e+08	2.32993e+08	2.81135e+09	3.0861e+09	3.26723e+09	3.12589e+09	2.74975e+09	2.67959e+09	2.50852e+09	2.29308e+09	5.0032e+08	5.8561e+08	6.2416e+08	7.33507e+08	5.08312e+09	5.73491e+09	6.30191e+09	9.25757e+09	9.04149e+09	9.81194e+09	1.01301e+10	1.08913e+10	0	0	0	0	3.50748	1.35561	9.06573	0.2736	0.257444	0.223459	0.232351
553	安道麦A	34306	4.35002e+07	4.3897e+07	5.40692e+07	6.81634e+07	6.93815e+07	5.92858e+07	4.13924e+07	3.82415e+07	2.30314e+07	666048000	585149000	707098000	6.11382e+08	3.40108e+08	4.19764e+08	6.01359e+08	1.04368e+09	8.4555e+08	4.71909e+08	5.09076e+08	5.88898e+08	11295444000	11339167000	11944991000	2.04948e+09	2.03907e+09	2014857636	2.29265e+09	2.40549e+09	2.70827e+09	2.9343e+09	2.97727e+09	2.98488e+09	39613922000	42812505000	45288940000	33.2401	62.7878	52.0643	45.0867	7.0706	25.5408	46.6326	39.1233	20.0638	39.9115	38.5246
554	泰山石油	34318					-2.1976e+06	-1.53471e+06	1242000	3.09947e+06	1.9274e+06	825108	2.26777e+06	4.27529e+06	4.86385e+07	2.16461e+07	6.75668e+07	4.38644e+07	9.26717e+07	2.08269e+08	1.63824e+08	1.36872e+08	1.52486e+08	2.29869e+08	3.51543e+08	3.45232e+08	9.64538e+08	9.10365e+08	9.49389e+08	9.33114e+08	9.97247e+08	1.12721e+09	1.09464e+09	1.06256e+09	1.08599e+09	1.16578e+09	1.26872e+09	1318442652	21.7451	36.173	12.6183	15.3889	6.47747	2.88209	2.67676	2.86339	1.5224	1.00007	0.582843
555	神州信息	34432	1.71981e+06	7.30771e+06	7.60114e+06	3.32556e+06	2.86175e+06	2.45322e+07	3.25255e+07	2.54815e+07	5.67204e+07	8.32596e+07	7.71746e+07	8.03763e+07	1.5876e+08	1.12781e+08	1.04337e+08	1.06972e+08	1.11486e+08	4.07469e+09	3.17022e+09	4.01887e+09	4.75875e+09	5.65089e+09	5.57544e+09	5.35146e+09	3.31909e+07	2.32594e+07	5.94818e+07	2.27351e+07	1.89533e+07	6.03282e+09	6.40336e+09	7.37166e+09	9.49823e+09	1.07198e+10	1.06963e+10	1.07555e+10	0	28.0645	44.8935	29.6107	28.7565	0	6.973	0	0	1.18319	0.871815
557	西部创业	34502	2.56211e+07	1.23319e+07	8.97478e+06	255355	191516	0			1.52446e+07	1.0903e+07	3.30988e+06		6.81862e+08	3.70767e+08	3.71933e+08	5.85342e+08	1.33409e+08	1.35279e+08	1.33758e+08	1.40809e+08	9.04902e+08	8.78003e+08	8.0426e+08	2.69364e+08	3.47662e+08	2.11616e+08	1.24515e+08	1.06982e+08	2.87538e+08	2.92941e+08	2.75954e+08	2.65002e+08	5.0494e+09	5.04396e+09	5.77345e+09	5.28223e+09	0.67839	1.78785	1.87779	1.27007	0	0	0	0	14.8264	9.86553	0
558	莱茵体育	34463	1.81834e+06	2.94346e+06	1.35802e+07	2.68688e+07	2.18772e+07	5.47385e+07	2.41068e+07	3.00869e+07	4.68466e+07	3.68628e+07	3.93093e+07	3.56147e+07	1.13228e+09	1.47725e+09	2.01682e+09	2.72503e+09	3.88734e+09	4.47845e+09	2.27575e+09	7.79351e+08	6.53799e+08	6.96166e+08	8.3333e+08	6.11104e+08	1.95204e+09	2.54465e+09	3.7601e+09	4.62223e+09	5.87788e+09	6.2638e+09	4.67803e+09	2.83074e+09	2.54489e+09	2.5521e+09	2.75302e+09	2.42003e+09	21.2645	21.0976	21.108	17.6469	17.9945	15.275	22.3007	47.1873	38.8593	39.0444	37.2808
559	万向钱潮	34344			9.83705e+07	7.8361e+07	2.26244e+08	1.97955e+08	2.11031e+08	1.99605e+08	1.72328e+08	9.7468e+07	1.04064e+08	8.91033e+07	3.79227e+09	3.02532e+09	4.01948e+09	4.67971e+09	2.88553e+09	4.20777e+09	5.80121e+09	5.86075e+09	5.95418e+09	5.2799e+09	5.09535e+09	5.04323e+09	5.80773e+09	5.80942e+09	8.0786e+09	8.80454e+09	8.56333e+09	9.74269e+09	1.19032e+10	1.27468e+10	1.15177e+10	1.15294e+10	1.20484e+10	1.20282e+10	5.69636	23.0347	0.456422	0.029685	37.0648	28.3099	21.1543	26.188	9.71958	10.509	19.832
560	我爱我家	34367	3.51538e+07	2.98082e+07	3.69229e+07	6.80115e+07	8.95531e+07	1.03382e+08	1.16518e+08	6.31884e+07	5.59488e+07	8.92444e+07	1.55797e+08	1.72849e+08	1.48958e+09	1.70242e+09	2.28816e+09	2.18195e+09	1.75099e+09	2.25636e+09	2.20373e+09	1.64733e+09	1.4861e+09	6.76783e+09	7.35141e+09	7.48589e+09	2.47693e+09	2.86474e+09	3.35962e+09	4.17227e+09	3.95164e+09	4.81484e+09	4.48256e+09	6.09635e+09	6.6868e+09	1.71322e+10	1.83689e+10	1.94916e+10	12.4443	17.451	11.0168	22.7908	29.2118	29.8644	22.8011	17.3045	38.5828	14.031	3.80353
561	烽火电子	34463			2.95618e+06	4.02853e+06	3.82995e+06	5.24508e+06	8.35445e+06	5.66904e+06	1.77892e+06	3.37566e+06	5.43544e+06	2.13815e+06	3.53941e+08	3.10188e+08	4.49064e+08	4.92981e+08	6.56189e+08	6.51119e+08	8.01409e+08	9.91868e+08	8.25848e+08	1.23835e+09	1.22845e+09	1.35287e+09	2.94028e+08	2.27783e+08	1.28275e+09	1.42977e+09	1.6232e+09	1.66657e+09	1.90592e+09	2.2664e+09	2.30846e+09	2.77605e+09	2.9084e+09	3.22797e+09	0	0	3.11169	0.283072	0.244562	0.426355	1.32758	4.8432	13.5956	5.46156	8.30585
563	陕国投A	34344													1.04418e+09	4.6753e+08	4.40146e+08	3.54172e+08	2.63634e+08	3.99961e+08	4.2554e+08	9.87567e+08	1.77548e+09	1.50439e+09	1.85953e+09		1.54654e+09	1.09709e+09	1.20403e+09	1.21209e+09	3.56089e+09	3.92919e+09	4.25725e+09	8.74386e+09	9.50467e+09	9.44821e+09	1.22794e+10	1.46667e+10	0	0	0	0	0	0	0	0	0	0	0
564	*ST大集	34344	5.24037e+06	6.07975e+06	2.37821e+07	6.99749e+07	1.18046e+08	1.82047e+08	1.94572e+08	2.19348e+08	3.41209e+08	5.84366e+08	6.94091e+08	7.84086e+08	6.40372e+08	5.62232e+08	1.71623e+09	2.42467e+09	3.76196e+09	4.10603e+09	4.95387e+09	5.65426e+09	1.34503e+10	1.80637e+10	1.82637e+10	1.76879e+10	1.28854e+09	1.24607e+09	2.77911e+09	3.64078e+09	5.7872e+09	6.70927e+09	7.46609e+09	9.14236e+09	4.52004e+10	5.58166e+10	5.54755e+10	5.24542e+10	0	0	7.69725	9.90619	2.07486	16.4596	11.5028	15.181	7.90562	15.3626	11.3021
565	渝三峡A	34432	7.53973e+06	1.99651e+07	2.87777e+07	2.58785e+07	2.89871e+07	15371535	1.1844e+07	8.95268e+06	1.34082e+07	1.67725e+07	1.53305e+07	1.27653e+07	5.37367e+08	3.05453e+08	2.90558e+08	4.14064e+08	3.7607e+08	3.10849e+08	2.75166e+08	2.43842e+08	3.11875e+08	4.90656e+08	2.13651e+08	2.53247e+08	1.25858e+09	1.46671e+09	1.4227e+09	9.8894e+08	1.0597e+09	9.69148e+08	9.50332e+08	1.06082e+09	1.33267e+09	1.57104e+09	1.46873e+09	1.5388e+09	34.7331	55.3734	55.1547	24.5183	20.7447	9.13015	5.80808	0	0	0	38.4745
566	海南海药	34479	1.25687e+07	1.65398e+07	2.01197e+07	2.92966e+07	4.95079e+07	7.95921e+07	1.03399e+08	1.10733e+08	1.20306e+08	2.20585e+08	3.31102e+08	3.39173e+08	2.83573e+08	2.14466e+08	5.74731e+08	5.77389e+08	7.67798e+08	1.36076e+09	1.24614e+09	1.44883e+09	2.87144e+09	3.01884e+09	3.77956e+09	4.62443e+09	734563338	8.45062e+08	1.07824e+09	2.01976e+09	2.76151e+09	3.47192e+09	3.67337e+09	4.8822e+09	9.60729e+09	1.05474e+10	1.03364e+10	1.07769e+10	11.966	45.9766	0.809608	14.894	38.8849	26.3341	34.8503	32.0857	8.55261	31.2848	28.1567
567	海德股份	34479							544877	175342	8.214e+06	7.11488e+07	1.2629e+08	6.89094e+07	1.09314e+08	6.89672e+07	9.68926e+07	2.37281e+07	8.08903e+06	2.09785e+07	7.80477e+07	9.02879e+06	1.0615e+09	2.55954e+09	8.86029e+08	1.0545e+09	2.67809e+08	2.41654e+08	2.95489e+08	2.23654e+08	2.15686e+08	2.74987e+08	3.15632e+08	2.28993e+08	1.28041e+09	3.58667e+09	5.05086e+09	6.02087e+09	0	0	0	0	0	0	0	0	0	22.242	2.45259
568	泸州老窖	34463	5.73882e+06		1.6341e+07	7.54767e+06	1.30356e+07	8.79465e+06	254775	2.69672e+06	1.68677e+07	3.43566e+07	6.4698e+07	1.39603e+08	1.59863e+09	1.71707e+09	2.45526e+09	5.24479e+09	5.77205e+09	3.06344e+09	3.33345e+09	2.71345e+09	2.46339e+09	4.36723e+09	5.41548e+09	6.78708e+09	5.09306e+09	5.98269e+09	8.02627e+09	1.24772e+10	1.5573e+10	1.37343e+10	1.31708e+10	1.31817e+10	1.3674e+10	1.97558e+10	2.26049e+10	2.892e+10	0	0	0	0	0	0	0	0	0	0	0
570	苏常柴A	34516	3.60424e+06		3.25965e+06	3.9305e+06	3.27351e+06	2.38764e+06	2.18597e+06	1.18326e+06	1.22068e+06	2.1199e+06	4.55361e+06	5.72255e+06	6.62722e+08	1.02858e+09	1.14007e+09	1.02199e+09	1.1259e+09	1.10536e+09	1.09784e+09	1.0964e+09	1.21137e+09	1.28415e+09	1.37163e+09	1.24234e+09	1.89778e+09	2.94009e+09	3.42253e+09	2.87009e+09	3.11649e+09	3.04235e+09	3.16678e+09	3.23241e+09	3.72486e+09	3.72666e+09	3.54608e+09	3.48882e+09	5.74902	0	2.25295	0	0	0	0	0	0	1.47356	0.134995
571	ST大洲	34479	1.10928e+07	1.02647e+07	9.15753e+06	2.82464e+07	4.18332e+07	1.31534e+07	2.39616e+07	4.03582e+07	4.63193e+07	6.11564e+07	9.24268e+07	1.0304e+08	5.52554e+08	3.69577e+08	4.00946e+08	1.00949e+09	6.14205e+08	8.16741e+08	1.18854e+09	1.56777e+09	1.5286e+09	1.73497e+09	1.97866e+09	1.69055e+09	1.83836e+09	2.0409e+09	2.18842e+09	2.55921e+09	2.82127e+09	3.33421e+09	4.46639e+09	4.88431e+09	4993407626	5.17908e+09	4.2282e+09	3.45272e+09	21.3507	3.90039	2.77834	12.9227	0.162271	19.06	24.2251	21.1443	26.6419	21.8618	13.4529
572	海马汽车	34554	5.74175e+07	1.68651e+07	5.9102e+06	3675000	3.66448e+06			4.51467e+06	2.10233e+06	2.94849e+07	2.29567e+07	1.99746e+07	1.59406e+09	3.27793e+09	4.51629e+09	4.5712e+09	3.683e+09	4.24805e+09	6.23573e+09	7.53087e+09	8.35079e+09	6.39558e+09	5.45415e+09	4.82767e+09	6.30168e+09	7.9666e+09	1.27368e+10	1.30998e+10	1.26901e+10	1.38227e+10	1.61091e+10	1.73969e+10	1.81981e+10	1.57929e+10	1.14583e+10	1.07289e+10	32.2557	2.18927	3.3869	0.0328094	0.0400238	0.0348776	0.0239143	0.0198772	0.0178543	11.7242	0.0679971
573	粤宏远A	34561	2.18101e+07	4.75096e+07	3.98678e+07	3.1686e+07	3.27837e+07	2.8888e+07	5.29255e+07	6.40257e+07	4.01695e+07	1.74426e+07	2.09552e+07	3.13447e+07	8.61717e+08	7.97815e+08	5.49145e+08	5.82999e+08	9.45152e+08	1.0644e+09	1.30367e+09	1.40496e+09	9.3356e+08	6.10181e+08	1.14798e+09	7.1012e+08	2.43042e+09	2.56011e+09	2.53704e+09	2.51122e+09	2.60023e+09	2.92535e+09	3.32209e+09	3.18673e+09	2.76045e+09	2.93915e+09	3.4688e+09	2.93277e+09	18.5203	29.7143	48.8777	41.4022	13.8099	18.9701	17.6324	15.2469	9.60113	45.0244	31.5019
576	甘化科工	34584	3.57373e+07	2.73429e+07	1.67997e+07	1.84499e+07	2.6176e+07	1.03503e+07	1.15842e+07	2.47554e+07	1.5729e+07	7.32818e+06	363341	4.19543e+06	5.58362e+08	2.1889e+08	3.61721e+08	7.36357e+08	5.6499e+08	1.90917e+08	1.73107e+08	2.47624e+08	1.69424e+08	9.14401e+07	2.67512e+08	2.48558e+08	9.58664e+08	7.73203e+08	7.01714e+08	9.11891e+08	9.19914e+08	1.4768e+09	1.45624e+09	1.95811e+09	1.57649e+09	1.20967e+09	1.66557e+09	1.58564e+09	2.41348	41.3754	4.65817	4.8203	20.4762	50.6421	40.1151	53.1417	0	0	47.0132
581	威孚高科	36062	109222000	40306000	30687000	3.23091e+07	2.23766e+07	2.14924e+07	2.4965e+07	1.8109e+07	1.25675e+07	1.12407e+07	1.79755e+07	2.29763e+07	1.85321e+09	1.91221e+09	2.38098e+09	2.49497e+09	1.93177e+09	2.75629e+09	2.80675e+09	2.89541e+09	3.14954e+09	4.29974e+09	3.87229e+09	5.99251e+09	4.5979e+09	5.03587e+09	6.76162e+09	7.92922e+09	1.1056e+10	1.30742e+10	1.44886e+10	1.57041e+10	1.72638e+10	2.0231e+10	2.0892e+10	2.39583e+10	0.839123	1.01512	0.772827	0.727742	0.801479	3.40793	3.01096	1.80186	2.48621	1.65507	1.47345
582	北部湾港	35005	1.94347e+07	1.4541e+07	1.54832e+07	1.70643e+07	2.13998e+07	2.13578e+08	2.1368e+08	2.75112e+08	1.83147e+08	1.81916e+08	2.53683e+08	2.32421e+08	3.10851e+08	1.23809e+08	3.61705e+08	4.63667e+08	7.08825e+08	1.85464e+09	2.82823e+09	2.66481e+09	2.45356e+09	2.58088e+09	3.81932e+09	4.32479e+09	6.36807e+08	6.85606e+08	8.17047e+08	9.3601e+08	1.49674e+09	8.56785e+09	8.59635e+09	1.23553e+10	1.22642e+10	1.28396e+10	1.71171e+10	1.81493e+10	20.973	68.8473	24.9021	17.3919	34.395	60.5513	43.6876	50.5175	49.5072	46.2602	41.67
584	哈工智能	35031	4.7865e+07	3.0733e+07	2.24974e+07	313002	440177	0	8.15061e+06	1.03209e+07	5.73502e+06	1.35062e+07	3.03595e+07	4.32354e+07	1.05474e+09	8.72049e+08	1.46695e+09	1.77543e+09	1.8751e+09	1.33032e+09	1.27549e+09	8.27089e+08	6.40766e+08	1.67437e+09	2.32209e+09	2.1598e+09	2.81347e+09	2.60774e+09	3.50021e+09	3.69239e+09	3.72319e+09	3.5896e+09	3.49084e+09	2954524116	2.24311e+09	3.67546e+09	4.49481e+09	4.53408e+09	0	0	8.60508	1.97945	0	0	8.53293	4.56255	0	14.0646	6.11971
586	汇源通信	35053	1.25778e+07		9.3654e+06	8.19037e+06	7.50874e+06	3.88338e+06	3.12586e+06	1.60213e+06	1.56909e+06	3.95955e+06	5.66497e+06	4.97562e+06	3.22669e+08	3.27353e+08	3.36826e+08	2.63255e+08	2.66426e+08	2.28699e+08	2.72109e+08	2.58355e+08	2.73074e+08	2.79745e+08	3.16425e+08	3.37094e+08	5.09692e+08	5.15928e+08	5.29036e+08	5.18821e+08	5.14155e+08	4.89473e+08	5.37574e+08	5.30457e+08	5.51545e+08	5.60682e+08	5.99393e+08	6.25194e+08	4.74787	4.69186	0.790155	14.2994	8.89741	10.1299	5.53881	0.992631	0.937466	0.914552	0.83442
587	*ST金洲	35180	3.4777e+07	3.28248e+07	5.26731e+06	21015403	3.14625e+07	5.11638e+07	6.23342e+07	7.21147e+07	2.01894e+08	3.01916e+08	1.19087e+09	1.62235e+09	5.54771e+08	5.69746e+08	4.79391e+08	5.13493e+08	8.97539e+08	1.01692e+09	1.45295e+09	7.69627e+09	1.56668e+10	1.76393e+10	2.02286e+10	1.78356e+10	3.37747e+08	3.2733e+08	1.26162e+08	1.38367e+09	1.94819e+09	2.21512e+09	2.8597e+09	1.91007e+10	3.42449e+10	3.60763e+10	3.10576e+10	2.2298e+10	0	0	0	0	0	0	0	30.6041	37.3329	29.0281	12.5791
589	贵州轮胎	35132	1.1756e+08		1.12225e+08	1.96163e+08	2.38156e+08	2.05706e+08	2.1231e+08	2.47914e+08	2.2698e+08	1.78428e+08	1.80564e+08	1.64458e+08	2.22099e+09	2.34548e+09	3.31854e+09	3.52828e+09	3.35551e+09	4.06724e+09	4.90794e+09	5.45814e+09	5.00734e+09	5.46678e+09	6.267e+09	6.72515e+09	4.01794e+09	4.33547e+09	5.4788e+09	7.06261e+09	6.73527e+09	7.57153e+09	9.73039e+09	1.11757e+10	1.04283e+10	9.71543e+09	1.04813e+10	1.0521e+10	20.2975	15.3671	13.917	27.9474	25.003	21.3723	17.542	28.9899	26.6634	14.0325	11.1522
590	启迪药业	35083		9.10849e+06	8.03335e+06	5.21164e+06	3.09393e+06	374529	3.53732e+06	4.15339e+06	2.78324e+06	593429	1.49164e+06	1.64995e+06	2.53232e+08	2.72465e+08	2.87182e+08	2.38559e+08	2.15758e+08	2.72651e+08	3.18174e+08	2.64838e+08	2.54594e+08	1.64642e+08	1.41023e+08	1.53915e+08	5.86315e+08	5.16335e+08	5.68726e+08	6.02454e+08	7.04018e+08	5.52562e+08	5.86821e+08	5.87435e+08	6.30679e+08	8.73736e+08	8.16599e+08	8.46744e+08	5.2375	3.50739	0	0	0	0	3.86719	8.00964	8.33544	17.7573	8.44309
591	太阳能	35103	2.69566e+07	1.54493e+07	1.94857e+07	4.26938e+07	5.85671e+07	7.1976e+07	8.08902e+07	5.15041e+08	5.59467e+08	6.79607e+08	7.64386e+08	9.15874e+08	1.5474e+09	1.64102e+09	1762203552	2.16342e+09	2.37838e+09	2.53601e+09	2.74e+09	5.70489e+09	5.87673e+09	5.74711e+09	7.43134e+09	7.05526e+09	1.97615e+09	2.12104e+09	2.29521e+09	2.6978e+09	2.92446e+09	3.17118e+09	3.32436e+09	2.27372e+10	2.97685e+10	3.15483e+10	3.42194e+10	3.74499e+10	0.485266	2.20772	0.0765308	0.954384	0.549756	2.84793	0.995923	62.0539	64.7296	67.4252	62.6798
592	平潭发展	35151	1.17407e+07	1.3254e+07	2.06746e+07	3.06395e+07	2.81601e+07	2.09451e+07	2.11053e+07	3.21901e+07	933564	1.94504e+07	2.11351e+07	1.15511e+07	2.92045e+08	3.00828e+08	4.76143e+08	4.12855e+08	3.85348e+08	3.84322e+08	6.71328e+08	3.28961e+08	4.99204e+08	7.19128e+08	9.11837e+08	6.63166e+08	9.62445e+08	1.07286e+09	1.9269e+09	1.8226e+09	1.82524e+09	1.8269e+09	2.14536e+09	3.7979e+09	4.17057e+09	4.34482e+09	4.30377e+09	4.25102e+09	13.0368	19.3827	28.0348	26.9988	27.8104	16.8564	5.48408	10.186	19.2496	9.3538	0.350525
593	德龙汇能	35136	2.10627e+07	1.45231e+07	9.12788e+06	1.08314e+07	1.06427e+07	9.54026e+06	1.80817e+06	325283	7.96998e+06	1.89198e+07	2.38534e+07	3.16897e+07	2.27954e+08	1.71673e+08	2.84434e+08	2.40928e+08	2.23763e+08	1.84589e+08	1.03379e+08	1.09836e+08	3.20533e+08	2.01219e+08	3.14357e+08	8.9654e+08	5.89041e+08	5.76476e+08	6.78653e+08	6.53354e+08	6.27322e+08	9.05954e+08	7.68674e+08	7.90227e+08	1.58078e+09	1.72562e+09	1.63355e+09	1.98649e+09	40.5828	42.6922	28.1573	24.5718	23.11	22.5508	0.191358	21.5082	31.2821	66.5039	54.8223
595	宝塔实业	35174	2.29074e+07	2.18351e+07	2.69676e+07	2.64216e+07	3.24755e+07	2.9633e+07	4.20589e+07	1.27276e+07	4.91513e+06	1.05662e+07	2.98717e+07	2.56578e+07	4.30528e+08	4.48954e+08	4.79918e+08	6.06282e+08	5.6159e+08	7.17256e+08	6.9144e+08	4.05905e+08	3.91131e+08	8.8389e+08	8.682e+08	9.17681e+08	9.27078e+08	8.68354e+08	7.42272e+08	8.79171e+08	8.42415e+08	1.05565e+09	1.04603e+09	1.20914e+09	1.20056e+09	1.87936e+09	1.8286e+09	1.52455e+09	0.604554	0.533338	0.496328	0.666067	1.32206	2.46127	1.27324	0.745619	16.2232	15.5903	18.718
596	古井贡酒	35335	6.65577e+06	6.15885e+06	79200	0	1.40082e+06	0		0	915881	0	1.5408e+07	3.36528e+07	6.0156e+08	5.31046e+08	8.03906e+08	1.47023e+09	1.92354e+09	2.03384e+09	2.18604e+09	2.28284e+09	2.63421e+09	3.1482e+09	4.30078e+09	4.24749e+09	1.51953e+09	1.34223e+09	1857931814	4.24182e+09	5.30813e+09	5.81693e+09	6.41352e+09	7.18315e+09	8.73621e+09	1.01529e+10	1.25099e+10	1.38713e+10	3.92779	0	0	0	0	0	0	0	0	0	0
597	东北制药	35208	1.11105e+08	9.72994e+07	1.18914e+08	1.1438e+08	1.41586e+08	2.0491e+08	2.17109e+08	1.89653e+08	1.57312e+08	1.5708e+08	1.54625e+08	1.33218e+08	2.44341e+09	2.64711e+09	1.93405e+09	3.02653e+09	3.41649e+09	4.49165e+09	4.41194e+09	4.63105e+09	4.9335e+09	6.03983e+09	6.65138e+09	7.89925e+09	4.10399e+09	6.07893e+09	5.6057e+09	5.87246e+09	5.99328e+09	7.5546e+09	8.57287e+09	8.69263e+09	9.78998e+09	1.0593e+10	1.17187e+10	1.25398e+10	2.59047	33.3834	42.2372	22.0502	14.3448	20.9146	19.8285	22.5272	23.1693	16.6479	10.7597
598	兴蓉环境	35214	5.29124e+07	5.28895e+07	2.90938e+07	7.04784e+07	8.66304e+07	1.13637e+08	1.08819e+08	1.31177e+08	1.08705e+08	1.60696e+08	1.89863e+08	2.07761e+08	1.25838e+09	1412304642	5.57606e+08	1.78292e+09	2.17616e+09	1.8131e+09	2.42706e+09	3.15547e+09	3.89087e+09	4.40044e+09	5.84954e+09	6.17016e+09	2.05819e+09	2.07459e+09	2.58785e+09	7.09045e+09	8.346e+09	1.0403e+10	1.2151e+10	1.42021e+10	1.69193e+10	1.87547e+10	2.09217e+10	2.53375e+10	3.08077	1.56816	41.0127	46.9445	45.0332	48.5437	44.0699	43.9098	47.7153	46.2134	37.873
599	青岛双星	35185	8.29888e+07	6.32105e+07	6.38055e+07	1.08644e+08	1.06053e+08	8.88913e+07	8.71038e+07	7.5386e+07	6.28801e+07	9.52056e+07	1.35261e+08	1.456e+08	2.43225e+09	2.19883e+09	2.71456e+09	3.20837e+09	2.81447e+09	2.63358e+09	2.38961e+09	2.59762e+09	3.33892e+09	4.08716e+09	4.37928e+09	4.56196e+09	3.95732e+09	4.3158e+09	4.7091e+09	4.91577e+09	4814201831	4.86201e+09	5.05145e+09	5.90471e+09	7.24838e+09	8.37977e+09	8.96548e+09	9.88115e+09	12.5798	22.7947	15.1064	4.82226	13.2079	19.0753	4.43414	20.4621	20.3602	17.7486	5.01272
600	建投能源	35222	3.44805e+08		2.53694e+08	3.30713e+08	3.70221e+08	532354048	6.87615e+08	5.40365e+08	3.92608e+08	4.82226e+08	5.75389e+08	5.64547e+08	3.28079e+09	3.37402e+09	4.58116e+09	4.84147e+09	5.16328e+09	4.91738e+09	5.60093e+09	4.90641e+09	8.77155e+09	1.0111e+10	9.46163e+09	9.07295e+09	1.00706e+10	1.00743e+10	1.21268e+10	1.56004e+10	1.70095e+10	1.79995e+10	2.52663e+10	2.58452e+10	2.92399e+10	3.11648e+10	3.1852e+10	3.23582e+10	45.9204	43.7982	41.9285	57.2758	58.8945	59.6057	56.8309	57.2204	39.3427	38.6373	43.0209
601	韶能股份	35307	2.23338e+08	2.31107e+08	2.34855e+08	250988820	2.56465e+08	2.42918e+08	2.41081e+08	2.00291e+08	1.59715e+08	1.52468e+08	1.68998e+08	1.80339e+08	8.70923e+08	7.09285e+08	1.33026e+09	1.40977e+09	1.78187e+09	1.76361e+09	1.39654e+09	1.48349e+09	1.59519e+09	2.31261e+09	2.53975e+09	2.51629e+09	8.24116e+09	8.44428e+09	8.40481e+09	8.17048e+09	8.48718e+09	8.68972e+09	8.6118e+09	8.50765e+09	8.8332e+09	9.16665e+09	1.00189e+10	1.12077e+10	82.8968	86.5001	74.253	71.1377	62.5519	61.8051	66.8928	61.3462	58.0176	41.906	45.9017
603	盛达资源	35300	1.24697e+06		920621	285100	1.10976e+06	1028850	2290250	3.03603e+06	1.09519e+07	1.58292e+06	5.96152e+07	5.65392e+07	5.30874e+07	6.70024e+07	6.72206e+07	3.33003e+08	2.45091e+08	2.40323e+08	3.00856e+08	3.42927e+08	1.8109e+08	5.44665e+08	1.0967e+09	9.80754e+08	1.61098e+08	1.71459e+08	1.53842e+08	1.05076e+09	1.05072e+09	7.81045e+08	1.12502e+09	1.40852e+09	2.84115e+09	3.16966e+09	3.70893e+09	4.3479e+09	0.235922	0.202657	0.257382	0.0563986	0.0776037	0	0	0	0	0	28.83
605	渤海股份	35321					237733	385626	3.27848e+07	2.65714e+07	2.99418e+07	1.08047e+08	1.28173e+08	1.84704e+08	6.01854e+07	6.56661e+07	6.82503e+07	7.23113e+07	7.23541e+07	1.25961e+08	6.88163e+08	7.95176e+08	1.96524e+09	2.2442e+09	2.44771e+09	3.48327e+09	1.27861e+08	1.34463e+08	1.30283e+08	1.32508e+08	1.37875e+08	4.73815e+08	2.38136e+09	2.44243e+09	3.46469e+09	5.65252e+09	6.34471e+09	8.45421e+09	6.23195	5.74167	5.53631	5.24169	5.23875	3.07785	43.3615	34.2303	10.3024	26.4568	28.3858
606	*ST顺利	35342	1.24774e+07		1.30242e+07	1.83582e+07	2.56375e+07	2.43755e+07	2.34732e+07	2.04403e+07	5.76622e+06	726098	2.19631e+06	6.48263e+06	2.77401e+08	3.05809e+08	4.22925e+08	3.01459e+08	3.10814e+08	3.69153e+08	3.30512e+08	2.392e+08	2.14874e+08	6.09416e+08	6.87333e+08	1.0672e+09	8.93632e+08	1.05611e+09	1.24907e+09	1.14506e+09	1.50786e+09	1.4566e+09	1.32576e+09	1.01341e+09	3.12974e+09	3830596388	4.18157e+09	2.7945e+09	29.8183	29.0744	13.2113	29.6638	23.6214	20.4873	25.9676	20.421	0	0	2.14093
607	华媒控股	35307	9.18552e+07		4.0928e+07	3.82928e+07	4.07748e+07	3.71866e+07		791747	516569	5.96683e+06	1.57059e+07	2.21225e+07	1.58581e+09	1.2079e+09	1.17237e+09	1.23625e+09	1.45001e+09	1.37402e+09	6.23492e+08	6.79651e+08	9.61995e+08	1.14484e+09	1.09287e+09	1.37294e+09	2.77287e+09	2.10576e+09	1.61126e+09	1.71057e+09	2.01524e+09	1.95492e+09	1.95295e+09	2.3948e+09	2.96304e+09	3.2006e+09	3.2486e+09	3.5627e+09	15.8274	8.53934	0	0	0.0307545	0.0400124	0	0	0	3.98229	2.69659
608	阳光股份	35327	36606000	77883000	71085000	103984000	93164000	142628000	342270000	355392000	297010000	243664000	161473000	121946000	2718459000	4692539000	2596474000	2541064000	2576556000	2584090000	3062417000	2416055000	1391052000	914769000	1303123000	890638000	5686954000	7760845000	6462143000	6256646000	6829801000	8561270000	11238528000	10252324000	9800937000	7215343000	6583271000	5782216000	24.5742	13.7772	27.7226	20.5809	23.871	47.7303	49.0422	52.7273	68.7197	62.9946	38.3041
609	中迪投资	35348	0				0		85261.9				3.51533e+06	1.76706e+07	2.21578e+08	2.27793e+08	2.71525e+08	4.4289e+08	5.02914e+08	6.21735e+08	5.2956e+08	6.6483e+08	6.63303e+08	1.75491e+08	8.32856e+08	1.77458e+09	1.0381e+09	1.05937e+09	1.10784e+09	1.44453e+09	1.5813e+09	1.79259e+09	1.87564e+09	1.98236e+09	2116703583	1.75233e+09	2.96556e+09	4.20221e+09	0	0	0	0	0	0	10.0677	0	0	0	42.3655
610	西安旅游	35334	5.39054e+06	1.89011e+06	1.37899e+06	3.60834e+06	750610	638892	55753.4	4.1589e+06	1.33777e+07	1.73804e+07	1.03846e+07	5.73901e+06	3.04383e+08	5.01214e+08	5.53805e+08	2.29305e+08	1.69481e+08	1.7762e+08	1.34181e+08	3.06965e+08	5.11157e+08	5.53398e+08	3.27589e+08	3.74827e+08	7.26204e+08	9.21361e+08	9.71658e+08	6.65747e+08	6.28454e+08	6.42781e+08	5.76615e+08	1.15699e+09	1.38185e+09	1.40292e+09	1.20856e+09	1.23947e+09	0	0	0	0	0	0	0	1.07768	0.652383	0.599288	2.12117
611	*ST天首	35346	1.16835e+07	3095269	3.11101e+06	1.1319e+06	0			296231	312629	2.22909e+06	1.55411e+07	1.38183e+07	1.18192e+08	1.10448e+08	1.7532e+08	1.07512e+07	1.33357e+08	1.44157e+08	1.62426e+08	2.12653e+08	2.21745e+08	1.0042e+09	1.02994e+09	9.37503e+08	8.66344e+08	7.92551e+08	9.31663e+08	6.41079e+08	7.17563e+08	7.39768e+08	7.07799e+08	4.02264e+08	4.16787e+08	1.91249e+09	1.68788e+09	1.70541e+09	0	0	0	0	0	0	0	0	0	12.2089	1.19332
612	焦作万方	35334	1.04059e+08	9.80574e+07	7.72532e+07	1.01035e+08	1.52803e+08	1.32279e+08	132111401	1.75553e+08	1.10683e+08	9.79063e+07	1.17826e+08	9.44719e+07	1.08679e+09	9.08585e+08	1.30281e+09	1.15147e+09	2.12455e+09	1.85898e+09	2.4316e+09	2.22424e+09	1.4479e+09	2.57232e+09	2.67422e+09	2157322899	4.03747e+09	3.91448e+09	3.95629e+09	4.92209e+09	6.15116e+09	7.19538e+09	9.14689e+09	8.62833e+09	7.28252e+09	7.46478e+09	7.44413e+09	7.01321e+09	47.9744	49.9485	30.9325	52.9994	42.2742	34.7866	33.178	41.0417	45.4711	5.0496	15.8467
613	*ST东海A	35458	424603		4417.11	63085.2									4.2699e+07	4.06967e+07	3.21163e+07	3.60516e+07	3.16748e+07	3.2049e+07	2.96657e+07	2.79501e+07	2.96781e+07	8.84156e+06	8.91874e+06	7.5449e+06	1.32281e+08	1.27282e+08	1.19383e+08	1.18037e+08	1.15786e+08	1.13961e+08	1.14081e+08	1.04888e+08	1.05444e+08	8.74667e+07	8.81971e+07	8.75212e+07	0	0	0	0	0	0	0	0	0	0	0
615	奥园美谷	35354		1.70841e+07	1.30842e+07	2.26767e+07	2.47422e+07	2.32818e+07	3.13916e+07	2.66325e+07	3.23949e+07	6.81842e+07	9.8491e+07	1.49464e+08	4.26769e+08	3.52642e+08	4.61629e+08	4.34193e+08	7.95976e+08	5.72103e+08	6.31953e+08	4.61263e+09	3.78615e+09	3.98626e+09	7.37534e+09	6.19811e+09	1.05049e+09	1282870555	1.21965e+09	1.1754e+09	1.46595e+09	1.20408e+09	1.49161e+09	7.34294e+09	6.81726e+09	9.15552e+09	1.22845e+10	1.02082e+10	1.86242	21.0523	1.78893	19.3819	0	0	0	8.29508	7.19947	23.7463	12.3058
616	ST海投	35377	3.03558e+07	2.27664e+07	7.31452e+07	8.84059e+07	1.15537e+08	9.2119e+07	1.1716e+08	7.32864e+07	1.51644e+08	1.96057e+08	1.74585e+08	9.86154e+07	1.88508e+09	3.14224e+09	3.43215e+09	3.8928e+09	4.13565e+09	4.89142e+09	2.40874e+09	2.36219e+09	7.08887e+08	2.15438e+09	5.72558e+08	6.05345e+08	5.10991e+09	7.54892e+09	9.13872e+09	9.87155e+09	1.16404e+10	1.17479e+10	8.6139e+09	8.76374e+09	8.89781e+09	1.01761e+10	6.61328e+09	6.06165e+09	26.5962	31.8922	39.638	36.4334	45.8365	32.3854	44.9428	45.4745	84.4167	63.0037	68.4681
617	中油资本	35360	2.82317e+07		2.85153e+07	4.89055e+07	6.89611e+07	3.5478e+07	4.57056e+07	43142750	2.67089e+07	3.80364e+07	3.9561e+07	1.64956e+08	1.00697e+09	1.149e+09	1.4696e+09	2.2834e+09	1.9253e+09	1.47209e+09	1.4687e+09	1.56595e+09	6.2212e+11	7.0198e+11	7.23784e+11	7.45728e+11	2.03944e+09	2.21155e+09	2.5287e+09	3.23306e+09	2.80927e+09	2.33415e+09	2.20483e+09	2.21506e+09	7.75296e+11	8.65697e+11	8.91406e+11	9.3338e+11	1.70231	1.5472	1.26563	0.854561	1.00691	0	0	0	4.63622	3.96712	3.02229
619	海螺新材	35361	5.11797e+07	2.07752e+07	2.65237e+07	4.92538e+07	6.96788e+07	7.59316e+07	6.50939e+07	4.89043e+07	4.35148e+07	3.65509e+07	2.65055e+07	3.22984e+07	8.10672e+08	6.90086e+08	8.79317e+08	7.65389e+08	5.36636e+08	9.49545e+08	3.85158e+08	3.33324e+08	1.13258e+09	8.21281e+08	1.0902e+09	1.23579e+09	2.76422e+09	2.79162e+09	3.33764e+09	4.05813e+09	4.48769e+09	4.34575e+09	4.06007e+09	3.9093e+09	3.87538e+09	3.51853e+09	3.78906e+09	4.05023e+09	9.49008	0	26.0654	58.2422	73.838	47.2057	72.8942	67.8386	0.321345	0.438024	0
620	新华联	35367				2.07363e+07	1.89802e+07	4.19379e+07	3.45196e+07	2.00369e+08	2.28941e+08	8.0596e+08	8.04222e+08	1.08361e+09	1.87576e+06	1.85295e+06	1.97779e+06	2.67006e+09	4.64382e+09	7.92246e+09	1.23845e+10	1.46704e+10	1.79774e+10	2.39864e+10	2.75606e+10	2.59843e+10	4.76282e+06	5220090	5.93995e+06	6.76299e+09	1.05755e+10	1.82644e+10	2.46957e+10	3.39942e+10	4.45744e+10	5.12954e+10	5.36019e+10	5.30623e+10	0	0	0	36.4141	36.2978	44.8759	39.6665	44.7235	51.1506	43.5683	35.9971
622	恒立实业	35376	1.28984e+07		9.33167e+06	5.68882e+06	2.33118e+06	1592000			160393	41138.5	0	363796	3.66425e+08	3.5412e+08	3.86833e+08	369490738	1.77643e+08	1.65248e+08	9.00715e+07	7.97207e+07	1.96436e+08	1.6219e+08	1.05929e+08	6.96714e+07	2.69948e+08	2.59475e+08	2.65053e+08	2.12201e+08	4.31386e+08	4.30003e+08	3.73925e+08	3.06177e+08	4.66467e+08	3.95523e+08	3.41972e+08	3.16408e+08	0.649195	0.671488	0.615312	0.646954	1.3363	1.4351	16.2933	18.119	9.75897	1.22483	0
623	吉林敖东	35366	1.38915e+07	3.14699e+06	1.2378e+06	1.08708e+06	1.28884e+06	1.58031e+06	2803357	2.15415e+07	2.76345e+07	2.45724e+06	8.74367e+07	1.13081e+08	6.14513e+08	5.81246e+08	6.31609e+08	5.1678e+08	5.67577e+08	6.9681e+08	7.38541e+08	1.87528e+09	1.08252e+09	9.67443e+08	1.1844e+09	1.02567e+09	5.77755e+09	7.16221e+09	7.89819e+09	1.00807e+10	1.09615e+10	1.21064e+10	1.37695e+10	1.9834e+10	2.03405e+10	2.18546e+10	2.46585e+10	2.58009e+10	3.11889	3.24199	2.98322	2.41752	1.9022	1.55442	1.99191	0.963815	1.44974	0.135816	55.9721
625	长安汽车	35591	7.9857e+07	5.62719e+07	3.14637e+07	1.03284e+07	1.42199e+08	2.06024e+08	1.90892e+08	1.14898e+08	1.22342e+08	4.83347e+07	1.17e+07	4.01097e+07	7.58277e+09	1.45754e+10	1.85194e+10	2.03528e+10	2.51983e+10	2.87456e+10	3.93225e+10	5.02787e+10	5.99943e+10	5.46027e+10	4.316e+10	4.92334e+10	1.53678e+10	2.44714e+10	3.04564e+10	3.65321e+10	4.61176e+10	5.33647e+10	6.96874e+10	8.9414e+10	1.0651e+11	1.06125e+11	9.34889e+10	9.76171e+10	0.495352	6.02875	2.91655	0.518539	10.0447	9.93786	4.78799	3.87257	0.376011	0.506603	0.641354
626	远大控股	35397	6.93766e+07	1.69762e+07	4.00975e+07	9.32541e+07	9.41931e+07	7.36943e+07	1.10247e+08	7.11233e+07	1.06522e+08	1.08525e+08	6.23683e+07	3.94168e+07	1.62812e+09	2.0609e+09	3.20866e+09	3.93473e+09	3.82305e+09	4.31447e+09	6.08103e+09	5.97653e+09	8.52639e+09	5.7234e+09	3.59301e+09	3.37519e+09	2.00474e+09	2.52132e+09	3.85658e+09	4.96372e+09	5.05118e+09	5.5818e+09	8.02103e+09	8.6178e+09	1.23331e+10	9.00497e+09	6.95639e+09	6.85303e+09	0.22246	0.175827	0	0	0	0	0	0	0	0	0
627	天茂集团	35381	3.20644e+07	2.33168e+07	2.57524e+07	2.16497e+07	2.86972e+07	3.04458e+07	3.05808e+07	2.45477e+07					3.06563e+08	3.56286e+08	2.3975e+08	3.3497e+08	4.92569e+08	7.04897e+08	5.77496e+08	4.27037e+08	3.80982e+09	1.02699e+10	2.64864e+10	8.43386e+09	1.97952e+09	2.13864e+09	1.97631e+09	1.88361e+09	2.06473e+09	2.15695e+09	2.1085e+09	2.40921e+09	1.17877e+11	1.40417e+11	1.78254e+11	2.05274e+11	34.2796	38.7073	32.8658	26.1998	4.36128	0	0	6.71465	0.36931	0.0356163	0.072583
628	高新发展	35387	3.62768e+07	3.9689e+07	3.0395e+07	3.90739e+07	4.32902e+07	3.70858e+07	3.39414e+07	2.06175e+07	4.57255e+06	3.20721e+06	9.67016e+06	3.0463e+07	1.63047e+09	2.07899e+09	2.47541e+09	2.87092e+09	2.5337e+09	3.02567e+09	3.30276e+09	3.14797e+09	2.63231e+09	2.08636e+09	2.45154e+09	4.51272e+09	1.89147e+09	2.43383e+09	2.75214e+09	3.08966e+09	2.85855e+09	3.34533e+09	3.68173e+09	3.97106e+09	3.48361e+09	2.98621e+09	3.52271e+09	5.8815e+09	1.69826	4.9097	1.48227	0	1.76676	1.34994	4.23684	1.67606	1.73923	1.76866	4.45676
629	攀钢钒钛	35384	3.455e+08		1.06199e+09	2.07931e+09	6.00339e+08	7.28905e+08	1.20581e+09	1.67917e+09	1.4107e+09	1.7827e+08	1.1436e+08	7.32396e+07	7.69267e+09	3.06772e+10	3.30091e+10	1.31298e+10	1.28778e+10	1.55056e+10	2.23666e+10	2.50397e+10	5.14563e+09	5.2342e+09	3.5861e+09	2.67519e+09	2.53554e+10	5.60333e+10	5.97282e+10	3.13326e+10	3.10609e+10	3.57495e+10	5.23456e+10	5.60122e+10	9.62111e+09	1.04732e+10	1.18656e+10	1.29661e+10	37.6938	23.1863	22.8391	19.431	17.0107	24.2359	43.3219	45.0502	13.9375	11.622	12.9313
630	铜陵有色	35389	6.22693e+08	3.72902e+08	5.21573e+08	7.37492e+08	8.31198e+08	6.61601e+08	8.91061e+08	9.01763e+08	7.68339e+08	6.24703e+08	8.33603e+08	8.43321e+08	9.75796e+09	1.50635e+10	1.85038e+10	1.74923e+10	2.26701e+10	2.1908e+10	2.52687e+10	2.26803e+10	2.31249e+10	2.66086e+10	2.13198e+10	2.18748e+10	1.92774e+10	2.38789e+10	3.21722e+10	3.22666e+10	3.98928e+10	3.97474e+10	4.69272e+10	4.41675e+10	4.45939e+10	4.77936e+10	4.69862e+10	4.79115e+10	20.7561	11.4583	22.5885	15.9742	18.4785	21.1376	18.0278	21.2858	12.4429	6.58994	19.5089
631	顺发恒业	35391			2.53995e+07	2.20127e+07	3.34069e+07	3.02808e+07	7.32708e+07	1.98964e+07	9.06241e+07	1.53682e+08	1.51315e+08	8.03689e+07	2.58299e+08	4.77576e+09	5.64138e+09	7.36058e+09	7.07996e+09	8.795e+09	6.63993e+09	6.60617e+09	8.11578e+09	4.76942e+09	3.39157e+09	1.48953e+09	2.92396e+08	7.21719e+09	9.53283e+09	1.06543e+10	1.10776e+10	1.28828e+10	1.19554e+10	1.18918e+10	1.66394e+10	1.36914e+10	1.26304e+10	8.35064e+09	0	19.1245	27.4964	12.1648	14.2958	10.8687	21.146	18.6291	26.1663	36.7961	44.5928
632	三木集团	35390	5.83064e+07		6.87541e+07	9.99024e+07	1.14087e+08	1.27698e+08	1.81676e+08	1.5647e+08	1.56856e+08	2.46006e+08	1.63438e+08	1.03587e+08	2.2532e+09	2.05743e+09	2.39027e+09	2.65054e+09	2.93438e+09	3.36136e+09	3.02281e+09	4.0471e+09	4.18713e+09	4.46838e+09	4.04415e+09	5.01211e+09	3.14399e+09	3.00359e+09	3.38546e+09	3.7599e+09	4.92914e+09	5.68253e+09	5.92692e+09	7.15301e+09	6.75669e+09	7.04741e+09	7.7726e+09	8.53994e+09	10.2536	12.5206	11.7308	13.3891	11.2939	14.5651	26.3242	24.7836	15.9171	14.3148	29.618
633	合金投资	35381	1.61122e+06	2.5251e+06	692195	876262	648912	689289	893893	804556	2.02782e+06	308683	308477	293849	1.48292e+08	3.09154e+07	2.87045e+07	8.80475e+06	1.73788e+07	1.06872e+07	9.41473e+06	9.51292e+06	2.92754e+07	8.10804e+07	8.35379e+08	1.41916e+08	5.15852e+08	3.99165e+08	3.76406e+08	3.15203e+08	3.16835e+08	2.95246e+08	2.57833e+08	2.19782e+08	9.6567e+08	9.89375e+08	1.04613e+09	1.11553e+09	33.5453	69.1724	76.2691	78.7351	69.0207	69.0898	67.524	68.8348	95.1351	89.2347	4.64603
635	英力特	35389	1.64279e+08		1.14613e+08	1.25128e+08	7.21521e+07	2.918e+07	1.74507e+07						1.91014e+09	2.0078e+09	2.29011e+09	2.35819e+09	5.30765e+08	7.63946e+08	2.897e+08	3.14409e+08	4.02835e+08	4.33583e+08	4.71565e+08	4.12382e+08	3.97891e+09	3.75133e+09	3.67864e+09	3.75003e+09	3.62597e+09	3.55172e+09	3.09714e+09	3.14382e+09	3.33009e+09	3.44416e+09	3.13596e+09	3.09831e+09	40.1213	28.9	15.8892	13.2615	38.7004	0	0	0	0	0	0
636	风华高科	35398	5.01962e+07	4.04436e+07	1.58089e+07	1.4167e+07	1.52591e+07	9.86605e+06	1.3034e+07	1.69769e+07	3.08752e+07	3.00966e+07	8.9397e+06	4.54941e+06	9.75616e+08	6.83594e+08	7.19909e+08	8.05082e+08	8.9895e+08	1.3565e+09	1.0996e+09	1.53455e+09	1.77706e+09	1.58511e+09	1.33397e+09	1.13119e+09	2.89689e+09	2.68944e+09	3.29603e+09	3.30953e+09	3.27887e+09	3.86891e+09	5.08314e+09	6.58819e+09	6.64247e+09	6.32886e+09	7.04334e+09	7.00151e+09	3.1864	8.28993	2.56227	1.85294	1.36617	0.6941	0.425471	1.53187	7.87934	0.340882	0.0959914
637	茂化实华	35383		5.92704e+06	20411.2	939612	5.60815e+06	1.3297e+07	1.70328e+07	1.36014e+07	8.37034e+06	1.65678e+06	4.7949e+06	1.21579e+06	1.08157e+07	1.79768e+08	6.67466e+06	2.03463e+06	1.17335e+08	1.74226e+08	3.03866e+08	3.11866e+08	2.9193e+08	1.72074e+08	2.29644e+08	3.93354e+08	7.04769e+08	9.25509e+08	8.33516e+08	7.28624e+08	9.41278e+08	1.03981e+09	1.21234e+09	1.2718e+09	1.27984e+09	1.20909e+09	1.23974e+09	1.50327e+09	8.91709	0.19319	3.87826	0	0	0	0	0	8.91018	13.6875	15.1623
638	*ST万方	35395	1.38202e+06	2.72532e+06	1.02788e+06		538973	5.2506e+06	1.75081e+07	2.31073e+07	6.3948e+06	4.44773e+06	5.64106e+06	5.85387e+06	5.94213e+08	4.24664e+08	4.7207e+08	4.72274e+08	7.28079e+08	8.70999e+08	8.75663e+08	8.73674e+08	1.08199e+09	4.7484e+08	5.4164e+08	2.92999e+08	6.76546e+08	6.74916e+08	8.04914e+08	8.17309e+08	1.0205e+09	1.19554e+09	2.50489e+09	2.53778e+09	1.49412e+09	9.21668e+08	7.48156e+08	5.28276e+08	0.398637	7.32176	0	0	0	0	0	2.87011	8.79384	16.7789	0
639	西王食品	35395	8.63156e+06		1.15261e+07	4.04499e+06	3.99586e+07	1.80846e+07	1.29375e+07	1.45988e+07	5.13196e+07	3.30422e+08	2.20863e+08	2.36188e+08	1.20505e+08	4.9617e+07	9.58012e+07	4.90363e+08	4.06448e+08	2.78087e+08	6.27987e+08	3.70231e+08	2.12918e+09	2087853341	2.86698e+09	2.42708e+09	2.60834e+08	1.86802e+08	8.99667e+08	1.40963e+09	1.43085e+09	1.43635e+09	1.85961e+09	1.74248e+09	6.68967e+09	7.70685e+09	1.02797e+10	8.14013e+09	0	0	0	0	0	0	0	0	45.4802	42.6469	30.2108
650	仁和药业	35409	1.35994e+06	407001	647885	1.10556e+06	1.21766e+06	48222.2			57929.5	475005	528194	50288.9	1.32201e+08	2.0372e+08	5.66133e+08	4.6068e+08	3.63759e+08	3.70646e+08	4.15613e+08	5.38218e+08	6.46124e+08	6.83007e+08	6.91047e+08	6.23144e+08	4.37802e+08	1.06088e+09	1.47818e+09	1.60279e+09	2.09487e+09	2.32872e+09	2.5971e+09	3.15627e+09	3.8649e+09	4.16739e+09	4.61666e+09	4.98443e+09	0	0	0	0	0.0575756	0.046683	0.0418334	0.0327685	0.0275585	0.0261891	0.025938
651	格力电器	35387	7.08389e+06		1.58158e+08	1.72977e+08	2.29431e+08	2.27072e+08	2.3279e+08	4.81341e+08	3.10546e+08	8.18839e+08	1.07299e+09	1.59828e+09	2.29702e+10	4.08392e+10	4.96749e+10	6.4193e+10	7.88304e+10	9.64912e+10	1.08389e+11	1.12625e+11	1.26876e+11	1.47491e+11	1.57686e+11	1.69568e+11	3.05647e+10	5.15303e+10	6.56044e+10	8.52116e+10	1.07567e+11	1.33702e+11	1.56231e+11	1.61698e+11	1.8237e+11	2.14968e+11	2.51234e+11	2.82972e+11	0	0	3.5932	3.86358	1.23078	1.40005	2.03328	0	0	0	0
652	泰达股份	35397	1.86194e+08	1.43587e+08	2.13892e+08	3.17831e+08	3.94366e+08	4.78646e+08	1.06617e+09	1.05493e+09	1.47117e+09	1.51534e+09	1.4677e+09	1.70581e+09	2.99959e+09	3.82343e+09	4.95907e+09	9.09767e+09	1.13803e+10	1.3554e+10	1.60992e+10	1.73015e+10	1.80519e+10	1.95138e+10	2.54912e+10	2.38028e+10	6.45595e+09	7.79069e+09	9.35989e+09	1.37597e+10	1.64774e+10	1.98077e+10	2.34787e+10	2.85716e+10	3.2075e+10	3.28098e+10	3.46157e+10	3.42352e+10	23.0996	21.6098	20.2265	16.3661	16.4212	17.9965	18.3579	28.7572	33.8989	28.9282	12.0964
655	金岭矿业	35397	1.11058e+07		2.49618e+06		2.56997e+06	3.96297e+06	1.20214e+07	2.97527e+06	7.90133e+06	5.63087e+06	2.15025e+06	1.08486e+06	1.29647e+08	2.29712e+08	2.6086e+08	2.97195e+08	4.60713e+08	5.50803e+08	3.83132e+08	2.35006e+08	3.74894e+08	2.94824e+08	2.6484e+08	2.6379e+08	1.37555e+09	1.91818e+09	2.43941e+09	2.93362e+09	3.33601e+09	3.59484e+09	3.66721e+09	3.43007e+09	3.00274e+09	2.6584e+09	2.71575e+09	2.88867e+09	1.23176	0.659644	0.582325	5.69876	9.32697	0	18.9363	0	0	0	0
656	金科股份	35397				3.35793e+07	9.77893e+07	1.19761e+08	1.86257e+08	3.46088e+08	3.4436e+08	4.65209e+08	5.43249e+08	9.65773e+08	1.86506e+07	6.43947e+06	7.77333e+06	2.19673e+10	3.38709e+10	3.7244e+10	4.57094e+10	6.05148e+10	4.78685e+10	8.42936e+10	1.37626e+11	2.00965e+11	4.40943e+08	4.45359e+08	4.70541e+08	3.73529e+10	5.20152e+10	6.23951e+10	8.20658e+10	9.55528e+10	1.09249e+11	1.57364e+11	2.30699e+11	3.21605e+11	0	0	0	22.8297	20.8568	24.1305	30.9308	23.1969	43.7031	37.0573	28.257
657	中钨高新	35404	1.10834e+07				-331063	2.38721e+08	1.80404e+08	1.26291e+08	8.21276e+07	7.55349e+07	9.28167e+07	9.23373e+07	1.04827e+08	1.29798e+08	3.84738e+07	5.09298e+07	7.70897e+07	4.28325e+09	3.06465e+09	2.4916e+09	2.52435e+09	2.76036e+09	2.98056e+09	2.88905e+09	4.46092e+08	4.58548e+08	3.74843e+08	3.93424e+08	3.70167e+08	9.61865e+09	7.81817e+09	6.83002e+09	6.67268e+09	7.20009e+09	7.43677e+09	7.31566e+09	8.75111	5.87495	17.3281	15.8132	12.6907	21.933	14.4087	16.6206	11.4052	13.0976	9.25693
659	珠海中富	35402	1.93261e+08	1.40386e+08	1.5756e+08	1.85724e+08	1.96049e+08	2.04319e+08	1.73376e+08	1.3636e+08	1.23893e+08	1.15152e+08	1.21363e+08	1.04437e+08	1.35235e+09	1.61366e+09	2.18949e+09	3.00665e+09	1.65369e+09	1.62355e+09	1.99348e+09	1.51607e+09	2.12585e+09	7.40864e+08	1.31003e+09	1.66056e+09	4.89566e+09	5.18925e+09	5.95456e+09	5.96387e+09	5.9431e+09	4.55395e+09	3.72036e+09	3.17525e+09	2.61742e+09	2.64703e+09	2.48312e+09	2.37633e+09	43.8144	37.466	26.7995	0	49.2363	52.3727	22.5782	27.6506	0	61.7216	27.9223
661	长春高新	35417	3.89402e+07			1.22909e+07	1.13458e+07	1.03556e+07	4.82387e+06	4.65861e+06	4.62248e+06	6.17031e+06	8.92527e+06	7.18709e+06	7.16106e+08	7.92973e+08	8.78568e+08	1.05743e+09	9.46172e+08	9.97659e+08	9.70902e+08	1.20075e+09	1.58616e+09	1.97368e+09	2.91374e+09	3.21691e+09	1.54752e+09	1.55081e+09	1.76162e+09	2.05853e+09	2.31438e+09	2.80464e+09	3.14842e+09	3.8155e+09	6.20352e+09	7.35144e+09	9.41305e+09	1.27213e+10	24.0356	2.59456	2.32954	1.40516	0.618494	1.86827	1.80194	1.71771	0.437518	0.580633	0.382568
663	永安林业	35405	3.61926e+07	3.17147e+07	2.60462e+07	4.77313e+07	6.27253e+07	5.05537e+07	5.46079e+07	5.54958e+07	5.70994e+07	6.99187e+07	6.61533e+07	7.12585e+07	3.32558e+08	3.53779e+08	5.21328e+08	5.67243e+08	5.31712e+08	5.4598e+08	6.31014e+08	1.60714e+09	1.70157e+09	1.65525e+09	1.81228e+09	1.91544e+09	1.09599e+09	1.32393e+09	1.52158e+09	1.51159e+09	1.45991e+09	1.35472e+09	1.37085e+09	3.98367e+09	4.32394e+09	4.16326e+09	2.7886e+09	2.57724e+09	49.6869	51.6522	48.7324	46.7646	47.6813	42.6663	35.2082	15.2645	19.9598	13.8346	5.97456
665	湖北广电	35409	1.83386e+07	2.15283e+07	1.9708e+07	2.25412e+07	1.55881e+07	1.56116e+07	1.32956e+07	2.12245e+07	9.25116e+06	7.91823e+06	2.36283e+07	3.46364e+07	5.38808e+08	6.88954e+08	7.02187e+08	6.58074e+08	9.74333e+08	8.62832e+08	2.17504e+09	2.19324e+09	2.24321e+09	3.25145e+09	3.06922e+09	3.80107e+09	7.7563e+08	9.43401e+08	9.87167e+08	9.66786e+08	3.2413e+09	3.3135e+09	7.5153e+09	7.60524e+09	8.11958e+09	9.45925e+09	1.11553e+10	1.18648e+10	0	0	0	0	11.7718	13.0763	11.1565	0.0951436	0	0	29.8908
666	经纬纺机	35409	5.78973e+07	6.00934e+07	7.95054e+07	1.01982e+08	1.49094e+08	1.53604e+08	1.99514e+08	2.71185e+08	4.77598e+08	5.33331e+08	5.20489e+08	4.07276e+08	2.2852e+09	3.03746e+09	6.3081e+09	6.8436e+09	6.08839e+09	7.27534e+09	7.71024e+09	1.14712e+10	1.22805e+10	1.14125e+10	1.47992e+10	8.28355e+09	6.01058e+09	6.8171e+09	1.13405e+10	1.29698e+10	1.55535e+10	1.88635e+10	2.13146e+10	28065837793	3.53204e+10	3.6761e+10	3.89391e+10	3.57186e+10	20.6947	20.4543	9.3447	4.52299	17.3651	14.7268	15.627	18.8918	35.9903	31.7546	18.1639
667	美好置业	35404	9.09864e+06	2.89743e+07	7.51341e+07	2.53262e+07	4.34213e+07	4.90496e+07	8.31679e+07	8.45014e+07	1.47677e+08	1.08315e+08	1.07092e+08	9.51335e+07	9.41011e+08	1.09472e+09	2.19114e+09	3.00857e+09	4.16802e+09	6.85568e+09	6.69662e+09	7.63695e+09	7.03858e+09	7.37962e+09	1.15388e+10	1.45878e+10	6.21686e+09	8.51291e+09	9.62302e+09	1.08896e+10	1.30433e+10	1.50805e+10	1.59178e+10	1.74547e+10	1.79955e+10	1.72449e+10	2.30984e+10	2.75213e+10	38.4755	68.2808	51.9722	44.933	43.9298	27.8089	34.7164	32.8309	37.6942	24.022	24.4507
668	荣丰控股	35409	3.47216e+06	1.83712e+06	62944.4	16388.9	2.06327e+07	2.67479e+07	3.38499e+07	2.11065e+07	3.12415e+07	2.54027e+07	2.07498e+07	1.89576e+07	5.18242e+08	3.59048e+08	1.5668e+08	1.51129e+08	2.89e+08	4.07134e+08	2.63823e+08	6.05995e+08	4.41592e+08	7.91522e+08	1.70583e+09	1.38762e+09	1.10066e+09	1.04958e+09	9.51602e+08	9.41347e+08	1.11538e+09	1.52121e+09	1.68722e+09	1.44123e+09	2.02644e+09	2.26074e+09	2.81928e+09	2.71354e+09	0	0	24.192	24.8597	22.3118	47.3976	73.3041	15.0233	67.133	49.3906	3.7729
669	ST金鸿	35409	415546	271895			1.23411e+08	8.16082e+07	277481293	2.3403e+08	2.59202e+08	3.5361e+08	4.02293e+08	4.40052e+08	5.12249e+07	5.82416e+07	5.43927e+07	5.17256e+07	1.63678e+09	2.09028e+09	3.89199e+09	2.96698e+09	4.90195e+09	5.25106e+09	5.66836e+09	6.44268e+09	2.37558e+08	2.44975e+08	2.03843e+08	2.00127e+08	4.88702e+09	5.7556e+09	9.59613e+09	9.19634e+09	1.21618e+10	1.32995e+10	1.13083e+10	9.23469e+09	0.19073	0.167836	0.179706	0.188976	42.779	38.386	24.9362	40.2569	36.9844	39.321	32.9028
670	*ST盈方	35416							1.84196e+06	576872	982319	0	0		1.63358e+07	3.46348e+07	8.51022e+07	8.79713e+07	6.55981e+07	1.44044e+08	2.04246e+08	1.39252e+08	8.45972e+07	8.20581e+07	5.5676e+07	8.20628e+07	2.41907e+08	2.66958e+08	3.04875e+08	2.95492e+08	2.99566e+08	4.06469e+08	7.61111e+08	6.90521e+08	7.74951e+08	4.46865e+08	2.5296e+08	5.81617e+07	0	0	14.472	0	0	0	0	0	0	0	0
671	阳光城	35417	2.08808e+07	1.14114e+07	2.09095e+07	2.39367e+07	6.16677e+07	2.18762e+07	2.14178e+09	2.54859e+09	4.02042e+09	7.01541e+09	8.83358e+09	9.97682e+08	1.44929e+09	2.0469e+09	2.05402e+09	4.14439e+09	9.86226e+09	2.00518e+10	3.1237e+10	4.02114e+10	5.21514e+10	1.17097e+11	1.56838e+11	1.76758e+11	2.68023e+09	3.3226e+09	5.90375e+09	1.31887e+10	1.64453e+10	32710619895	4.62294e+10	7.01733e+10	1.20431e+11	2.1325e+11	2.63397e+11	3.07552e+11	25.7855	0	34.237	52.9343	21.3583	29.3701	20.208	28.4956	48.3146	35.5004	28.9622
672	上峰水泥	35417	1.11533e+06	902262	528105	524356	549355	1.16731e+08	7.71483e+07	9.14781e+07	1.42937e+08	1.43491e+08	1.00968e+08	8.56324e+07	1.26687e+08	1.06118e+08	7.25128e+07	7.10194e+07	7.02487e+07	1.64316e+09	2.0196e+09	2.54566e+09	3.71929e+09	3.20224e+09	3.2071e+09	3.83405e+09	1.49982e+08	1.23719e+08	9.47507e+07	9.63785e+07	9.65213e+07	3.31097e+09	3.85037e+09	4.67806e+09	5.81305e+09	5.98776e+09	7.00243e+09	9.89946e+09	0	0	0	0	0	10.1063	1.55281	8.25203	10.0832	10.3365	5.14057
673	*ST当代	35454	1.26304e+07				182793	0	209475	4.58783e+06	6.98345e+06	2.73849e+07	5.47378e+07	6.73122e+07	2.12674e+08	1.57044e+08	1.59537e+08	1.11003e+08	6.96792e+07	7.04809e+07	1.09419e+08	4.34892e+08	5.25994e+08	1.17618e+09	1.3884e+09	1.28563e+09	2.50983e+08	1.49768e+08	1.58024e+08	1.16879e+08	7.87063e+07	8.17719e+07	1.20938e+08	2.56567e+09	3.15076e+09	3.66685e+09	2.1362e+09	1.50485e+09	0	0	0	0	0	0	0	0	20.4229	10.9956	2.79522
676	智度股份	35423	4.51048e+07	3.9991e+07	1.86041e+07	2.15298e+07	2.56392e+07	2.09652e+07	2.1381e+07	1.16646e+07	6.6604e+06	1.85196e+07	1.62193e+07	1.51028e+07	8.88649e+08	9.77621e+08	6.63934e+08	5.56416e+08	5.70421e+08	4.68091e+08	4.53305e+08	1.53824e+08	1.1474e+09	1.55993e+09	2.01307e+09	2.54829e+09	1.45765e+09	1.45565e+09	1.15931e+09	9.26551e+08	8.15159e+08	7.22354e+08	6.28927e+08	3.12566e+08	6.49127e+09	7.02731e+09	7.88966e+09	9.25877e+09	2.39529	4.09529	1.76161	0.288869	5.78958	3.31972	3.15106	0.653337	31.2779	20.1592	0.0102914
677	恒天海龙	35425	2.17535e+08	2.23754e+08	3.09971e+08	3.84208e+08	1.95395e+08	1.26842e+08	9.95992e+07	1.01066e+08	3.78427e+06	3.28418e+06	5.23436e+06	1.02875e+07	4.00013e+09	4.68824e+09	6.04751e+09	5.04955e+09	2.57817e+09	2.74258e+09	2.15253e+09	1.69617e+08	1.76748e+08	1.547e+08	1.89777e+08	1.58195e+08	5.82738e+09	6.65519e+09	7.57713e+09	5.89553e+09	3.64207e+09	3.32805e+09	3.01284e+09	8.27559e+08	8.44386e+08	8.4475e+08	8.72713e+08	8.63776e+08	21.4766	19.0866	14.8881	22.8732	8.81055	0	8.85184	0	0	9.9905	0
678	襄阳轴承	35436	7.66341e+06	5.49634e+06	7.13639e+06	8.80505e+06	1.07953e+07	1.22983e+07	1.8808e+07	2.04823e+07	2.13928e+07	1.42968e+07	2.19708e+07	2.7398e+07	3.0805e+08	2.63641e+08	3.69097e+08	4.80472e+08	6.18667e+08	8.46581e+08	1.01577e+09	1.06619e+09	1.02103e+09	1.23884e+09	1.20702e+09	1.20505e+09	7.78239e+08	7.78503e+08	9.19182e+08	1.04616e+09	1.31905e+09	2.15385e+09	2.24202e+09	2.35018e+09	2.5783e+09	2.8016e+09	2.75575e+09	2.69518e+09	0	13.1734	11.9304	7.68533	11.1666	12.2106	3.50104	12.5751	16.1637	11.8781	14.1896
679	大连友谊	35454	3.62581e+07	3.64787e+07	2.98902e+07	6.57707e+07	1.2455e+08	9.29864e+07	1.37987e+08	1.09957e+08	1.16413e+08	1.66405e+08	2.29042e+08	2.65956e+08	3.48721e+09	3.14948e+09	5.03611e+09	5.8354e+09	6.47454e+09	5.71602e+09	5.05181e+09	5.01835e+09	4.86927e+09	3.38124e+09	4.01427e+09	3.43903e+09	4.8621e+09	4.47276e+09	7.57716e+09	9.36523e+09	9.61761e+09	9.46584e+09	8.90189e+09	8.42799e+09	6.9413e+09	6043229226	5.58774e+09	4.50694e+09	11.1929	3.28555	13.137	24.2036	15.5742	22.4457	25.7194	23.7775	9.15142	25.833	11.87
680	山推股份	35452	4.36878e+07		6.18092e+07	2.30895e+08	3.14116e+08	2.44215e+08	2.12625e+08	1.70176e+08	1.42871e+08	1.10874e+08	1.15902e+08	1.02522e+08	1.98443e+09	2.8906e+09	6.26219e+09	7.65043e+09	6.62583e+09	5.80836e+09	4.41312e+09	4.65862e+09	5.06327e+09	4.68384e+09	4.48198e+09	5.02734e+09	5.0376e+09	6.33827e+09	1.06981e+10	1.38092e+10	1.33057e+10	1.25801e+10	1.12108e+10	9.39885e+09	9.26204e+09	9.56103e+09	9.37185e+09	8930798194	0.397306	0.891199	0.909453	13.0249	19.0716	23.4425	28.8563	15.1991	6.14491	17.3953	17.9839
681	视觉中国	35451								413166	1.10593e+07	2.59993e+07	3.49479e+07	2.81091e+07	3.41622e+07	1.1768e+07	2.85274e+06	3.09107e+06	2.29083e+07	2.80707e+07	1.40766e+08	3.31527e+08	6.16382e+08	7.36171e+08	8.54773e+08	6.51045e+08	1.58728e+08	1.40328e+08	1.32113e+08	1.41525e+08	1.94749e+08	2.08595e+08	1.5237e+09	2.77012e+09	3.52357e+09	4.09947e+09	4.23002e+09	4.11718e+09	0	0	0	0	0	0	0	12.9608	33.7668	43.2142	34.1729
682	东方电子	35451	2.62328e+06	1.57953e+06	1.25735e+06	1.98672e+06	1.76776e+06	5.65426e+06	9.16733e+06	8.00037e+06	3.1981e+06	2.93726e+06	7.81268e+06	4.8221e+06	3.49942e+08	3.14353e+08	3.88236e+08	4.35363e+08	7.64278e+08	9.463e+08	1.26733e+09	1.29485e+09	1.29397e+09	1.54914e+09	1.77722e+09	2.60503e+09	1.72673e+09	1.73344e+09	1.86554e+09	1.94756e+09	2.40068e+09	2.67877e+09	3.10594e+09	3.26843e+09	3.40686e+09	4.79087e+09	5.15461e+09	6.26114e+09	0	0	0	0	5.39711	4.25148	2.07371	0.456777	0	0	0
683	远兴能源	35461	8.85111e+07	6.37253e+07	7.52019e+07	1.28215e+08	2.59772e+08	3.27701e+08	3.3944e+08	4.20756e+08	4.47877e+08	4.21078e+08	3.24464e+08	3.6792e+08	2.01332e+09	2.46138e+09	1.82879e+09	1.98664e+09	3.23856e+09	4.44071e+09	7.72443e+09	8.00065e+09	1.11175e+10	1.03233e+10	1.03113e+10	9.12029e+09	4.56632e+09	6.46232e+09	5.67131e+09	6.01345e+09	9.96606e+09	1.17555e+10	1.953e+10	1.93817e+10	2.22334e+10	2.20384e+10	2.36137e+10	2.35193e+10	14.4052	29.1151	30.4403	26.3968	43.3024	40.7577	28.596	27.0049	9.99298	9.36079	12.3427
685	中山公用	35453	7.57905e+07	4.77358e+07	5.02297e+07	6.4609e+07	7.45723e+07	6.12305e+07	8.16441e+07	1.04466e+08	1.30231e+08	9.87392e+07	1.14574e+08	1.5029e+08	8.55065e+08	1.14889e+09	1.15108e+09	1.81724e+09	3.16181e+08	3.7797e+08	5.16739e+08	8.01552e+08	2.48923e+09	2.51673e+09	3.38699e+09	3.29529e+09	4.50304e+09	5.76319e+09	6.17042e+09	7.99029e+09	7.64246e+09	8.20517e+09	9.95541e+09	1.37448e+10	1.50591e+10	1.5843e+10	1.71437e+10	1.9133e+10	20.4382	23.0849	10.3528	9.09722	63.6978	61.2932	77.0723	69.4229	29.2847	27.8614	22.8429
686	东北证券	35488																									9.02981e+09	1.87811e+10	1.95764e+10	1.2534e+10	1.6478e+10	1.99326e+10	3.46559e+10	7.4006e+10	7.5157e+10	5.99388e+10	6.50229e+10	6.82179e+10	0.00768934	0.00331065	0.00323109	0.00551269	0.0056174	15.3103	7.36731	5.96826	8.0587	14.3072	20.3403
687	华讯退	35482	1.26075e+07	1.20129e+07	4.22315e+06	5.64482e+06	6.28998e+06	5.55358e+06	1.31674e+07	2.18175e+07	8.58912e+07	1.36808e+08	2.00119e+08	1.2237e+08	3.63584e+08	2.44301e+08	2.44241e+08	4.47068e+08	4.8993e+08	5.70938e+08	5.91994e+08	1.47835e+09	1.513e+09	1.70376e+09	3.12431e+09	2.1891e+09	1.40551e+09	1.73162e+09	1.54199e+09	1.84936e+09	2.89043e+09	2.68947e+09	2.54435e+09	2.62748e+09	3.87096e+09	4.1232e+09	4.09487e+09	1.74648e+09	0	0	22.0126	37.1613	50.1099	43.9513	28.023	0	39.9763	36.9403	0.00925382
688	国城矿业	35450						6.52117e+06	8.72507e+06	1.12838e+07	5.29825e+06	269823	314310	417528	1.85663e+08	1.97359e+08	7.14194e+07	9.09949e+07	9.39323e+07	1.40548e+08	4.04236e+08	3.94843e+08	1.51896e+08	1.50986e+08	2.48598e+08	4.99628e+08	4.94681e+06	3.39792e+06	2.56787e+06	2.59389e+07	9.98612e+06	1.14355e+09	1.64263e+09	1.92188e+09	1.95717e+09	2.37686e+09	2.62389e+09	2.66539e+09	0	0	0	0	0	0	0	0	0	0	0
690	宝新能源	35458	1.07124e+08	1.3851e+08	1.84003e+08	2.40811e+08	2.77497e+08	2.97625e+08	2.69128e+08	2.48487e+08	1.89045e+08	2.69185e+08	2.70715e+08	4.68045e+08	3.91436e+08	9.23916e+08	1.15439e+09	1.18062e+09	1.68532e+09	1.51483e+09	1.6714e+09	1.61856e+09	9.2126e+08	1.16057e+09	5.30404e+09	3.4412e+09	4.91866e+09	6.44444e+09	7.37129e+09	8.11921e+09	9.53298e+09	9.8239e+09	9.55558e+09	9.70153e+09	1.57453e+10	1.73891e+10	2.15932e+10	1.89862e+10	84.4634	73.1525	72.152	75.4211	69.423	70.5062	62.8192	64.5597	87.515	86.7865	58.0075
691	亚太实业	35489	1.38641e+07						2.84907e+06	3.69867e+06	0	3.31886e+06	2.49138e+06	1.94308e+06	3.01862e+08	3.13392e+08	7.31922e+07	1.578e+08	1.95144e+08	2.20086e+08	2.38406e+08	1.59965e+08	1.61192e+08	1.16564e+08	8.59303e+07	1.38561e+08	6.29503e+08	4.56978e+08	2.40146e+08	2.80832e+08	2.60759e+08	2.80714e+08	3.50348e+08	2.87253e+08	3.41579e+08	2.52988e+08	1.98475e+08	2.40391e+08	0	0	0	0	0	0	11.6978	16.1027	14.3071	0	0
692	惠天热电	35488	3.93365e+07	3.55654e+07	3.87757e+07	5.05103e+07	6.08664e+07	5.4169e+07	6.80855e+07	7.19066e+07	9.51031e+07	9.67862e+07	1.18826e+08	1.55762e+08	1.31442e+09	1.40481e+09	1.31914e+09	2.03962e+09	1.86809e+09	2.25433e+09	2.39761e+09	2.79192e+09	3.2618e+09	3.36434e+09	3.83227e+09	4.35085e+09	2.6498e+09	2.76192e+09	2.78234e+09	3.52044e+09	3.30984e+09	3.67894e+09	3.79331e+09	4.27878e+09	4.89014e+09	5.64306e+09	6.09415e+09	6.05414e+09	5.96583	5.02651	4.39775	2.40738	1.89401	0.955271	0.280039	0	2.60792	16.7753	13.0486
695	滨海能源	35479	3.15291e+07	2.81516e+07	2.6976e+07	3.11898e+07	3.12047e+07	3.13744e+07	2.84761e+07	2.51663e+07	1.83656e+07	2.54049e+07	2.35373e+07	1.39896e+07	3.90194e+08	3.39493e+08	4.57986e+08	7.0509e+08	8.27365e+08	6.681e+08	6.47565e+08	6.2139e+08	6.35429e+08	1.15795e+09	2.42954e+08	2.70261e+08	9.85664e+08	9.61925e+08	1.02505e+09	1.26717e+09	1.18995e+09	1.15491e+09	1.11334e+09	1.11642e+09	1.13506e+09	1.72772e+09	8.56536e+08	9.78124e+08	36.0607	45.7582	31.091	22.8994	1.14393	18.5541	16.5977	14.1572	19.0798	4.00052	18.3667
697	炼石航空	35514	7.14509e+06		4.11321e+06	5.05352e+06	2.13549e+06	1959385	2.39646e+06	1.1253e+06	60625	2.50652e+07	1.7822e+08	8.7095e+07	3.70883e+08	3.96587e+08	4.03888e+08	3.37003e+08	1.02522e+08	1.54551e+08	1.48038e+08	1.68321e+08	1.27749e+08	3.50925e+09	1.76316e+09	1.83849e+09	7.84912e+08	8.11121e+08	7.36052e+08	6.18109e+08	5.99584e+08	7.25672e+08	1.57309e+09	1.68745e+09	1.63839e+09	5.22076e+09	5.20728e+09	3.63612e+09	1.58617	1.48902	1.4625	1.74769	0	0	0	0	0	2.34489	13.2579
698	沈阳化工	35481	9.56781e+07	6.22186e+07	1.07823e+08	1.2797e+08	1.51031e+08	1.69812e+08	1.85926e+08	2.07584e+08	1.79832e+08	1.5528e+08	1.55732e+08	1.5944e+08	2.55752e+09	2.48365e+09	2.33529e+09	2.98212e+09	2.43394e+09	2.38716e+09	3.58312e+09	3.82511e+09	4.63765e+09	4.83999e+09	3.74238e+09	4.63783e+09	6.60983e+09	7.04501e+09	6.87343e+09	6.8367e+09	7.01723e+09	7.02097e+09	7.54079e+09	9.63062e+09	1.05979e+10	9.85984e+09	9.14371e+09	8.8701e+09	26.4366	31.6521	30.3071	8.84956	31.7922	33.7285	15.253	31.0176	24.287	8.57797	16.4111
700	模塑科技	35489	8.21126e+07	8.85045e+07	1.06796e+08	1.23466e+08	1.29221e+08	9.62347e+07	8.8119e+07	5.90075e+07	4.99488e+07	8.71943e+07	1.40163e+08	1.63133e+08	2.27714e+09	2.12165e+09	2.76343e+09	2.70689e+09	2.66331e+09	2.12116e+09	2.2761e+09	2.01635e+09	2.52048e+09	3.75609e+09	3.86742e+09	4.28169e+09	3.37161e+09	3.45487e+09	3.89424e+09	3.92063e+09	4.03136e+09	3.88782e+09	3.92856e+09	4.55773e+09	5.93437e+09	7.53249e+09	7.39756e+09	7.84566e+09	8.17575	15.3952	7.03462	0.380296	0.0448558	8.57189	7.4856	0	0	17.2159	20.8062
701	厦门信达	35487	9.54129e+07	4.63006e+07	6.19612e+07	1.16869e+08	1.93235e+08	2.14134e+08	3.43112e+08	3.35476e+08	2.95007e+08	4.21624e+08	4.55361e+08	6.69231e+08	1.62813e+09	1.63652e+09	2.17478e+09	3.51761e+09	4.22411e+09	6.48751e+09	7.71206e+09	9.26081e+09	9.71111e+09	9.66161e+09	9.99865e+09	1.4381e+10	2.58035e+09	2.56661e+09	3.36541e+09	4.66253e+09	5.41484e+09	8.46496e+09	1.0535e+10	1.42011e+10	1.59929e+10	1.54964e+10	1.63933e+10	1.97346e+10	6.10733	0.579825	7.35541	0.193981	0.129537	7.28121	6.37851	1.47472	1.87285	1.9655	10.4806
702	正虹科技	35507	2.45876e+07		1.60761e+07	1.94751e+07	1.53576e+07	7.50116e+06	6.30564e+06	4.4439e+06	2.44143e+06	2.4363e+06	2.62959e+06	1.99311e+06	3.90473e+08	3.75721e+08	4.68683e+08	3.50311e+08	4.279e+08	2.6548e+08	1.98774e+08	1.47984e+08	1.6734e+08	2.16087e+08	1.82233e+08	1.06784e+08	8.25967e+08	8.26449e+08	9.31726e+08	8.31949e+08	9.12031e+08	7.28685e+08	7.11241e+08	6.28471e+08	6.46127e+08	7.05971e+08	7.1921e+08	6.78689e+08	0	0	0	0	0	0	0	0	0	0	0
703	恒逸石化	35517	7.18823e+06		5.01965e+06	5.49408e+08	6.40083e+08	3.57315e+08	4.88438e+08	4.74307e+08	3.75719e+08	3.5282e+08	9.14756e+08	1.02701e+09	1.44301e+08	1.15899e+08	1.05658e+08	1.33633e+10	1.28245e+10	1.51879e+10	1.83247e+10	1.61513e+10	1.37789e+10	1.69649e+10	2.37965e+10	3.82322e+10	3.52079e+08	3.03446e+08	2.97451e+08	2.242e+10	2.12405e+10	2.38055e+10	2.67325e+10	2.52088e+10	2.75343e+10	3.32679e+10	5.96247e+10	8.52308e+10	0	0	0	11.0307	8.80552	6.43313	6.14382	3.1549	3.04054	2.41692	35.7206
705	浙江震元	35530			5.12728e+06	7.44666e+06	9.77334e+06	2.52826e+06	2.54625e+06	144056	3.08083e+06	1.66572e+06	1.53196e+06	399656	3.84022e+08	4.20869e+08	5.48829e+08	6.6746e+08	5.35351e+08	5.49715e+08	5.618e+08	6.36208e+08	6.8272e+08	6.34683e+08	6.56552e+08	7.58176e+08	8.96463e+08	9.52518e+08	1.10373e+09	1.22066e+09	1.65225e+09	1.74372e+09	1.80256e+09	1.93819e+09	2.01714e+09	2.05113e+09	2.1203e+09	2.58855e+09	0	0	0	0	0	0	0	0	0	0	0
707	双环科技	35535	1.2124e+08	1.06342e+08	1.5481e+08	2.07347e+08	2.53863e+08	2.41975e+08	2.33982e+08	2.28115e+08	2.46093e+08	3.23846e+08	3.42586e+08	1.46048e+08	1.72613e+09	1.59486e+09	3.01954e+09	4.50396e+09	5.4573e+09	6.40214e+09	7.81583e+09	7.79672e+09	8.68125e+09	7.94532e+09	3.27165e+09	2.34183e+09	5.27923e+09	5.40951e+09	7.01611e+09	8.0267e+09	8.43973e+09	8.96483e+09	1.00459e+10	1.10826e+10	1.06005e+10	9.63698e+09	4.3297e+09	3.63608e+09	42.6949	49.1387	35.7675	24.177	6.64477	8.84325	8.14545	18.0785	9.28221	12.8319	20.4624
708	中信特钢	35515	25088341	13642906	1393166	18925333	152966	12933118	1.33352e+07	3.29549e+06	5.15208e+06	1.26856e+07	8.11659e+06	7.37431e+08	1357400048	1699347421	1768999824	1755589926	1199204747	1207750804	1.69475e+09	1.30073e+09	1.74979e+09	2.47503e+09	3.13933e+09	3.78659e+10	3398352436	3783505130	4537054474	4701391303	4254177635	4501734738	5.0275e+09	5.13756e+09	5.84713e+09	6.57874e+09	7.6779e+09	7.2585e+10	15.2282	0	9.00867	0	7.06412	9.90892	0	18.2368	13.984	0	0
709	河钢股份	35536	8.72965e+08	1.36594e+09	1.68687e+09	2.20336e+09	2.44336e+09	2.88591e+09	3.46972e+09	2.57723e+09	2.15234e+09	2.73907e+09	3.22645e+09	3.65752e+09	2.28318e+10	5.77907e+10	5.81885e+10	8.11017e+10	1.04983e+11	1.07692e+11	1.10252e+11	1.25881e+11	1.13427e+11	1.13241e+11	1.28721e+11	1.30316e+11	4.15193e+10	1.02734e+11	1.04938e+11	1.41041e+11	1.54784e+11	1.66898e+11	1.70368e+11	1.78812e+11	1.8599e+11	1.90148e+11	2.08746e+11	2.11936e+11	19.8769	20.4527	21.3487	14.625	3.75853	11.3335	11.3591	5.12642	17.5	19.3831	12.9485
710	贝瑞基因	35542	6.85319e+06	6.19325e+06	3.26456e+06	4077595	3335120	6444000	7098640	4.05213e+06	3.47699e+06	874784	879623	86465.9	2.06934e+08	2.51536e+08	2.61043e+08	2.32727e+08	2.16638e+08	2.88287e+08	2.92694e+08	2.55366e+08	2.85726e+08	2.38135e+08	225379928	4.49719e+08	3.11276e+08	3.66045e+08	3.83266e+08	3.55226e+08	3.41018e+08	4.10084e+08	4.45854e+08	4.98882e+08	5.48045e+08	1.8064e+09	2.178e+09	3.06888e+09	0	0	0	0	0.32208	0.276734	7.324	33.0088	7.71944	0	0
711	京蓝科技	35531	1.86965e+07	1.59146e+07	1.41483e+07	2.11523e+07	2.2711e+07	3.38384e+07	4.89529e+07	4.84638e+07	8.03902e+06	8.89336e+07	2.34744e+08	3.70394e+08	1.22467e+08	1.41506e+08	1.51494e+08	1.45506e+08	1.41829e+08	3.01058e+08	5.52264e+08	8.39134e+06	1.00741e+09	3.92047e+09	5.65563e+09	6.2905e+09	7.07839e+08	8.12859e+08	7.91871e+08	8.10375e+08	778149150	1.0964e+09	1.2296e+09	2.97623e+08	4.08553e+09	8.71263e+09	1.09949e+10	1.21182e+10	53.3695	60.3612	55.2935	67.4489	65.8483	57.2396	39.3958	0	6.44646	8.3049	11.8565
712	锦龙股份	35535	4.13347e+07	3.1351e+07	2.26647e+07	2.52815e+07	3.22132e+07	6.15214e+07	1.41132e+08	1.53106e+08	1.4647e+08				2.65764e+08	1.31637e+08	3.87928e+07	2.23997e+08	3.88595e+07	4.97065e+09	9276420750	1.2438e+10	1.64128e+10				1.12585e+09	1.19605e+09	1.27653e+09	1.34112e+09	2.71292e+09	1.02858e+10	1.51991e+10	1.98651e+10	2.6168e+10	3.33411e+10	2.99145e+10	2.73059e+10	50.9388	70.6545	88.5953	48.7068	90.4087	25.1423	17.1463	16.0601	20.9073	17.795	18.6727
713	丰乐种业	35542	2.16071e+07		1.65403e+07	1.32434e+07	1.61087e+07	1.77938e+07	1.71603e+07	8.27427e+06	4.75113e+06	9.49862e+06	1.55021e+07	1.11512e+07	6.77717e+08	8.47359e+08	7.51505e+08	6.73176e+08	6.05241e+08	6.64526e+08	5.17128e+08	4.67834e+08	6.50018e+08	7.91788e+08	7.64401e+08	7.95962e+08	1.23417e+09	1.43602e+09	1.88242e+09	1.84024e+09	1.84362e+09	1.99844e+09	1.88897e+09	1.86287e+09	2.07287e+09	2.19291e+09	2.4425e+09	2.60445e+09	2.10488	1.6015	2.63329	0.603667	0.529272	0.358099	0.306302	0	0	0	4.64056
715	中兴商业	35558	1.39894e+07	612209	815715	1.24616e+06									4.59094e+08	4.64328e+08	8.03321e+08	8.85838e+08	9.73201e+08	9.14868e+08	8.62541e+08	7.45565e+08	6.52185e+08	6.24884e+08	5.95265e+08	6.45861e+08	1.3426e+09	1.43347e+09	1.82576e+09	2.00413e+09	2.17181e+09	2.2018e+09	2.23176e+09	2.16735e+09	2.1282e+09	2.14518e+09	2.17007e+09	2.29314e+09	0	0	0	0	0	0	0.441094	0	0	0	0
716	黑芝麻	35538	2.31236e+07	1.85505e+07	1.72943e+07	1.84997e+07	1.58895e+07	3.18371e+07	1.9584e+07	1.35388e+07	2.63543e+07	5.23689e+07	8.85802e+07	1.01436e+08	4.65426e+08	5.25828e+08	4.45392e+08	4.62039e+08	4.76139e+08	5.27442e+08	5.12309e+08	9.10642e+08	1.04406e+09	1.84713e+09	2.31993e+09	1.82904e+09	6.63892e+08	8.04088e+08	8.29699e+08	8.2332e+08	9.5376e+08	1.45907e+09	2.3286e+09	2.82475e+09	3.1157e+09	5.04678e+09	5.39971e+09	5.29904e+09	3.24444	14.2678	17.7362	12.3997	20.1844	13.9983	0	15.4552	17.0463	18.3	7.67266
717	韶钢松山	35558	4.68189e+08	3.1097e+08	3.9852e+08	8.09918e+08	7.5704e+08	5.41053e+08	5.27327e+08	4.82881e+08	4.34866e+08	3.32634e+08	2.31512e+08	1.39047e+08	7.65949e+09	9.10919e+09	1.27283e+10	1.80561e+10	1.6703e+10	1.65712e+10	1.42712e+10	1.44369e+10	1.37972e+10	1.11692e+10	9.89971e+09	8.73505e+09	1.72812e+10	1.83408e+10	23099070009	2.43612e+10	2.0488e+10	2.16471e+10	1.85704e+10	1.65603e+10	1.49756e+10	1.44154e+10	1.64268e+10	1.71715e+10	33.8285	27.2803	26.2207	8.0857	5.77973	4.06303	8.03534	10.0477	3.96085	0.826392	2.07406
718	苏宁环球	35528	1.74324e+07	1.73062e+07	2.10827e+07	2.65446e+07	2.94065e+07	3.52978e+07	8.027e+07	1.19051e+08	9.0112e+07	7.21734e+07	7.84002e+07	1.17842e+08	4.19839e+09	4.98645e+09	8.67507e+09	1.0563e+10	1.14109e+10	1.27285e+10	1.44925e+10	1.31562e+10	1.13409e+10	1.01587e+10	8.56642e+09	7.6107e+09	6.38154e+09	9.13899e+09	1.52118e+10	1.73504e+10	1.91384e+10	2.06969e+10	2.13762e+10	2.47837e+10	2.11929e+10	1.97043e+10	1.88876e+10	1.79781e+10	4.54711	18.2207	24.2762	18.5742	18.388	22.237	12.1749	13.5603	12.4629	4.59585	14.3386
719	中原传媒	35520	4.10494e+07			1.05224e+07	5.43309e+06	4.6943e+06	5.27948e+06	256100	2.78708e+06	2.8656e+06	1.27854e+06	1.76598e+06	1.3005e+08	0	100000	6.61313e+08	8.31161e+08	8.85692e+08	2.38077e+09	2.52313e+09	2.82656e+09	3.13347e+09	3.2519e+09	3.50194e+09	1.12396e+08	0	477331	2.25329e+09	2.59632e+09	2.93366e+09	8.57573e+09	9.29866e+09	1.01483e+10	1.09652e+10	11521931938	1.2322e+10	0		0	3.84182	1.36052	0.29952	0.242524	0.106212	0	0	0
720	新能泰山	35559	1.65603e+08	2.05698e+08	1.84941e+08			2.19839e+08	2.19391e+08	1.87848e+08	1.44445e+08	1.69677e+08	4.71818e+07	4.17598e+07	2.54492e+09	1.90272e+09	1.92792e+09	2.76817e+09	2.56002e+09	2.33885e+09	2.84907e+09	2.11388e+09	2274671420	4.91762e+09	2.63126e+09	1.69155e+09	5.69686e+09	5.84643e+09	5.62468e+09	5.73423e+09	5.64489e+09	5.5303e+09	5.48471e+09	5.38256e+09	5.35461e+09	9.0334e+09	5.23287e+09	4.6271e+09	45.2917	59.7967	57.5542	43.0176	45.9716	48.4721	34.3609	48.2228	44.6678	35.0544	11.1766
721	西安饮食	35550	2.62888e+07	1.84201e+07	4.46789e+06	4.3623e+06	4.35253e+06	3.3639e+06	7.38568e+06	7.65628e+06	8.01264e+06	8.40083e+06	8.44111e+06	1.10188e+07	4.63899e+08	2.96283e+08	2.80247e+08	2.58735e+08	2.60312e+08	2.8894e+08	3.34158e+08	3.86464e+08	3.35721e+08	2.82254e+08	4.48857e+08	4.09006e+08	8.88066e+08	7.35194e+08	7.2388e+08	7.31244e+08	7.39704e+08	1.01976e+09	1.06434e+09	1.087e+09	1.05014e+09	1.07593e+09	1.27336e+09	1.1036e+09	10.5748	6.58687	6.65154	3.67674	3.70352	3.38747	2.88621	2.76548	3.50344	26.7312	23.1831
722	湖南发展	35572	5.75017e+07		4.43498e+07			1.40992e+07	3.56252e+07	1.66657e+07	7.38336e+06	7.33491e+06	7.21836e+06	7.00532e+06	6.83711e+08	4.9219e+08	2.0646e+07	2.27413e+07	3.25687e+07	4.403e+08	2.10442e+08	5.58922e+07	6.83003e+07	7.75918e+07	9.10019e+07	5.59134e+07	2.10348e+09	1.31661e+09	1.88109e+09	1.96603e+09	2.13219e+09	2.86411e+09	3.05157e+09	2.89919e+09	3.05642e+09	3.13945e+09	3.20015e+09	3.19564e+09	42.6673	51.7603	0	0	0	24.9288	61.7858	71.0902	66.3477	62.7804	58.2549
723	美锦能源	35565			4155075	8.74826e+06	3.24329e+06	1.12185e+06	3011250	2.82222e+08	9.97943e+07	1.03932e+08	2.11321e+08	2.59878e+08	7.17559e+08	4.88076e+08	4.22916e+08	4.03786e+08	3.0611e+08	3.97915e+08	3.35884e+08	6.84978e+09	4.33796e+09	4.33569e+09	9.23791e+09	8.94549e+09	1.2266e+09	9.92811e+08	9.23845e+08	9.29597e+08	7.83553e+08	8.90792e+08	8.36794e+08	1.48607e+10	1.25963e+10	1.38176e+10	1.8685e+10	1.964e+10	0	0	0	0	0	0	0	16.4663	16.5	19.3989	12.1552
725	京东方A	36903	287257845	251171674	280567867	915332455	1048405621	1585229243	1676726384	1885066434	2349432222	3143654626	4566725543	3651979758	4215731047	3761361348	11060523148	16956094422	12414627642	26191725374	18976953099	28871440917	41439746082	49736167806	62228095078	78378286166	13941120322	30613980480	54229952769	68769415646	67105360865	92538451492	136240283477	152592894442	205135011042	256108741849	304028491385	340412203308	40.6258	50.7469	37.5802	43.5893	54.563	38.6061	56.7318	48.9496	54.0169	59.3556	57.9758
726	鲁泰A	36885	1.77805e+08	5.53046e+07	4.13862e+07	6.5582e+07	5.86513e+07	41593734	2.45136e+07	1.88986e+07	1.88951e+07	2.37539e+07	5.73007e+07	9.16431e+07	2.99954e+09	2.01e+09	2.10085e+09	2.18686e+09	2.41788e+09	1.81878e+09	1.44979e+09	1.63291e+09	1.67906e+09	2.17022e+09	2.3749e+09	3.18623e+09	7.09185e+09	6.30307e+09	7.01588e+09	7.75189e+09	8.15328e+09	8.41195e+09	8.62767e+09	9.09117e+09	9.4071e+09	1.01706e+10	1.05378e+10	1.18854e+10	9.31015	4.83816	4.22569	0.982069	0.389643	5.37142	0.628376	0	6.80421	0	6.04634
727	冠捷科技	35570	4.04478e+07	2.39039e+07	1.73068e+07	2.07079e+07	3.60813e+07	3.69381e+07	1.76647e+07	1.86471e+07	6.90326e+07	4.79804e+08	6.09124e+08	6.752e+08	6.19899e+08	5.22037e+08	4.9224e+08	5.07322e+08	7.43915e+08	5.02282e+08	1.11049e+10	4.94587e+09	4.46513e+09	7.33731e+09	7.26522e+09	8.45882e+09	1.17469e+09	1.08528e+09	1.0297e+09	1.04637e+09	1.19012e+09	9.27712e+08	1.15438e+10	3.19646e+10	3.37921e+10	3.37765e+10	3.21936e+10	2.14693e+10	1.01409	1.18122	1.25192	1.20158	2.38105	1.60449	0.0575295	61.5863	66.8909	48.9519	50.106
728	国元证券	35597																									1.19136e+10	2.93856e+10	2.49007e+10	2.25971e+10	2.2886e+10	3.04939e+10	5.31433e+10	7.25506e+10	7.1689e+10	7.96788e+10	7.80392e+10	8.31688e+10	0	0	0	0	0	33.4967	13.9645	19.9754	18.6842	13.6532	12.9944
729	燕京啤酒	35627	1.4049e+08	8.67322e+07	7.71494e+07	1.88514e+08	1.48943e+08	1.41256e+08	9.30504e+07	6.34044e+07	3.21339e+07	3.09033e+07	1.3062e+07	2.18162e+06	3.43822e+09	3.18823e+09	4.10977e+09	5.43114e+09	6.93108e+09	5.88015e+09	5.43531e+09	4.53223e+09	4.55269e+09	4.40374e+09	3.87604e+09	4.28237e+09	1.16173e+10	1.18559e+10	1.46707e+10	1.66791e+10	1.82237e+10	1.89054e+10	1.89307e+10	1.82428e+10	1.82552e+10	1.80978e+10	1.76887e+10	1.81615e+10	2.55086	0.273835	20.0071	16.5546	3.23211	1.16073	1.78314	0	0	0	0
731	四川美丰	35598	5.97717e+07	4.64755e+07	3.3884e+07	4.66172e+07	5.74957e+07	4.71814e+07	4.75857e+07	7.22324e+07	5.39868e+07	5.46178e+07	4.65819e+07	3.13625e+07	1.34188e+09	1.05422e+09	1.05426e+09	1.0237e+09	1.1065e+09	1.48957e+09	1.30134e+09	1.86886e+09	1.62769e+09	1.14411e+09	8.3004e+08	6.44178e+08	3.87978e+09	2.89643e+09	3.64758e+09	3.85032e+09	4.45369e+09	4.82313e+09	4.52513e+09	5.08253e+09	4.74203e+09	4.37352e+09	4.14908e+09	3.82158e+09	32.7892	6.86429	38.2132	39.1109	48.0576	15.7563	25.0948	15.8211	24.193	29.4492	31.6194
732	ST泰禾	35615	3.8956e+07	2.51438e+07	1.34513e+07	1.20199e+07	1.03024e+07	7.30431e+06	4.11179e+07	2.69357e+08	3.49736e+08	8.04122e+08	7.93757e+08	1.03599e+09	4.90091e+08	3.65515e+08	1.81899e+09	3.09992e+09	5.25159e+09	1.69047e+10	3.21076e+10	3.30023e+10	4.34952e+10	8.69071e+10	1.28937e+11	1.4643e+11	4.45289e+08	5.86662e+08	5.18103e+09	8.22847e+09	1.36404e+10	3.56954e+10	6.23955e+10	8.47816e+10	1.23365e+11	2.06421e+11	2.43136e+11	2.24309e+11	10.2442	13.8058	46.2686	45.5921	52.0107	44.2498	41.9867	48.9226	55.7802	51.2021	37.9655
733	振华科技	35614	1.64205e+07	1.79068e+07	1.68495e+07	2.31103e+07	2.82217e+07	2.97181e+07	3.76236e+07	3.96068e+07	4.33279e+07	6.94855e+07	8.0852e+07	6.65614e+07	6.87728e+08	8.50541e+08	9.63445e+08	1.21795e+09	1.01749e+09	1.13721e+09	1.30651e+09	2.53218e+09	3.5111e+09	3.07624e+09	3.84786e+09	1.98084e+09	2.9757e+09	3.17233e+09	3.42704e+09	3.67042e+09	3.70459e+09	3.77405e+09	5.27011e+09	6.65605e+09	8.1824e+09	8.99671e+09	1.01371e+10	8.7666e+09	17.9994	11.6498	13.3077	1.16463	13.906	4.30494	16.2453	6.89848	10.7144	29.0126	19.7664
735	罗牛山	35592	1.13611e+07		2.12593e+07	5.28514e+07	5.93421e+07	3.55526e+07	2.96988e+07	5.91229e+07	3.58541e+07	2.88135e+07	2.83998e+07	3.69443e+07	4.59799e+08	5.27086e+08	5.66065e+08	8.21547e+08	1.22826e+09	1.12176e+09	6.25075e+08	9.8131e+08	1.37332e+09	1.2852e+09	9.24857e+08	9.59422e+08	2.11705e+09	2.45274e+09	2.91147e+09	3.62735e+09	4.36241e+09	4.30147e+09	4.25001e+09	4.5026e+09	6.18466e+09	6.18219e+09	6.31525e+09	6.54483e+09	15.9262	34.7927	51.4023	52.1688	46.3529	45.5194	62.5476	48.6343	26.8303	21.3261	27.8736
736	中交地产	35545			1.0986e+07	1.10915e+07	8.61659e+06	1.12777e+07	2.00635e+06	2.67937e+07	5.33572e+07	1.74462e+08	1.05105e+09	1.10096e+09	6.29967e+08	5.24591e+08	4.38434e+08	6.91038e+08	8.16425e+08	9.41939e+08	1.09244e+09	2.22905e+09	8.03711e+09	1.93312e+10	2.61398e+10	2.82899e+10	1.89358e+09	1.96644e+09	2.12393e+09	2.52454e+09	2.83492e+09	4.64542e+09	6.08812e+09	8.12694e+09	1.73258e+10	3.27227e+10	4.02298e+10	4.74924e+10	16.557	30.9559	31.9872	29.0596	28.4748	48.7244	65.1918	56.6818	45.8345	33.2058	27.2614
737	北方铜业	35548	7.98324e+07		1.00032e+08	1.21646e+08	1.36425e+08	1.30698e+08	1.40063e+08	8.22176e+07	7.55705e+07	8.97245e+07	9.07783e+07	4.61907e+07	2.27547e+09	2.01529e+09	2.63735e+09	3.29164e+09	2.46236e+09	2.72284e+09	2.7089e+09	2.67289e+09	2.28407e+09	2.48518e+09	9.8547e+08	1.10591e+09	4.0889e+09	3.72894e+09	3.46814e+09	3.69012e+09	3.34896e+09	3.24691e+09	3.05541e+09	3.01313e+09	2.79649e+09	2.61645e+09	1.57231e+09	1.57505e+09	5.51351	26.1426	10.6554	0	14.4137	7.24974	0	7.45212	13.899	14.179	15.9283
738	航发控制	35607	2.43516e+06		4.64927e+07	5.0729e+07	5.061e+07	3.63891e+07	4.8924e+07	4.80333e+07	3.83731e+07	3.2636e+07	2.99716e+07	2.53474e+07	1.43752e+08	8.54897e+08	1.03039e+09	1.40673e+09	1.27075e+09	1.12381e+09	1.23559e+09	1.60137e+09	1.57638e+09	1.29622e+09	1.44567e+09	1.51919e+09	5.61569e+08	3.74482e+09	3.87079e+09	4.65313e+09	4.73579e+09	6.468e+09	6.51408e+09	6.94847e+09	6.84711e+09	7.17618e+09	7.25798e+09	7.89539e+09	0	45.646	32.0388	26.8149	29.4735	35.1264	25.0697	9.77411	-15.1334	-4.88026	-23.2583
739	普洛药业	35559	3.48339e+07	3.61798e+07	2.47469e+07	40355519	1.07566e+08	8.20721e+07	8.01952e+07	6.60523e+07	6.23315e+07	6.20533e+07	4.20065e+07	3.01519e+07	9.07609e+08	9.36202e+08	1.01961e+09	1.17873e+09	2.63012e+09	2.56166e+09	2.48743e+09	2.68185e+09	2.64876e+09	2.43748e+09	2.2037e+09	2.56156e+09	1.74112e+09	1.74969e+09	1.84457e+09	2.06175e+09	4.10722e+09	4.66226e+09	5.06181e+09	5.39494e+09	5.61896e+09	5.69112e+09	5.75077e+09	6.52259e+09	6.16648	0	0	3.06753	1.39589	5.95487	6.24123	6.60207	8.39256	2.72611	2.99192
750	国海证券	35620	1.08975e+07		3.78977e+06										2.85123e+08	2.24869e+08	1.84965e+08										5.26309e+08	4.71194e+08	4.09657e+08	1.11752e+10	1.13838e+10	1.45863e+10	2.64201e+10	5.25201e+10	6.79614e+10	6.60092e+10	6.31671e+10	6.63081e+10	2.20011	2.76603	3.37348	0	0	0	0	25.2783	14.8991	21.0568	23.6416
751	锌业股份	35607	3.2291e+08	2.45017e+08	3.15659e+08	4.6661e+08	4.30087e+08	2.29712e+07	1.65356e+07	4.13621e+07	3.8926e+07	5.06437e+07	8.36446e+07	9.48416e+07	4.93121e+09	6.11643e+09	8048076232	7.01175e+09	6.40807e+09	1.47041e+09	1.0905e+09	1.31994e+09	1.69256e+09	1.4784e+09	2.16004e+09	1.72089e+09	7.28252e+09	8146251691	9.46625e+09	7.35676e+09	3.26982e+09	3.68121e+09	3.3287e+09	3.6429e+09	4.14494e+09	4.16025e+09	4.66995e+09	4.58526e+09	10.01	2.54551	0	0	0	0	0	0	0	0	0
752	*ST西发	35606	9.11738e+06	1.19987e+07	9.14043e+06	4.09713e+06	4.94833e+06	4.4864e+06	4.83779e+06	4788200	3.32986e+06	2.32901e+06	4.05019e+07	6.95485e+07	1.71876e+08	2.59648e+08	1.92242e+08	1.5048e+08	1.53593e+08	2.21516e+08	1.87397e+08	1.79044e+08	1.29682e+08	3.59048e+08	4.66029e+08	5.30934e+08	1.07523e+09	1.16508e+09	1.18979e+09	1.11692e+09	1.14901e+09	1.35441e+09	1.37808e+09	1.42384e+09	1.40108e+09	1.46934e+09	1.14231e+09	9.03065e+08	39.7994	14.0056	37.164	2.76006	2.70598	1.8957	2.23133	2.33242	3.18527	1.18087	0.830419
753	漳州发展	35607			4.46578e+07	6.49286e+07	7.39537e+07	8.83852e+07	1.10097e+08	9.43925e+07	1.10512e+08	8.05021e+07	6.27202e+07	5.47454e+07	2.73801e+08	4.11324e+08	7.88305e+08	1.36801e+09	1.8717e+09	2.1742e+09	1.80548e+09	1.85711e+09	2.34765e+09	2.32824e+09	2.37515e+09	2.24134e+09	1.15203e+09	1.25579e+09	1.67502e+09	2.21203e+09	2.89205e+09	3.42657e+09	4.01588e+09	3.82215e+09	5.41011e+09	4.97153e+09	5.05666e+09	5.49943e+09	59.7885	43.7899	27.5737	12.3798	6.56396	10.7183	21.5517	19.9253	23.5623	13.2029	2.61533
755	山西路桥	35608	6.46505e+07	1.27454e+08	1.31737e+08	2.28639e+08	3.05168e+08	2.71491e+08	2.06781e+08	1.99202e+08	1.64463e+08	9.9335e+07	3.20031e+08	3.05855e+08	1.81874e+09	1.81913e+09	3.45312e+09	4.5648e+09	4.51334e+09	4.43251e+09	3.78727e+09	4.1141e+09	4.28459e+09	1.24069e+09	2.63315e+09	2.17156e+09	4.33466e+09	4.61443e+09	6.30743e+09	7.22331e+09	7.18279e+09	6.71932e+09	5904734903	5.77652e+09	5.15165e+09	2.00421e+09	9.18075e+09	8.55284e+09	16.1153	23.8853	12.8961	5.40294	12.1857	14.7399	7.87071	8.27887	5.88056	2.20994	67.6289
756	新华制药	35648	17956000	19308000	19155000	28098000	56916000	68580000	74816000	8.35573e+07	6.36607e+07	5.27505e+07	5.45523e+07	5.53177e+07	6.70525e+08	6.22325e+08	6.89634e+08	9.72157e+08	1.02043e+09	1.02585e+09	1.60109e+09	1.95092e+09	2.27051e+09	1.49084e+09	2.36004e+09	2.48551e+09	2.16173e+09	2.62619e+09	2.73956e+09	3.00419e+09	3.62827e+09	3.84935e+09	4.24515e+09	4.49212e+09	4.72279e+09	5.27365e+09	5.91616e+09	6.43602e+09	0	28.2361	26.88	17.0051	39.4941	43.301	27.8127	17.7681	9.4534	39.0099	19.1312
757	浩物股份	35608	1.04827e+08	7.69646e+07	7.76499e+07	5.10197e+07	7.65822e+06	1.13749e+07	9.82739e+06	1.24098e+06	2.0543e+06	2.96262e+06	2.35292e+06	3.91851e+07	1.35373e+09	1.43625e+09	1.58147e+09	3.96517e+08	3.75483e+08	2.82769e+08	3.06021e+08	2.5457e+08	2.51724e+08	2.92024e+08	3.74839e+08	1.30658e+09	6.9578e+08	7.38662e+08	6.79026e+08	4.72298e+08	5.92897e+08	5.15774e+08	9.1923e+08	8.92667e+08	9.96014e+08	1.1154e+09	1.23498e+09	3.073e+09	0	0	0	0	16.6707	9.04715	0	0	17.7603	21.3923	26.0207
758	中色股份	35536	1.48257e+08	1.63048e+08	1.71635e+08	2.68699e+08	3.66878e+08	2.94742e+08	3.17724e+08	3.06124e+08	3.95888e+08	4.20711e+08	3.11859e+08	2.66439e+08	4.19584e+09	4.16989e+09	3.68914e+09	5.6527e+09	8.42942e+09	8.31677e+09	1.06562e+10	1.45352e+10	1.50193e+10	1.26625e+10	1.08514e+10	1.32197e+10	8.33647e+09	9.34127e+09	9.7812e+09	1.23171e+10	1.54218e+10	1.69127e+10	1.93406e+10	2.28085e+10	2.37346e+10	2.23636e+10	2.50984e+10	2.54734e+10	15.6203	20.1759	33.6932	26.796	20.6415	19.3757	14.8699	9.48733	9.9095	15.8178	24.3836
759	中百集团	35569	3.56142e+07	2.4129e+07	1.56712e+07	3.45772e+07	4.34071e+07	2.64737e+07	5.22856e+07	7.2718e+07	6.31198e+07	3.3026e+07	1.73475e+07	2.49233e+07	2.32751e+09	2.83884e+09	3.32048e+09	5.05804e+09	4.9878e+09	5.54746e+09	5.18125e+09	5.0076e+09	5.75035e+09	4.50048e+09	4.36707e+09	5.62619e+09	4.14677e+09	4.64195e+09	5.869e+09	7.83849e+09	7.90832e+09	8.85496e+09	8.85534e+09	8.61638e+09	9.08461e+09	7.75508e+09	8.00396e+09	9.21027e+09	9.32259	2.31019	1.1707	0.141303	0.154805	6.13749	10.6975	11.0217	5.17567	0	0
761	本钢板材	35810	3.64673e+08	1.63811e+08	3.21382e+08	4.17256e+08	5.19812e+08	5.73753e+08	7.31877e+08	6.93469e+08	7.25207e+08	1.02394e+09	1.27851e+09	9.488e+08	1.48619e+10	1.78213e+10	1.58819e+10	2.17475e+10	2.05205e+10	2.62899e+10	3.20916e+10	2.91131e+10	3.5537e+10	4.53321e+10	3.25863e+10	3.5143e+10	3.27223e+10	3.48217e+10	3.58717e+10	41059391272	3.83264e+10	4.30503e+10	4.91706e+10	4.44616e+10	5.41557e+10	6.29981e+10	5.96325e+10	6.07314e+10	11.9975	13.8894	23.163	14.3561	9.78176	2.72422	2.44385	7.79536	12.09	5.07629	17.7553
762	西藏矿业	35619	1.29925e+07	8.26048e+06	3.52357e+06	1.67893e+06	9.72381e+06	1.2735e+07	2.81476e+07	1.34305e+07	5.9917e+06	7.41211e+06	5.07211e+06	4.62428e+06	2.15224e+08	3.57552e+08	2.73747e+08	3.23118e+08	3.66919e+08	4.50848e+08	6.24346e+08	3.28763e+08	3.60684e+08	4.60558e+08	3.52077e+08	3.29015e+08	1.0272e+09	1.05596e+09	1.21982e+09	2.64098e+09	2.51651e+09	2.59099e+09	2.66354e+09	2.40254e+09	2.92155e+09	3.10689e+09	2801989820	2.86356e+09	40.783	8.72119	7.89182	0.0421793	10.3542	0.0411431	0.0295398	0.0524178	0.0483818	0.039071	0.0495129
766	通化金马	35550						2.68727e+06	4.51942e+06	2.10394e+06	1.88403e+07	2.66717e+07	4.23074e+07	4.87946e+07	2.44794e+08	2.72641e+08	2.93992e+08	2.59975e+08	2.62571e+08	4.64797e+08	3.9608e+08	1.67688e+09	5.94871e+08	8.80918e+08	7.69625e+08	9.05035e+08	8.11589e+08	8.69228e+08	9.02597e+08	8.79822e+08	8.94891e+08	1.10699e+09	1.28559e+09	4.15569e+09	5.30352e+09	5.72684e+09	5.99707e+09	4.69805e+09	0	0	0	0	0	0	31.9443	8.64185	37.6867	24.1791	30.339
767	晋控电力	35590	2.28904e+08		2.32942e+08	3.44857e+08	4.92681e+08	8.77197e+08	9.97374e+08	9.5267e+08	1.03937e+09	1.33456e+09	1.56045e+09	1.6322e+09	4.92836e+09	5.69295e+09	5.45954e+09	6.71834e+09	9.31003e+09	1.39613e+10	1.19517e+10	1.27959e+10	1.82773e+10	2.04172e+10	2.47112e+10	2.49605e+10	1.04607e+10	1.13162e+10	1.2161e+10	1.21277e+10	1.23085e+10	3.04791e+10	3.03016e+10	3.3196e+10	4.53962e+10	4.8408e+10	5.03885e+10	5.0936e+10	38.9596	35.6106	47.3336	39.915	18.4089	43.3523	49.3355	49.1367	46.4402	48.3567	40.7467
768	中航西飞	35607	3.35271e+07		1.54974e+07	4.69776e+07	2.13177e+08	2.49261e+08	2.08471e+08	1.69463e+08	9.69689e+07	4.79541e+07	6.97679e+07	4.96432e+07	4.49156e+09	7.21118e+09	9.70012e+09	1.02355e+10	1.60748e+10	1.85758e+10	1.99852e+10	1.88336e+10	2.02727e+10	2.24572e+10	2.7925e+10	3.04623e+10	1.39427e+10	1.70248e+10	2.01985e+10	2.11693e+10	2.93552e+10	3.21109e+10	3.40469e+10	3.74641e+10	3.92168e+10	4.07388e+10	4.78975e+10	4.87627e+10	0	0.647545	5.15542	7.52231	6.14748	5.19135	4.23423	6.64929	4.43501	1.71092	1.52479
776	广发证券	35592	76650												6.49125e+07	6.87412e+07											3.50705e+08	3.46816e+08	9.59466e+10	7.68108e+10	8.99763e+10	1.17349e+11	2.401e+11	4.19097e+11	3.59801e+11	3.56905e+11	3.89106e+11	3.94391e+11	22.6795	21.6903	0	0	13.259	14.5102	14.6087	24.3801	27.3853	28.7753	24.684
777	中核科技	35621	1.19166e+06	609932	99807.3	5.18633e+06	1.26594e+07	1.17557e+07	1.11892e+07	5.24623e+06	3.61983e+06	1.85141e+06	3.55269e+06	7.72409e+06	2.14791e+08	2.35465e+08	3.3724e+08	3.60216e+08	3.974e+08	4.594e+08	4.99477e+08	5.69438e+08	5.21438e+08	6.75616e+08	8.1601e+08	8.70742e+08	8.15688e+08	9.82099e+08	1.43428e+09	1.55857e+09	1.73397e+09	1.8312e+09	1.82207e+09	1.90143e+09	1.92421e+09	2.06623e+09	2.2556e+09	2.41859e+09	5.27658	21.7979	18.384	22.6904	29.8	25.5063	9.40887	3.05166	2.56791	2.23641	0.933343
778	新兴铸管	35587	1.7633e+08	1.06654e+08	2.07769e+08	4.74838e+08	6.10124e+08	8.38631e+08	1.00366e+09	1.064e+09	9.08479e+08	7.44784e+08	7.31613e+08	5.8844e+08	7.69968e+09	8.0538e+09	1.26262e+10	1.29077e+10	1.83416e+10	2.42799e+10	2.78294e+10	2.26916e+10	2.537e+10	2.28653e+10	2.51952e+10	2.07038e+10	1.43425e+10	1.79798e+10	2.6707e+10	3.27166e+10	4.02042e+10	5.11449e+10	5.32754e+10	5.08713e+10	4.92718e+10	4.90327e+10	5.18362e+10	4.9564e+10	1.25963	0.762328	12.0109	32.775	29.3151	26.9725	20.5036	29.0568	16.2874	17.9805	14.8401
779	甘咨询	35578					-1065516	322672	1.231e+06	7.25751e+06	3.23983e+07	1.44682e+07	1.14207e+07	1.17546e+07	103413616	1.13478e+08	1.00313e+08	1.00367e+08	8.74724e+07	9.9393e+07	2.0971e+08	3.16259e+08	4.8985e+08	2.28669e+08	2.46408e+09	1.40079e+09	6.10805e+08	5.17889e+08	4.8374e+08	4.28452e+08	4.08374e+08	3.86862e+08	7.06403e+08	7.25752e+08	7.17518e+08	6.35062e+08	4.34063e+09	3.40712e+09	0	0	0	0	0	0	47.433	37.015	0	29.6756	1.05481
782	美达股份	35600	7.93781e+07	3.70712e+07	4.00927e+07	5.97951e+07	5.23788e+07	3.87805e+07	5.11913e+07	24465608	2.82185e+07	2.75603e+07	4.17285e+07	3.93914e+07	8.14391e+08	1.08419e+09	1.40689e+09	1.24764e+09	1.0012e+09	1.43472e+09	1.24179e+09	7.15428e+08	1.04167e+09	1176618780	1.09251e+09	8.88864e+08	1.77465e+09	1.99341e+09	2.42454e+09	2.36369e+09	2.10388e+09	2.61804e+09	2.54337e+09	2.29742e+09	2.54445e+09	2.6345e+09	2.89345e+09	2.66356e+09	10.6392	2.02223	3.38485	2.74107	0.887207	5.88873	0	24.9264	20.2659	14.1739	15.4009
783	长江证券	35642																									1.8191e+10	3.5378e+10	3.57726e+10	2.86621e+10	3.12694e+10	3.15762e+10	6.79228e+10	9.9625e+10	1.07095e+11	1.13152e+11	9.94947e+10	1.09343e+11	0	0	0	0	0	0	9.50133	20.4501	17.3223	19.6285	23.899
785	居然之家	35622	6.99834e+07	5.42723e+07	5.68707e+07	5.75598e+07	5.79287e+07	5.68206e+07	5.23342e+07	4.6897e+07	3.56099e+07	2.59661e+07	1.62976e+07	1.79747e+08	1.50004e+09	1.44862e+09	1.28419e+09	1.33032e+09	1.59888e+09	1.62218e+09	1.46276e+09	1250057333	1.62625e+09	1.34561e+09	1.27918e+09	7.86265e+09	2.38006e+09	2.49557e+09	2.6369e+09	2.72614e+09	2.89985e+09	3.01141e+09	2.88427e+09	2.63744e+09	2.86735e+09	2.83151e+09	2.72596e+09	3.37859e+10	15.5797	21.1577	32.6905	31.1524	21.4186	22.344	23.4582	27.7322	16.8137	12.1497	9.36351
786	北新建材	35587	7.49033e+07	7.37881e+07	8.75845e+07	1.08282e+08	1.52008e+08	1.71394e+08	1.82919e+08	1.40433e+08	9.07105e+07	9.82398e+07	4.01394e+07	3.00793e+07	2.23889e+09	2.81786e+09	3.02121e+09	3.50046e+09	3.88696e+09	4.43062e+09	4.3053e+09	3.25076e+09	2.70987e+09	2.89649e+09	2.31333e+09	6.20683e+09	5.00631e+09	5.99366e+09	7.35708e+09	8.51476e+09	9.41831e+09	1.05889e+10	1.33726e+10	1.36044e+10	1.43493e+10	1.61107e+10	1.7908e+10	2.14636e+10	15.2569	11.6588	24.2157	24.5315	11.2	4.63987	1.35585	14.28	18.9397	8.59551	16.0742
788	北大医药	35597	1.5417e+07	2.76932e+07	2.91357e+07	2.38576e+07	2.20766e+07	2.72712e+07	7.33643e+07	6.95775e+07	2.6647e+07	7.74451e+06	1.14036e+07	1.29643e+07	435406823	6.36233e+08	8.70034e+08	1.19328e+09	1.99979e+09	2.38836e+09	2.8381e+09	1.99348e+09	9.02632e+08	9.03664e+08	9.31428e+08	1.19869e+09	8.01356e+08	1.3158e+09	1.97915e+09	2.74586e+09	3.64065e+09	4.22906e+09	4.61208e+09	3.12386e+09	2.04178e+09	2.07594e+09	2.14264e+09	2.46026e+09	10.2036	13.4769	22.7868	29.9228	21.2061	18.4163	15.6546	0	0	0	0
789	万年青	35696	9.14326e+07	1.26392e+08	1.62465e+08	1.87077e+08	2.109e+08	1.91389e+08	2.08055e+08	1.97981e+08	1.74285e+08	1.29985e+08	8.94214e+07	7.34319e+07	1.77769e+09	2.54792e+09	3.34908e+09	3.22986e+09	3.46398e+09	3.35397e+09	3.1003e+09	3.13523e+09	2.79268e+09	3.09775e+09	3.28436e+09	3.04994e+09	3.89702e+09	5.79337e+09	6.58671e+09	7.02783e+09	7.19084e+09	7.8457e+09	8.83661e+09	9.00808e+09	8.48048e+09	8.37403e+09	1.00536e+10	1.18061e+10	18.4488	31.114	20.738	26.0918	19.0837	20.9134	32.1286	35.4067	30.4129	15.3592	15.2684
790	华神科技	35881	6.63346e+06	7.48367e+06	7.08463e+06	6.29473e+06	6.69989e+06	7.69098e+06	8.17971e+06	9.14983e+06	4.27168e+06	7025776	3.27865e+06	50491.9	3.66461e+08	3.04251e+08	3.04684e+08	3.39124e+08	3.56584e+08	4.13088e+08	4.11689e+08	3.25701e+08	4.08078e+08	4.73243e+08	2.34987e+08	2.43695e+08	7.83903e+08	7.11581e+08	7.69462e+08	8.62323e+08	9.1184e+08	1.01182e+09	1.06254e+09	9.25847e+08	1.09103e+09	1.32606e+09	1.0841e+09	1.1385e+09	0.818706	1.58499	1.27983	8.29264	2.56219	3.11504	4.31191	3.93288	3.33265	2.33993	4.58654
791	甘肃电投	35717	8.18191e+06		6.81451e+06	1.18022e+07	4.96244e+08	4.78915e+08	4.9098e+08	4.91919e+08	6.31694e+08	5.79791e+08	5.7911e+08	5.30957e+08	3.48354e+08	3.6e+08	3.51091e+08	3.33453e+08	1.46101e+09	1.58594e+09	1.75002e+09	1.81664e+09	2.0846e+09	1.83978e+09	1.72081e+09	2.2455e+09	7.85078e+08	7.12001e+08	7.1759e+08	7.47999e+08	1.31295e+10	1.31794e+10	1.36215e+10	1.33931e+10	1.89304e+10	1.90119e+10	1.91404e+10	1.89802e+10	21.1108	0	0	14.5821	84.9975	83.3471	82.2082	81.1232	84.869	85.9979	86.7048
792	盐湖股份	35677	9.01469e+07	5.07908e+07	3.84475e+07	1.30208e+08	3.45704e+08	6.35451e+08	7.54386e+08	9.93123e+08	1.08354e+09	1.32804e+09	2.05417e+09	1.46313e+09	2.22144e+09	3.85243e+09	4.27853e+09	7.24486e+09	1.01817e+10	9.47548e+09	1.69013e+10	2.01332e+10	2.17647e+10	2.79826e+10	3.28924e+10	2.92044e+10	8.02879e+09	9.48905e+09	1.06597e+10	2.93712e+10	4.244e+10	5.38007e+10	6.78993e+10	8.07132e+10	8.29459e+10	8.24185e+10	7.49974e+10	2.25315e+10	25.1244	11.8156	9.25323	48.9308	57.5121	72.2879	63.8974	63.0366	60.3039	52.3213	40.2598
793	华闻集团	35640	3.36504e+07	1.61358e+07	2.07428e+07	4.06812e+07	5.79389e+07	6.54561e+07	6.39906e+07	7.90098e+07	7.91586e+07	1.61964e+08	2.74105e+08	3.13435e+08	5.27214e+08	9.50595e+08	1.17345e+09	1.51136e+09	1.9589e+09	1.68638e+09	1.90437e+09	1.66084e+09	1.73986e+09	2.04776e+09	2.88457e+09	2.77305e+09	3.61039e+09	4.15218e+09	4.55449e+09	5.22e+09	6.0647e+09	7.17748e+09	1.08355e+10	1.28026e+10	1.33761e+10	1.58316e+10	1.29056e+10	1.28739e+10	34.0363	15.8588	6.083	4.39902	3.17342	27.6742	41.243	42.5564	40.8286	63.4533	60.7885
795	英洛华	35650	3.54604e+07	2.58346e+07	3.16644e+07	4.59987e+07	5.73255e+07	6.08449e+07	6.40685e+07	2.14284e+07	9.829e+06	1.71897e+06	2.28577e+06	1.02314e+07	1.19888e+09	1.175e+09	1.1721e+09	1.20012e+09	1.38215e+09	1.31123e+09	1.04417e+09	7.0053e+08	4.81288e+08	4.6421e+08	5.7481e+08	9.94495e+08	1.42301e+09	1.41045e+09	1.42798e+09	1.56775e+09	1.77283e+09	1.53374e+09	1.82521e+09	1.92685e+09	2.52509e+09	2.62512e+09	2.85549e+09	3.44744e+09	0.0333533	0.0255254	0	0	0	0	0	0.188095	2.43034	3.76786	2.99814
796	ST凯撒	35614	9.2265e+06	3816352	2.8675e+06	1.59166e+07	1.91513e+07	3.07504e+07	3.61983e+07	3.47952e+07	4.50568e+07	8.87259e+07	1.27442e+08	1.10033e+08	5.01945e+08	2.53608e+08	2.98216e+08	5.86198e+08	3.60822e+08	5.0809e+08	5.16515e+08	1.77117e+09	3.33224e+09	3.09554e+09	2.90073e+09	3.78034e+09	8.89707e+08	8.03526e+08	8.34005e+08	1.19521e+09	9.92249e+08	1.28049e+09	1.26675e+09	3.53651e+09	5.40109e+09	6.0782e+09	6.09996e+09	6.51496e+09	0.310998	0	0	7.85919	13.8895	22.3813	14.7774	0	0	20.2682	21.7699
797	中国武夷	35626	4.7248e+07		7.21071e+07	6.16167e+07	8.18039e+07	9.85121e+07	7.20385e+07	1.8108e+08	9.87455e+07	6.31294e+07	1.09325e+06	5.41397e+07	2.78127e+09	3.06964e+09	3.04941e+09	3.47304e+09	3.79823e+09	4.03795e+09	4.75544e+09	5.93529e+09	6.00939e+09	6.39492e+09	7.33295e+09	1.20255e+10	4.5938e+09	5.13007e+09	5.20074e+09	5.6246e+09	6.70851e+09	7.1063e+09	7.95795e+09	9.98914e+09	1.09078e+10	1.52924e+10	1.57997e+10	2.0273e+10	17.5015	16.1816	15.8837	14.8412	25.2502	25.179	23.3324	30.4778	29.8794	34.643	26.4206
798	中水渔业	35838	1.07196e+06			38233.1				5.51496e+06	6.013e+06	8.89347e+06	4.93456e+06	4.43267e+06	5.11543e+08	5.27145e+07	8.33544e+07	1.82378e+08	1.06891e+08	8.35026e+07	7.48445e+07	2.77495e+08	2.87344e+08	3.04901e+08	2.20801e+08	2.63176e+08	1.23723e+09	7.14453e+08	7.85744e+08	9.2426e+08	8.91495e+08	9.3461e+08	9.29036e+08	8.25606e+08	8.99583e+08	1.02682e+09	1.04618e+09	1.12473e+09	1.14961	10.1217	6.09082	3.05164	5.00468	6.26309	6.94109	7.06409	7.04908	6.09085	8.36799
799	酒鬼酒	35629	4.78407e+06		9.21355e+06	2.70201e+06		358333	795177	3274750	2.87051e+06	1071000		0	5.27443e+08	5.30285e+08	5.34275e+08	7.76948e+08	6.46007e+08	3.81187e+08	4.12702e+08	5.0913e+08	4.91327e+08	5.30087e+08	6.80383e+08	7.84157e+08	1.16134e+09	1.22248e+09	1.29035e+09	2.1488e+09	2.54291e+09	2.17728e+09	2.10692e+09	2.28097e+09	2.3608e+09	2.54174e+09	2.87005e+09	3.22858e+09	0.984814	0.61375	0	0	0	0	0	0	0	0	0
800	一汽解放	35599	9.8568e+06		1.36902e+07	5.04937e+07	6.49944e+07	98542500	9.56306e+07	1.3859e+08	1.1517e+08	4.13504e+07	0	3.67195e+07	3.4584e+09	6.62486e+09	8.49077e+09	7.50594e+09	8.27294e+09	1.19337e+10	1.1701e+10	8.85033e+09	1.08963e+10	9.92111e+09	9.55303e+09	1.08608e+10	1.01299e+10	1.44191e+10	1.7676e+10	1.62758e+10	1.63161e+10	2.10735e+10	2.09149e+10	1.80385e+10	1.90489e+10	1.8538e+10	1.86282e+10	1.96552e+10	0.995997	0.523996	0.390461	0.442141	0.401367	0.283562	0.305873	0.417246	0.0538858	0.0521754	0.0205181
801	四川九洲	35921	4.83851e+06	4.88734e+06	1.78758e+07	1.60189e+07	1.81431e+07	1.69161e+07	2.91006e+07	2.93856e+07	2.97009e+07	3.90377e+07	3.85336e+07	5.20974e+07	3.92486e+08	3.96004e+08	1.50411e+09	1.21972e+09	1.40125e+09	1.68124e+09	1.39825e+09	2.34118e+09	2.56762e+09	2.47655e+09	2.795e+09	2.86861e+09	5.5731e+08	5.64624e+08	2.33705e+09	2.1101e+09	2.83674e+09	3.18922e+09	2.98979e+09	4.75775e+09	5.10864e+09	4.99557e+09	5.41239e+09	5.46479e+09	0	0	0	0	0	0	0	0	0	0	1.67721
802	ST北文	35803	8.09716e+06	7.46341e+06	8.33936e+06	2.41915e+06		4.83204e+06	4.06777e+06	2.17315e+07	1.12628e+07		1.08903e+06	1.48794e+07	2.44582e+08	208401759	8.04637e+07	6.63222e+07	7.74512e+07	2.03352e+08	2.09703e+08	2.40395e+08	5.57272e+08	7.13589e+08	1.56362e+09	1.97125e+09	5.59842e+08	5.89655e+08	4.67725e+08	9.47628e+08	9.53754e+08	1.0991e+09	1.50667e+09	1.42275e+09	5.27662e+09	5.63965e+09	6.47294e+09	4.57723e+09	19.4823	36.9029	60.0349	53.7731	34.3574	12.6284	61.9401	35.65	32.954	13.7146	0.136004
803	北清环能	35857	771921	1.10404e+06	2.29462e+06	4.12463e+06	4.98488e+06	7.95463e+06	1.4482e+07	1.78635e+07	2.38095e+07	2.6881e+07	2.40807e+07	2.33096e+07	8.68457e+07	9.04765e+07	9.37557e+07	1.3394e+08	1.29664e+08	2.88021e+08	2.70966e+08	3.14276e+08	4.02325e+08	1.03766e+09	1.01401e+09	4.53012e+08	2.21848e+08	2.3003e+08	2.13276e+08	2.74294e+08	2.86266e+08	4.9082e+08	4.57348e+08	4.7369e+08	5.25603e+08	1.29732e+09	1.31603e+09	3.85775e+08	0.380036	0.142	0.140065	0.0903904	0.0899507	9.26774	4.78772	4.58469	8.10168	5.99284	5.07039
806	*ST银河	35901	1.38439e+08		9.19124e+07	76200945	7.35778e+07	5.21468e+07	5.70255e+07	1.76381e+07	9.16555e+06	1.49023e+07	6.4763e+07	6.42202e+07	1.78667e+09	1.31744e+09	1.19352e+09	1.32767e+09	8.67594e+08	9.7229e+08	1.23292e+09	5.7464e+08	6.88045e+08	7.37376e+08	1.03653e+09	1.17194e+09	3.26977e+09	3.00517e+09	2.90137e+09	2.53956e+09	2.11041e+09	2.08306e+09	2.20478e+09	2.69983e+09	2.88653e+09	3.36325e+09	2.48208e+09	1.71907e+09	15.1947	23.8781	30.5408	17.5342	23.9448	14.3708	4.80952	0.0068285	3.87287	32.0243	0
807	云铝股份	35893	1.88041e+08	1.17022e+08	1.82013e+08	2.60546e+08	346051962	5.60767e+08	8.83528e+08	9.83583e+08	8.30563e+08	8.0365e+08	1.08069e+09	1.06783e+09	2.36974e+09	3.48105e+09	3.16751e+09	4.67731e+09	7.3342e+09	1.11649e+10	1.18236e+10	1.57753e+10	1.63841e+10	1.8586e+10	2.11988e+10	2.05147e+10	7.43371e+09	9.68947e+09	1.18894e+10	1.48766e+10	1.88193e+10	2.29669e+10	2.4405e+10	2.92815e+10	3.19273e+10	3.58774e+10	3.75214e+10	3.95795e+10	40.0781	32.5707	56.0572	51.7229	46.1027	35.3798	39.2745	29.5611	24.9483	24.2505	23.5827
809	ST新城	35962	7.4113e+06	4.54096e+06	5.19056e+06	4.19976e+07	5.62709e+07	5.32022e+07	6.02535e+07	5.75564e+07	1.00117e+08	1.0923e+08	7.45137e+07	6.76677e+07	1.046e+08	1.02569e+08	1.04258e+08	9.0342e+08	8.97431e+08	1.40412e+09	1.09141e+09	1.25373e+09	1.79345e+09	1.30902e+09	1.27727e+09	2.00199e+09	2.42551e+08	2.39902e+08	2.43439e+08	3.50959e+09	4.38466e+09	5.64917e+09	6.20829e+09	6.30232e+09	6.37875e+09	5.94641e+09	5.80572e+09	5.63887e+09	0	0	0	32.1019	42.5736	34.1016	58.42	57.6298	45.664	52.5687	49.5273
810	创维数字	35948	2.8718e+07	1.90535e+07	1.78454e+07	2.46689e+07	2.76767e+07	1.65088e+07	2.32804e+06	1.31926e+07	2.4248e+07	2.0069e+07	5.73317e+07	6.85458e+07	5.74732e+08	5.25115e+08	5.40203e+08	6.41705e+08	4.78458e+08	4.28309e+08	1.6348e+09	2.64551e+09	3.55721e+09	4.46424e+09	5.08321e+09	5.52336e+09	1.06633e+09	1.05131e+09	1.15526e+09	1.30218e+09	1.1302e+09	1.09194e+09	3.9098e+09	5.26897e+09	6.58147e+09	7.57686e+09	8.34914e+09	1.05413e+10	0	0	0	0	0	0	7.91132	4.13579	3.18348	4.06088	0.0287839
811	冰轮环境	35943	2.94648e+07	2.07024e+07	1.55531e+07	1.32687e+07	1.26375e+07	8.65958e+06	1.06423e+07	4.05006e+07	4.04477e+07	3.6307e+07	3.80631e+07	3.75195e+07	9.10028e+08	8.01862e+08	9.77761e+08	1.11674e+09	7.54621e+08	9.29155e+08	1.12343e+09	2.22242e+09	2.25016e+09	1.85691e+09	2.8993e+09	2.74022e+09	1.55446e+09	1.57047e+09	1.71878e+09	2.2857e+09	2.24028e+09	2.555e+09	2.91657e+09	4.41661e+09	5.27623e+09	5.55892e+09	6.05096e+09	7.43218e+09	3.173	12.9371	0	0	13.4022	0	0	0.435221	17.6218	25.3338	0.106031
812	陕西金叶	35969			7.31113e+06	8.8492e+06	350001	1.02414e+07	1.72529e+07	1.94873e+07	1.06425e+07	1.27304e+07	2.53201e+07	3.84584e+07	3.31943e+08	3.32494e+08	3.62648e+08	4.59226e+08	4.31086e+08	4.48927e+08	5.90581e+08	8.30629e+08	6.39201e+08	9.04673e+08	1.03938e+09	1.26138e+09	1.01358e+09	1.07248e+09	1.15674e+09	1.31762e+09	1.37315e+09	1.52881e+09	1.76346e+09	1.95693e+09	1.79563e+09	2.43115e+09	2.60566e+09	2.99414e+09	15.0591	17.2928	2.75657	0.0539052	0	11.2359	9.19536	0.232592	2.41485	10.9874	13.1941
813	德展健康	35934	3.49708e+06	1.48975e+06	4.7828e+06	11554885	7.71848e+06	2.35959e+07	1.83632e+07	1.4642e+07	3.37392e+06	519851			6.59664e+07	9.17594e+07	2.12943e+08	2.37161e+08	1.38311e+08	2.66376e+08	4.38809e+08	4.82769e+08	1.57345e+08	5.75001e+08	6.23791e+08	2.98774e+08	5.40577e+08	5.16285e+08	6.39313e+08	6.68824e+08	5.94735e+08	1.90051e+09	2.03172e+09	1.97227e+09	3.92693e+09	5.13898e+09	5.92164e+09	5.9278e+09	0	0	0	0	19.1698	41.5704	18.1039	0	2.85109	0.842367	0.781064
815	美利云	35955	8.99217e+07	7.00104e+07	1.06926e+08	1.44735e+08	1.13143e+08	6.91308e+07	4.54052e+07	3.24888e+07	1.48508e+07	8.70036e+06	1.08035e+07	2.01693e+07	1.59597e+09	1.67373e+09	2.31286e+09	2.63744e+09	1.97621e+09	1.63063e+09	1.02243e+09	1.03885e+09	5.68141e+08	5.12597e+08	8.07031e+08	9.33321e+08	3.20435e+09	3.45636e+09	3.86456e+09	3.90533e+09	3.13461e+09	2.47236e+09	1.50593e+09	1.40694e+09	2.86451e+09	2.79769e+09	3.10054e+09	3.289e+09	28.4352	32.286	17.1597	12.264	10.5731	10.107	10.2682	10.2035	12.4362	9.27309	3.48018
816	智慧农业	35660	4.15362e+07	2.79079e+07	2.58741e+07	3.06978e+07	4.14233e+07	8.06469e+07	6.04762e+07	6.31473e+07	6.27321e+07	5.93453e+07	4.45203e+07	3.49414e+07	1.58621e+09	1.42681e+09	1.26559e+09	1.82728e+09	2.57856e+09	2.61811e+09	2.91168e+09	2.51826e+09	2.6168e+09	2.59935e+09	2.03433e+09	1.40985e+09	2.87256e+09	2.82807e+09	2.74324e+09	4.67489e+09	5.27288e+09	5.42557e+09	7.13334e+09	6.62641e+09	6.47368e+09	6.1661e+09	5.57297e+09	3.83166e+09	5.62291	6.53901	3.77432	11.2755	16.0331	17.3285	11.1929	8.0894	0.856964	1.39008	1.19022
818	航锦科技	35720	1.49724e+08		4.1103e+07	1.6112e+07	2.43105e+07	2.82728e+07	3.80021e+07	1.56495e+07	1.68742e+06	4.3618e+06	2.49686e+07	4.16514e+07	2.42036e+09	2.3332e+09	7.52257e+08	5.88027e+08	6.06996e+08	7.68278e+08	5.96794e+08	3.741e+08	3.1744e+08	1.16425e+09	1.73204e+09	1.67129e+09	3.6713e+09	2.34692e+09	2.71148e+09	2.64871e+09	2.71497e+09	2.7615e+09	2.66879e+09	2.57634e+09	2.66571e+09	3.80224e+09	4.22162e+09	4.45009e+09	7.89596	2.56726	0	0	0	0	0	0	0	0	0
819	岳阳兴长	35606	88200				-9.30485e+06	44382.5		1.72857e+06	1.18121e+06	1.40448e+06	820592	528295	7.53246e+07	8.42367e+07	7.99954e+07	6.03171e+07	6.25866e+07	8.242e+07	8.905e+07	1.02807e+08	1.06353e+08	1.33815e+08	1.04745e+08	1.16513e+08	5.04873e+08	5.2595e+08	5.83052e+08	5.97833e+08	6.72224e+08	7.27587e+08	7.76049e+08	8.18801e+08	8.2732e+08	8.19959e+08	8.62261e+08	9.5776e+08	2.48165	2.22494	0	0	0	0	15.2308	5.51435	6.99589	0	0
820	*ST节能	35976	4.04343e+07	3.64127e+07	4.65702e+07	6.75859e+07	1.11111e+07	70000	717364	1.62492e+06	2.25822e+07	2.74664e+07	7.01916e+07	1.12686e+08	1.38415e+09	1.19662e+09	1.5937e+09	1.58655e+09	2.02965e+08	1.64388e+08	1.62107e+08	1.38427e+08	5.33459e+08	1.39929e+09	1.481e+09	1.54685e+09	1.73293e+09	1.68204e+09	1.33409e+09	1.15034e+09	6.57577e+08	6.82926e+08	6.88465e+08	6.96775e+08	1.15029e+09	2.57084e+09	1.72976e+09	6.62083e+07	2.82497	14.121	2.21383	0.541846	0	0	0	0	0.112347	23.8019	12.7377
821	京山轻机	35972			1456650	7.88068e+06	7.01272e+06	1.39784e+07	2.19407e+07	1.94621e+07	2.12449e+07	2.2064e+07	2.94264e+07	3.89693e+07	2.14351e+08	1.89632e+08	2.4848e+08	3.7725e+08	3.03359e+08	6.03166e+08	6.24895e+08	8.01109e+08	7.22413e+08	8.91158e+08	1.9463e+09	2.47703e+09	1.33944e+09	1.31897e+09	1.42163e+09	1.60444e+09	1.46106e+09	1.88262e+09	1.93932e+09	2.77839e+09	2.94678e+09	3.00718e+09	5.12369e+09	4.9221e+09	0	0	3.80758	9.32771	20.2165	14.8961	15.8861	4.14956	18.7901	17.9304	12.3012
822	山东海化	35979	1.63518e+08		1.25953e+08	1.36675e+08	1.22891e+08	1.27794e+08	1.19442e+08	2.74945e+07	1.21514e+07	1.53198e+06	0	15799.5	3.57504e+09	3.73466e+09	3.40836e+09	2.65672e+09	2.53036e+09	2.98535e+09	1.57264e+09	1.30055e+09	1.10747e+09	1.16997e+09	9.69834e+08	9.60955e+08	8.45838e+09	7.73342e+09	7.11174e+09	6.79649e+09	5.99592e+09	5.4336e+09	3859282854	3.71411e+09	3.75551e+09	4.30854e+09	4.58074e+09	4.51871e+09	14.2322	10.8288	2.39573	4.30937	3.08381	9.05641	0	0	0	0	0
823	超声电子	35711	5.56721e+07	3.65422e+07	2.60798e+07	2.75973e+07	3.97851e+07	3.59699e+07	4.09287e+07	4.09343e+07	2.45335e+07	2.09038e+07	2.3228e+07	2.02539e+07	1.06041e+09	1.21574e+09	1.35925e+09	9.06465e+08	1.12758e+09	1.38004e+09	1.46278e+09	1.32877e+09	1.27003e+09	1.48766e+09	1.61032e+09	1.62338e+09	2.86646e+09	3.07728e+09	3.36684e+09	3.37251e+09	3.56321e+09	3.97345e+09	4.766e+09	4.61451e+09	4.71886e+09	5.09446e+09	5.43168e+09	5.70931e+09	8.35973	1.28312	3.31832	28.3916	13.9448	17.7588	6.92888	5.04	5.1459	4.39372	4.18282
825	太钢不锈	36089	1.30237e+09	9.92677e+08	9.85863e+08	1.07801e+09	1.23864e+09	1.09579e+09	1.13019e+09	1.21227e+09	1.40113e+09	1.33534e+09	1.1213e+09	9.55394e+08	2.8455e+10	2.1357e+10	2.11294e+10	2.30177e+10	2.57342e+10	3.135e+10	3.72145e+10	2.75446e+10	3.2236e+10	3.76988e+10	2.938e+10	2.69362e+10	6.51178e+10	6.15482e+10	6.36048e+10	6.58124e+10	6.94667e+10	7.58114e+10	7.63058e+10	7.24478e+10	7.25865e+10	7.44961e+10	7.18233e+10	6.95482e+10	34.7322	45.7414	47.431	42.8693	39.4203	35.4951	24.8562	44.1887	33.6316	19.683	27.8291
826	启迪环境	35851	3.27155e+07	3.99391e+07	4.37237e+07	6.97468e+07	1.19956e+08	7.87996e+07	1.77163e+08	2.60857e+08	3.34004e+08	4.39059e+08	6.15697e+08	6.58303e+08	7.7425e+08	8.01125e+08	1.03481e+09	1.57691e+09	1.75184e+09	2.11818e+09	2.50358e+09	7.11854e+09	1.09164e+10	1.10681e+10	1.4563e+10	1.47856e+10	2.48569e+09	2.64355e+09	2.97436e+09	3.78361e+09	6.32962e+09	7.44725e+09	9.54893e+09	1.55396e+10	2.2509e+10	3.20881e+10	3.83991e+10	4.28291e+10	43.7398	42.1229	32.1961	22.4987	24.6169	28.7355	40.0671	23.1285	22.8666	33.2294	34.8495
828	东莞控股	35598	5.87017e+07	4.83582e+07	4.18896e+07	6.00455e+07	8.88466e+07	7.90689e+07	8.02504e+07	5.67999e+07	4.41682e+07	1.14512e+07	2.04679e+07	5.05444e+07	1.15032e+09	1.89886e+09	1.18342e+09	1.09323e+09	872542757	1.20125e+09	1.35367e+09	2.63051e+09	2.5857e+09	2.99207e+09	2.62191e+09	2.41816e+09	4.17162e+09	4.72379e+09	4.20192e+09	4.98852e+09	5.02933e+09	5.24511e+09	5.88958e+09	8.32233e+09	8.91404e+09	1.02167e+10	1.10496e+10	1.18008e+10	23.4864	0.0700445	0.34413	38.2973	42.2988	18.7724	17.1239	27.3331	29.478	32.2615	38.4992
829	天音控股	35766	2.10241e+08		1.94419e+08	3.65319e+08	3.23499e+08	2.7623e+08	3.41119e+08	2.97973e+08	2.7626e+08	3.84846e+08	4.0759e+08	3.84838e+08	3.83574e+09	5.92317e+09	5.55496e+09	6.85869e+09	5.91634e+09	8.5682e+09	8.15119e+09	8.76091e+09	7.95751e+09	1.06188e+10	9.20671e+09	1.01031e+10	6.05917e+09	8.53535e+09	8.56149e+09	1.0329e+10	9.28686e+09	1.15452e+10	1.09418e+10	1.11901e+10	1.17898e+10	1.41589e+10	1.27083e+10	1.35152e+10	2.04394	1.76467	1.08864	0.613941	0.115629	0.0823922	0.082119	0.0736959	8.7238	4.0273	9.89938
830	鲁西化工	36014	1.70512e+08	1.12741e+08	1.65598e+08	2.83778e+08	3.04893e+08	4.41778e+08	5.40056e+08	5.36377e+08	4.19573e+08	3.68946e+08	4.52158e+08	5.7295e+08	2.67476e+09	3.73815e+09	6.39409e+09	5.28928e+09	7.86026e+09	8.67768e+09	1.07407e+10	1.12634e+10	1.20951e+10	1.53481e+10	1.36886e+10	1.44373e+10	7.02634e+09	8.56464e+09	1.12825e+10	1.31737e+10	1.59241e+10	1.7881e+10	1.98619e+10	2.23668e+10	2.50645e+10	2.77747e+10	2.77865e+10	3.02103e+10	41.4533	38.8582	25.4543	33.3924	24.5779	28.09	21.7433	20.8698	25.4398	10.4035	17.2948
831	五矿稀土	36049	1.2713e+08		7.2566e+07	9.6515e+07	9.96784e+07	396000	1308000	482035	111636	0	484603	5.03322e+06	2.07243e+09	1.93752e+09	1.11006e+09	1.87728e+09	5.77595e+08	2.33773e+08	3.03511e+07	6.17719e+07	1.09981e+08	7.28144e+07	1.7981e+08	4.0155e+08	3.1931e+09	2.26235e+09	2.11224e+09	1.93863e+09	2.78018e+09	2.88381e+09	2.61482e+09	2.23681e+09	2.17883e+09	2.17555e+09	2.38216e+09	2.76569e+09	4.74599	3.5999	45.893	1.4033	0	0	0	0	0	0	0
833	粤桂股份	36110	2.07285e+07	6.76484e+06	7.7946e+06	4.4961e+06	4.87297e+06	2.85911e+06	6.32354e+06	1.13182e+07	7.0689e+06	8.60733e+06	2.44753e+07	2.71192e+07	7.0688e+08	5.58601e+08	5.53619e+08	3.75099e+08	3.47541e+08	2.40267e+08	3.12366e+08	5.05675e+08	5.31308e+08	4.56057e+08	1.0958e+09	1.44725e+09	1452264001	1.33678e+09	1.38883e+09	1.35228e+09	1.30765e+09	1.10632e+09	1.24035e+09	3.4056e+09	3.41917e+09	3.38057e+09	3.99427e+09	4.37518e+09	0	0	0	0	0	3.68698	2.18845	21.348	20.5835	15.0518	5.75489
836	富通信息	35702	2.50887e+07		3.97842e+07	6.78871e+07	7.08254e+07	7.42125e+07	8.19401e+07	6.55257e+07	1.52474e+07	1.07775e+07	1.57923e+07	3.98544e+07	5.16007e+08	4.57496e+08	1.10273e+09	7.10873e+08	8.42093e+08	1.07936e+09	1.14661e+09	1.37583e+09	6.48422e+08	4.89271e+08	1.06016e+09	9.45066e+08	1.27977e+09	1.92796e+09	2.50967e+09	2.09832e+09	2.35286e+09	2.45579e+09	2.28319e+09	3.34914e+09	2.6009e+09	2.65191e+09	3.06145e+09	2.57278e+09	17.3702	49.2153	28.4493	36.8513	37.287	22.6866	18.9709	6.51349	2.02325	1.76106	14.4954
837	秦川机床	36066	1.54846e+07	1.33096e+07	1.33892e+07	1.77709e+07	2.53363e+07	3.77394e+07	8.18961e+07	5.95606e+07	6.37137e+07	7.9774e+07	8.6368e+07	9.87392e+07	5.44011e+08	5.08844e+08	8.05116e+08	8.5904e+08	8.11491e+08	6.15895e+08	2.39129e+09	2.63006e+09	3.11457e+09	3.52019e+09	4.4195e+09	3.9144e+09	1.46555e+09	1.57434e+09	1.90882e+09	2.06147e+09	2.10551e+09	2.27836e+09	6.40788e+09	6.73347e+09	7.82123e+09	8.70078e+09	9.05579e+09	8.58416e+09	7.49426	14.8455	3.2043	2.78293	11.9624	44.0586	6.93971	9.73971	19.4997	23.6829	16.8479
838	财信发展	35607	1460000				0		4.42573e+06	3.26667e+06	9.34666e+06	1.09141e+07	1.59048e+07	2.76863e+07	2.82758e+08	2.7358e+08	3.08057e+08	5.67949e+08	7.44641e+08	1.34921e+09	1.29993e+09	2.64132e+09	2.147e+09	5.18893e+09	8.28582e+09	1.2361e+10	6.37329e+08	6.26637e+08	6.36947e+08	1.16528e+09	1.59016e+09	2.03616e+09	2.69228e+09	5.22011e+09	5.3032e+09	8.61577e+09	1.24749e+10	1.76907e+10	0	0	0	34.2613	40.4741	17.9682	40.3168	26.247	39.2889	22.1533	20.3456
839	ST国安	35734			2.07121e+08	2.6927e+08	3.18229e+08	3.13136e+08	3.80011e+08	2.41525e+08	2.04054e+08	3.11952e+08	4.27791e+08	3.52622e+08	2.31098e+09	2.14652e+09	2.46386e+09	2.44922e+09	5.30354e+09	4.04978e+09	2.92217e+09	3.76749e+09	5.94666e+09	6.90216e+09	6.26451e+09	6.77727e+09	1.04019e+10	1.07438e+10	1.07479e+10	1.08497e+10	1.16073e+10	1.15624e+10	1.14505e+10	11001792168	1.48298e+10	1.68018e+10	1.75896e+10	1.71091e+10	53.5745	54.8608	48.5987	51.4878	14.6359	36.5945	36.3477	0.904125	23.1704	22.4687	22.3206
848	承德露露	35747	9.02211e+06	249000							0				4.11566e+08	4.44606e+08	5.92452e+08	7.03033e+08	6.98682e+08	8.08466e+08	4.78034e+08	7.52014e+08	1.04677e+09	7.30407e+08	8.36597e+08	1.02304e+09	1.01411e+09	1.11721e+09	1.36994e+09	1.49755e+09	1.54735e+09	1.87536e+09	1.85079e+09	2.49143e+09	3.09633e+09	2.81164e+09	2.84285e+09	3.1055e+09	0	0	0	0	0.553765	0	0	0	0	0	0
850	华茂股份	36075	4.30909e+07	6.32618e+07	8.33075e+07	1.64354e+08	1.9443e+08	1.3224e+08	1.44429e+08	1.32266e+08	1.25976e+08	1.21683e+08	1.23952e+08	1.18317e+08	1.24849e+09	1.46878e+09	1.71162e+09	2.10684e+09	1.67446e+09	1.30474e+09	1.18108e+09	1.20231e+09	1.94333e+09	2.09926e+09	2.20278e+09	1.91879e+09	3.18408e+09	3.73258e+09	6.90655e+09	6.34689e+09	6.68335e+09	6.16602e+09	6.67771e+09	8.57173e+09	7.79544e+09	7.87198e+09	7.57854e+09	7.5524e+09	24.7197	23.4679	14.8386	40.1634	40.4846	48.2572	46.2788	44.7808	21.4525	22.0049	22.4561
851	高鸿股份	35955	1.36243e+07		2.26086e+07	3.96782e+07	5.87908e+07	6.98747e+07	9.22168e+07	1.13586e+08	1.14044e+08	1.18774e+08	1.27038e+08	1.30014e+08	5.00733e+08	7.55209e+08	1.23459e+09	1.24677e+09	1.40425e+09	3.132e+09	3.32346e+09	3.50747e+09	3.83115e+09	4.01083e+09	4.46498e+09	5.09771e+09	1.13949e+09	1.86273e+09	2.34925e+09	2.38902e+09	3.59048e+09	5.50735e+09	6.17683e+09	6.4878e+09	7.75764e+09	8.16795e+09	8.74011e+09	9.33077e+09	5.72163	5.1659	1.46609	0.841545	1.65857	0.920336	1.9533	2.45542	14.7775	14.2967	7.07041
852	石化机械	36125	9.78482e+06	1.08385e+07	1.41372e+07	1.33363e+07	1.78157e+07	2.17018e+07	1.76882e+07	4.26866e+07	5.87941e+07	8.16781e+07	8.59258e+07	1.22211e+08	6.06238e+08	5.77315e+08	5.25856e+08	7.27665e+08	9.62267e+08	1.10859e+09	1.06197e+09	4.69392e+09	4.63155e+09	5.03358e+09	5.8062e+09	6.80246e+09	1.54194e+09	1.5913e+09	1.65619e+09	1.89891e+09	2.17408e+09	2.33983e+09	2.2954e+09	7.37834e+09	6.52013e+09	6.99699e+09	7.83665e+09	8.85396e+09	1.5089	1.13313	1.49146	0.932992	0	0	0	0	0	0	0.715092
856	冀东装备	36020	2.98113e+07	3.02122e+07	1.50311e+07	2.46128e+07	3.27738e+07	3.15619e+07	3.7684e+07	3.63466e+07	1.7461e+07	1.26152e+07	1.91628e+07	1.64544e+07	8.69576e+08	7.29849e+08	7.7788e+08	1.24397e+09	1.32967e+09	1.49829e+09	1.84e+09	1.82033e+09	1.18745e+09	1.46774e+09	1.60742e+09	1.83591e+09	9.59018e+08	8.68671e+08	8.55717e+08	1.71629e+09	1.84917e+09	2.10044e+09	2.44352e+09	2.23809e+09	1.64709e+09	1.84036e+09	2.07173e+09	2.30629e+09	0.514861	0.559753	4.39877	0.915989	0.857461	1.11886	3.65099	5.9985	8.39981	0.609449	0
858	五粮液	35912					0		8.56383e+06	1.45224e+07	2.90473e+07	1.56602e+07	5.95816e+06	0	2.04048e+09	6.26375e+09	1.02883e+10	1.34094e+10	1.3667e+10	7.0426e+09	5.92494e+09	7.96762e+09	1.36879e+10	1.5968e+10	2.07078e+10	3.00346e+10	1.34964e+10	2.08491e+10	2.86735e+10	3.69058e+10	4.52476e+10	4.41295e+10	4.64089e+10	5.25466e+10	6.21744e+10	7.09226e+10	8.60943e+10	1.06397e+11	0	0.0159525	0.00970177	0.00742989	0.00728514	0.0140643	0.0164588	0	0	0	0
859	国风新材	36118	5.87536e+07		1.81757e+07	1.75927e+07	1.70489e+07	1.44321e+07	1.56301e+07	2.03053e+07	1.06077e+07	6.85119e+06	2.39491e+06	901947	7.22053e+08	4.92989e+08	5.13726e+08	5.12246e+08	3.84734e+08	4.43483e+08	4.4595e+08	4.02235e+08	4.21208e+08	3.30709e+08	3.08524e+08	3.35701e+08	1.84189e+09	1.4806e+09	1.47661e+09	1.4764e+09	1.32521e+09	1.42904e+09	1.91663e+09	1.93808e+09	2.08886e+09	2.1469e+09	2.10953e+09	2.17047e+09	5.82827	3.5948	0	0.0163172	0.480243	16.0401	12.0181	11.078	24.72	40.9716	30.2795
860	顺鑫农业	36103			3.89878e+07	1.29534e+08	2.30785e+08	1.63286e+08	1.82167e+08	1.89413e+08	2.75042e+08	2.03414e+08	1.90989e+08	1.81633e+08	3.86658e+09	4.49767e+09	6.25336e+09	7.14388e+09	7.58984e+09	9.21401e+09	8.11304e+09	6.66774e+09	7.70866e+09	8.17351e+09	8.75581e+09	1.20378e+10	6.56915e+09	8.0264e+09	9.92937e+09	1.03329e+10	1.24796e+10	1.37895e+10	1.55431e+10	1.58973e+10	1.78346e+10	1.8412e+10	1.98508e+10	2.20216e+10	7.42233	17.9358	12.3364	2.65886	9.44056	13.1824	21.672	34.4416	29.5504	27.571	27.7698
861	海印股份	36096	2.63405e+07	2.08548e+07	2.64562e+07	5.91772e+07	7.33329e+07	6.12681e+07	1.41919e+08	1.58007e+08	1.18794e+08	1.69886e+08	2.63832e+08	2.48282e+08	4.64774e+08	4.28609e+08	9.07106e+08	1.61557e+09	1.74311e+09	1.9574e+09	1.4076e+09	2.17729e+09	2.28681e+09	3.8152e+09	2.6093e+09	3.1406e+09	1.26464e+09	1.58639e+09	2.47853e+09	3.37168e+09	3.94924e+09	4.92932e+09	6.80621e+09	7.73242e+09	1.0174e+10	1.19573e+10	1.15065e+10	1.10161e+10	16.079	42.3868	40.9434	21.5489	22.6816	33.6189	61.237	52.8145	64.9971	52.276	64.5637
862	银星能源	36053	5.16556e+07	6.10377e+07	8.19843e+07	1.40835e+08	1.80201e+08	2.3857e+08	4.63206e+08	4.21715e+08	3.58015e+08	3.17397e+08	3.22715e+08	3.15783e+08	6.59116e+08	8.89304e+08	1.78132e+09	1.62944e+09	1.00113e+09	8.23158e+08	9.64218e+08	1.34815e+09	1.20678e+09	1.28021e+09	1.95787e+09	1.80723e+09	1.51849e+09	2.17834e+09	3.70251e+09	5.20814e+09	5.10711e+09	4.75923e+09	9.52816e+09	9.36188e+09	1.00151e+10	9.17883e+09	9.7503e+09	9.35275e+09	45.8519	51.4149	43.3599	63.3852	76.8771	79.8619	86.5534	81.3466	81.9462	79.1565	70.8382
863	三湘印象	35698	3.37567e+07	3.24311e+07	2.69822e+07	1.013e+07	2.31836e+07	9.93374e+07	1.14414e+08	2.22528e+08	1.90077e+08	1.32034e+08	1.82483e+08	1.13257e+08	9.16807e+08	8.90019e+08	8.78773e+08	2.33846e+09	2.67454e+09	3.35651e+09	3.78795e+09	6.46366e+09	3.35564e+09	2.12138e+09	3.88832e+09	4.30645e+09	1.9799e+08	1.85614e+08	1.70848e+08	4.76912e+09	5.21716e+09	8.07609e+09	1.15182e+10	1.34766e+10	1.3862e+10	1.30699e+10	1.30421e+10	1.28272e+10	0.0534323	0.0543029	0.055199	37.8192	29.721	43.2287	53.7802	37.2758	50.5246	65.9665	45.5072
868	安凯客车	35636	2.12387e+07	1.31183e+07	1.44784e+07	2.29816e+07	3.23776e+07	2.30391e+07	2.48596e+07	3.14103e+07	7.20344e+07	7.41941e+07	8.99074e+07	1.02255e+08	1.23482e+09	1.39585e+09	1.63513e+09	2.09311e+09	2.41633e+09	2.9616e+09	3.23026e+09	4.35871e+09	6.85626e+09	6.17178e+09	5.92858e+09	4.2211e+09	1.94167e+09	2.1906e+09	2.53698e+09	3.58588e+09	4.1497e+09	4.4372e+09	4.95491e+09	6.17558e+09	9.07841e+09	7.97881e+09	7.13147e+09	5.25843e+09	0	5.67049	6.17627	4.58194	10.6024	3.25814	5.69802	5.52433	7.48776	7.526	8.80407
869	张裕A	36825				5708475	8493989	12681058	12298953	21957762	27831179	32233729	52198774	50212059	1431905050	2150393622	1881682843	2032194819	1989308417	1536809010	1615070736	2407732570	2652072855	2819258306	2746148474	2656163648	4060932580	5364160798	5983377253	7295944221	8123134580	8001532444	8912232640	10344211461	11528077971	12536755208	13117729052	13647932568	0	0.479566	0	0	0	0	10.9678	2.77033	10.9359	12.3594	11.8206
875	吉电股份	37525	6.93251e+07		1.28478e+08	6.79557e+08	7.52137e+08	7.11983e+08	7.60707e+08	7.74181e+08	8.40182e+08	7.45394e+08	1.12439e+09	1.29387e+09	2.33042e+09	5.53391e+09	4.74817e+09	4.0185e+09	3.60382e+09	4.82735e+09	6.86565e+09	8.20329e+09	1.02379e+10	1.43741e+10	1.39634e+10	1.26769e+10	5.73616e+09	9.44389e+09	1.42229e+10	1.71082e+10	1.59713e+10	1.82859e+10	2.03177e+10	2.28725e+10	3.00734e+10	3.5181e+10	3.9753e+10	4.22414e+10	31.6321	20.4447	59.3393	71.5718	73.2141	65.4015	56.3179	54.5811	52.1503	46.0269	52.194
876	新希望	35865	2.13648e+08	1.78577e+08	1.83492e+08	3.5794e+08	4.03979e+08	4.64048e+08	4.58383e+08	2.90413e+08	2.35501e+08	3.08941e+08	4.39767e+08	5.27278e+08	3.3508e+09	1.79433e+09	2.37757e+09	7.86358e+09	9.20406e+09	1.2254e+10	1.0299e+10	1.00832e+10	8.7561e+09	1.32817e+10	1.84625e+10	2.61959e+10	7.02545e+09	8.45651e+09	9.74466e+09	2.16895e+10	2.46988e+10	2.95351e+10	3.34012e+10	3.52171e+10	3.7385e+10	4.24516e+10	4.79438e+10	6.42177e+10	4.0699	52.5806	46.5578	14.8125	8.73524	2.61739	9.02896	7.17853	24.0783	16.1188	8.92268
877	天山股份	36167	1.79274e+08	1.77397e+08	1.88759e+08	2.88745e+08	3.62361e+08	4.58875e+08	5.87849e+08	5.60282e+08	4.7061e+08	4.39319e+08	3.13478e+08	2.10361e+08	2.95945e+09	3.68392e+09	2.77389e+09	5.96557e+09	6.82832e+09	8.36532e+09	9.51797e+09	1.08524e+10	8.54028e+09	7.87276e+09	6.41365e+09	3.40099e+09	6.00623e+09	7.87127e+09	1.03602e+10	1.53395e+10	1.91565e+10	2.13289e+10	2.16276e+10	2.05304e+10	1.84721e+10	1.84664e+10	1.70335e+10	1.52782e+10	36.5349	37.5509	53.6924	39.5498	40.0137	35.4293	26.8765	14.6687	24.4068	19.0006	13.4569
878	云南铜业	35948	1.06525e+09	4.87285e+08	8.25462e+08	1.06277e+09	1.0603e+09	8.16678e+08	7.28831e+08	6.06268e+08	6.43877e+08	5.3832e+08	8.15601e+08	9.40143e+08	1.36324e+10	1.72218e+10	2.21977e+10	1.98778e+10	2.01418e+10	1.65277e+10	1.37274e+10	1.41721e+10	1.49714e+10	1.58555e+10	1.47646e+10	2.00854e+10	2.16086e+10	2.64797e+10	3.22261e+10	3.05619e+10	3.17688e+10	2.65899e+10	2.48708e+10	2.3309e+10	2.30475e+10	2.68547e+10	3.72645e+10	4.23639e+10	20.7109	20.3948	17.3608	10.7016	13.3643	15.4222	22.267	14.793	6.99307	13.6595	38.4845
880	潍柴重机	35887										1.11348e+06	975729		4.85854e+08	1.205e+09	1.54338e+09	1.57628e+09	1.51185e+09	1.60671e+09	2.18133e+09	2.02333e+09	1.65373e+09	2.11966e+09	2.34318e+09	2.59405e+09	1.00346e+09	1.90575e+09	2.50487e+09	2.77031e+09	2.78036e+09	2.89908e+09	3.53317e+09	3.44761e+09	3.1369e+09	3.61633e+09	3.88697e+09	4.25458e+09	0	0	0	0	0	0	0	0	0	0	0.778476
881	中广核技	36040	6.30814e+07	3.52985e+07	4.99676e+07	5.44644e+07	9.92252e+07	7.15488e+07	5.15935e+07	7.37473e+07	3.18939e+07	1.51499e+08	1.68654e+08	1.66888e+08	1.38542e+09	2.11371e+09	1.87162e+09	2.78569e+09	2.4578e+09	2.1329e+09	2.53013e+09	2.82159e+09	4.63604e+09	5.19749e+09	4.724e+09	4.34482e+09	3.34893e+09	4.03934e+09	4.82095e+09	6.35049e+09	6.13559e+09	6.13132e+09	6.03675e+09	4.92512e+09	1.10956e+10	1.15476e+10	1.18176e+10	1.14284e+10	33.0084	17.4176	35.7818	33.9392	34.6697	42.4174	29.4749	26.8098	19.9976	11.0883	16.0396
882	华联股份	35962	9.62686e+06	1.14995e+07	6.72764e+07	1.20117e+08	1.70517e+08	2.48011e+08	3.30736e+08	3.16531e+08	2.5042e+08	3.09666e+08	3.28427e+08	2.71353e+08	2.10839e+08	4.09994e+08	1.17307e+09	2.14421e+09	2.81122e+09	2.50871e+09	4.74643e+09	1.70946e+09	1.0104e+09	4.23785e+09	3.52726e+09	3.43794e+09	8.55204e+08	2.64462e+09	5.33055e+09	5.97601e+09	7.38493e+09	1.33049e+10	1.32663e+10	1.36066e+10	1.07478e+10	1.38889e+10	1.37782e+10	1.39459e+10	0	34.1082	35.1568	23.5562	22.5753	29.7955	23.6176	36.1809	20.4567	8.77958	20.5047
883	湖北能源	35934	7.25788e+07	8.12443e+07	9.04675e+08	8.58914e+08	1.01946e+09	7.77604e+08	8.4909e+08	7.25592e+08	4.59396e+08	3.87859e+08	3.81096e+08	4.83061e+08	2.79319e+09	3.35443e+09	8.80969e+09	9.01688e+09	6.26557e+09	9.36726e+09	1.26085e+10	1.16685e+10	9.15778e+09	1.25207e+10	1.2166e+10	1.23808e+10	4.09648e+09	4.7752e+09	2.83792e+10	3.13151e+10	3.21041e+10	3.16875e+10	3.36738e+10	4.29878e+10	4.17617e+10	4.63569e+10	4.82078e+10	6.0365e+10	4.29151	5.49366	53.4729	57.7418	65.6634	44.7555	27.9572	35.3785	38.3065	29.1853	33.8161
885	城发环境	36238	3.74198e+07	1.20483e+08	9.88832e+07	1.14232e+08	1.31623e+08	1.16728e+08	7.80534e+07	4.81984e+07	4.48305e+07	2.02642e+08	1.8643e+08	1.7256e+08	5.92975e+08	1.55734e+09	1.18181e+09	2.17754e+09	1.68136e+09	1.77146e+09	1.70778e+09	1.62453e+09	1.88713e+09	2.74498e+09	2.20947e+09	2.56463e+09	9.28898e+08	3.90592e+09	4.38988e+09	4.8168e+09	5.21766e+09	5.19567e+09	4.82255e+09	5.93497e+09	6.31265e+09	8.10169e+09	8.12717e+09	8.9975e+09	0	35.7618	56.3057	22.5901	41.3991	35.5849	12.2089	41.7005	36.7496	51.8904	54.4616
886	海南高速	35818	437447								184709	0	0	0	2.43169e+08	2.76083e+08	5.21348e+08	4.66666e+08	3.73845e+08	4.64688e+08	5.10565e+08	5.35204e+08	4.80037e+08	4.547e+08	4.41783e+08	4.05762e+08	2.62049e+09	2.69503e+09	2.95682e+09	2.98228e+09	2.98382e+09	3.21168e+09	3.25137e+09	3.10146e+09	3.10328e+09	3.17457e+09	3.28495e+09	3.25754e+09	32.5375	27.0986	0	0	0	0	0	0	0	0	0
887	中鼎股份	36132	1.39164e+07	2.07535e+07	2.68989e+07	5.33352e+07	5.65731e+07	5.46868e+07	4.09365e+07	5.98914e+07	6.71545e+07	9.63411e+07	99121037	1.45214e+08	5.3223e+08	6.67691e+08	1.07635e+09	1.21296e+09	1.41007e+09	1.36175e+09	1.78003e+09	1.82801e+09	2.819e+09	3.52196e+09	3.38481e+09	4.21997e+09	1.0736e+09	1.7601e+09	2.35295e+09	3.04535e+09	3.90693e+09	4.14165e+09	5.42625e+09	7.47111e+09	11865308273	1.53486e+10	1.60741e+10	1.81253e+10	4.40938	20.2144	9.97965	18.4897	25.4687	22.599	16.01	44.0115	38.3845	46.5368	49.0488
888	峨眉山A	35724	2.92667e+07	2.11467e+07	1.39258e+07	9.74631e+06	7.50691e+06	5.72954e+06	8.91743e+06	1.30758e+07	1.74227e+07	1.37092e+07	1.11355e+07	1.10395e+07	3.71277e+08	2.46282e+08	3.45309e+08	2.6967e+08	1.87361e+08	3.17662e+08	3.89843e+08	3.11633e+08	3.62931e+08	2.64957e+08	2.85663e+08	3.12573e+08	1.07377e+09	1.10734e+09	1.17981e+09	1.21547e+09	1.30163e+09	1.93139e+09	2.20512e+09	2.46851e+09	2.63554e+09	2.69943e+09	2.87485e+09	3.07615e+09	18.107	40.4214	10.8651	12.0912	21.7543	2.16805	1.77787	39.4151	35.8808	42.713	41.1458
889	ST中嘉	35782	4.35079e+07		1.92105e+07	1.98763e+07	1.61465e+07	2.09478e+06		2.95856e+06	2.90963e+06	537020	1.27358e+07	5.16575e+07	8.69106e+08	7.57205e+08	6.92239e+08	7.2504e+08	6.57534e+08	5.47774e+08	6.92317e+08	5.42498e+08	5.29264e+08	5.59776e+08	1.52785e+09	1.50739e+09	1.5809e+09	1.39661e+09	1.5204e+09	1.58583e+09	1.82952e+09	1.72222e+09	2.81073e+09	3.39316e+09	2.9899e+09	3.22319e+09	5.3255e+09	3.9076e+09	1.69663	0	18.7058	14.1064	10.7632	0	0	52.243	0.560676	0	10.7589
890	法尔胜	36179	1.08636e+08	7.73631e+07	5.9407e+07	9.40101e+07	1.13547e+08	1.0398e+08	9.28149e+07	6.21857e+07	5.13593e+07	1.07672e+08	9.47307e+07	7.5971e+07	1.74533e+09	1.85901e+09	2.08618e+09	2.00887e+09	1.64992e+09	2.03755e+09	1.9374e+09	1.80016e+09	6.64809e+09	8.23673e+09	6.37526e+09	4.52149e+09	3.0541e+09	3.03078e+09	3.3782e+09	3.30075e+09	2.92737e+09	3.22857e+09	3.11054e+09	2.97924e+09	8.79063e+09	9.68805e+09	7.51563e+09	4.7881e+09	4.60499	1.26816	3.71901	4.44299	4.77047	2.78503	1.47001	1.63848	15.4726	5.55254	7.08453
892	欢瑞世纪	36175	8.7709e+07								1.11491e+07	1.10723e+07	3.16488e+07	3.10186e+07	7.29768e+06	1.17377e+07	1.57036e+07	2.06235e+06	796438	457220	109310	4.42738e+06	5.38041e+08	1.03533e+09	1.40523e+09	8.69379e+08	51133.7	84823.6	949128	6.6835e+06	6.77959e+06	5.82262e+06	3.0837e+06	8.70294e+06	3.31187e+09	4.11759e+09	4.9251e+09	3.54976e+09	0	0	0	0	0	0	0	0	15.673	0	6.589
893	亚钾国际	36153	1.40576e+07	2.53105e+07	5.51933e+07	1.49744e+08	1.29868e+08	1.23203e+08	1.43408e+08	1.4646e+08	1.32193e+06	574285	173959	209420	6.12428e+08	1.75241e+09	3.8182e+09	3.27008e+09	5.95986e+09	4.84088e+09	7.25461e+09	1.69577e+09	4.99988e+08	3.47385e+08	3.44258e+08	2.39738e+08	1.02905e+09	2.26645e+09	4.45558e+09	3.8224e+09	6.81119e+09	6.21209e+09	8.05729e+09	6.35122e+09	5.17086e+09	4.23525e+09	4.22392e+09	4.219e+09	4.64241	9.6869	2.91117	6.28187	7.45528	4.85361	2.43229	0	0	0	0
895	双汇发展	36139	716691	150000	0	9.15113e+07	6.67401e+07	2.10499e+07	4.05961e+06	2.59415e+07	2.42079e+07	8.7408e+07	8.81488e+07	1.22076e+08	1.41323e+09	2.01888e+09	2.37759e+09	3.44148e+09	3.88666e+09	4.67989e+09	5.56941e+09	5.1193e+09	6.17643e+09	7.40704e+09	8.13089e+09	1.12836e+10	4.45618e+09	5.75324e+09	6.70883e+09	7.8395e+09	1.66951e+10	1.97461e+10	2.19824e+10	2.28845e+10	2.13519e+10	2.30891e+10	2.23479e+10	2.86333e+10	0.799325	0.543949	0.437748	1.38972	4.30921	0.1267	0.101917	0.110781	0.0927239	0.963497	0.874773
897	津滨发展	36272	1.90991e+08	1.75161e+08	2.29475e+08	2.63261e+08	3.04924e+08	2.7432e+08	1.68139e+08	1.1145e+08	5.30077e+07	3.82871e+07	1.40455e+07	1.12085e+07	2.06066e+09	3.86359e+09	3.59054e+09	4.23857e+09	6.13244e+09	4973382674	4.65563e+09	3.6265e+09	4.27904e+09	3.42553e+09	5.09848e+09	5.60225e+09	7.14179e+09	8.36117e+09	7.64113e+09	8.84894e+09	1.05882e+10	8.13407e+09	6.90131e+09	6.29094e+09	6.69981e+09	6.07996e+09	6.91749e+09	6.90556e+09	52.2458	31.5979	30.453	34.4014	19.4321	10.3447	6.97252	23.1094	16.387	27.4537	10.7199
898	鞍钢股份	35789	769000000		1688000000	1919000000	2350000000	1502000000	1611000000	1528000000	1360000000	1240000000	1430000000	1112000000	21323000000	35487000000	36400000000	36823000000	43955000000	37805000000	36751000000	43004000000	36789000000	33098000000	32747000000	29341000000	92179000000	100987000000	105114000000	102988000000	101237000000	92865000000	91291000000	88596000000	88069000000	89204000000	90024000000	87808000000	44.9509	24.3743	25.5521	25.916	15.7788	15.325	12.4237	2.14182	12.2484	12.6462	10.3011
899	赣能股份	35760	3.14125e+08			3.0938e+08	3.29549e+08	2.68663e+08	2.35045e+08	1.82027e+08	1.11345e+08	1.09948e+08	1.14101e+08	1.04021e+08	1.47554e+09	1.3165e+09	1.84667e+09	2.73525e+09	2.77305e+09	2.60835e+09	2.25801e+09	1.88968e+09	1.65409e+09	1.98036e+09	2.39613e+09	1.98043e+09	6.7373e+09	6.3933e+09	6.46016e+09	6.6842e+09	6.18211e+09	6.13745e+09	5.95092e+09	5.97408e+09	7.56768e+09	7.31947e+09	7.57989e+09	7.35157e+09	72.3131	73.1024	63.1306	50.3066	42.9067	40.2351	41.0555	43.3673	40.5503	30.3414	17.9622
900	现代投资	36188	4.90096e+07	4.33288e+07	43300000	4.9125e+07	7.35033e+07	1.10848e+08	5.01218e+08	4.84775e+08	4.72683e+08	4.78072e+08	4.9657e+08	5.69776e+08	7.72094e+08	9.15734e+08	1.1276e+09	1.90177e+09	4.23942e+09	3.19855e+09	4.44995e+09	5.67446e+09	7.56537e+09	7.31379e+09	6.24658e+09	1.525e+10	5.16653e+09	5.63176e+09	6.48985e+09	8.04022e+09	1.17421e+10	1.60909e+10	1.7321e+10	1.8697e+10	2.20166e+10	2.2998e+10	2.47071e+10	3.55485e+10	56.4303	52.1967	47.0013	34.4617	30.9588	67.7627	58.3224	51.1731	44.9599	46.9562	57.35
901	航天科技	36251	2.39634e+06		1.51982e+06	2.92982e+06	4.82245e+06	1.0847e+07	1.83688e+07	7.59923e+06	3.10674e+07	1.67255e+07	1.46822e+07	2.95651e+07	9.43636e+07	9.2355e+07	215303277	2.4659e+08	4.27373e+08	4.3143e+08	5.40294e+08	5.65232e+08	1.41061e+09	1.65619e+09	1.73314e+09	1.90379e+09	4.34148e+08	4.37911e+08	1.06497e+09	1.16213e+09	1.35438e+09	1.62159e+09	2.12742e+09	2.12963e+09	5.72981e+09	6.26969e+09	6.49552e+09	7.00766e+09	13.8339	12.5881	17.0464	16.3492	17.3951	39.3496	15.5537	3.08426	13.8939	11.0174	11.3888
902	新洋丰	36258	3.12581e+07	2.25633e+07	2.22169e+07	3.35804e+07	4.0405e+07	4.40476e+07	5.80783e+07	1.5635e+07	744649	400863	791225	4.231e+06	7.34065e+08	8.62752e+08	8.81039e+08	8.04534e+08	7.84878e+08	1.03778e+09	2.08541e+09	1.90313e+09	2.45313e+09	2.79132e+09	2.51144e+09	2.48223e+09	1.20634e+09	1.27852e+09	1.29734e+09	1.21446e+09	1.14777e+09	1.33565e+09	5.18612e+09	6.97049e+09	7.88901e+09	8.74522e+09	8.99885e+09	9.71808e+09	2.65135	1.48393	0	0	0	0	7.32259	0	0.145784	0.100738	0.0456197
903	云内动力	36265	2.88733e+07		2.478e+07	2.98569e+07	5.57886e+07	8.30675e+07	8.65786e+07	1.03633e+08	1.14099e+08	8.7912e+07	1.37449e+08	1.39111e+08	9.35844e+08	1.34886e+09	1.83487e+09	1.78746e+09	1.78705e+09	1.69083e+09	1.81938e+09	2.2676e+09	3.00772e+09	4.979e+09	6.12738e+09	6.67023e+09	3.75972e+09	4.30071e+09	4.54454e+09	4.44484e+09	5.49751e+09	5.53504e+09	6.42922e+09	7.11245e+09	8.66854e+09	1.07861e+10	1.23291e+10	1.25245e+10	22.7589	17.1369	0	0	34.5797	35.682	34.522	32.337	25.9618	4.43258	7.85706
905	厦门港务	36279	2.7789e+07	1.3007e+07	6.69526e+06	1.27181e+07	1.31017e+07	2.02181e+07	3.1676e+07	2.34632e+07	2.55124e+07	6.95022e+07	1.22785e+08	1.21355e+08	1.24113e+09	1.23085e+09	1.19254e+09	1.23075e+09	1.38225e+09	1.47189e+09	1.78274e+09	1.32882e+09	2.74866e+09	2.9742e+09	4.26305e+09	3.8496e+09	2.93176e+09	2.92714e+09	2.97936e+09	3.15744e+09	3.62533e+09	4.18896e+09	5.09319e+09	5.16934e+09	7.39015e+09	8.08308e+09	8.55253e+09	9.7695e+09	3.05608	2.86328	2.59425	2.15647	2.24139	7.20387	13.3493	27.3911	28.9533	29.5906	9.36174
906	浙商中拓	36348	3.48122e+07		3.40955e+07	1.02916e+08	5.8475e+07	4.29646e+07	9.08114e+07	9.12251e+07	1.72589e+08	3.1979e+08	3.54947e+08	3.69021e+08	1.23581e+09	1.4798e+09	2.19687e+09	2.92624e+09	2.45446e+09	2.75579e+09	3.74086e+09	3.89477e+09	5.04301e+09	7.72941e+09	8.42467e+09	1.12085e+10	1.67703e+09	1.85403e+09	3.3316e+09	4.30451e+09	3.87817e+09	4.36349e+09	5.46425e+09	6.01447e+09	7.28339e+09	1.07584e+10	1.164e+10	1.47135e+10	2.19963	0	0	0	1.40482	6.29068	7.08314	8.24187	6.59889	3.61337	2.82861
908	景峰医药	36194	2.89315e+07	3.09358e+07	1.99139e+07	1.98256e+07	2.03607e+07	6142797	2.85128e+07	4.98446e+07	6.84491e+07	9.34533e+07	8.46218e+07	1.05025e+08	4.50298e+08	3.31891e+08	2.94419e+08	4.15279e+08	4.26241e+08	3.27555e+08	7.9785e+08	9.69656e+08	1.29267e+09	1.04743e+09	1.38309e+09	1.66841e+09	9.89235e+08	7.84806e+08	4.71373e+08	4.21448e+08	3.70133e+08	3.3678e+08	1.9138e+09	3.44265e+09	5.13401e+09	4.86876e+09	5.22711e+09	4.35007e+09	29.5225	49.2405	27.7611	0	0	0	9.0188	15.4344	47.1692	52.1317	38.7481
909	数源科技	36287	1.59794e+07	9.40841e+06	1.70543e+07	2.56438e+07	2.93019e+07	3.55291e+07	1.92887e+07	3.77333e+07	4.10814e+07	5.15057e+07	8.17863e+07	8.29553e+07	1.64766e+09	1.4392e+09	1897337469	1.69776e+09	2.64154e+09	2.69979e+09	3255402455	2.72722e+09	2.44549e+09	1.65553e+09	1.98719e+09	1.27763e+09	2.35124e+09	2.03077e+09	2.66851e+09	3.2092e+09	3.57825e+09	4.6967e+09	5.11324e+09	4.39522e+09	4.66417e+09	3.92646e+09	3.24141e+09	3.23951e+09	5.71848	0.00256705	7.33051	32.7534	8.17073	29.836	22.9022	22.1713	28.8302	37.7966	0.00186024
910	大亚圣象	36341	3.34835e+08	2.53724e+08	2.56582e+08	3.27024e+08	3.20351e+08	2.44007e+08	2.18537e+08	1.70335e+08	6.95371e+07	3.64977e+07	1.28808e+07	1.23637e+07	5.07534e+09	4.92255e+09	4.74622e+09	5.20903e+09	4.89746e+09	4.83699e+09	5.08323e+09	4.01147e+09	2.90326e+09	2.67206e+09	2.4333e+09	2.69128e+09	8.64856e+09	7.81259e+09	8.6031e+09	9.08155e+09	8.79027e+09	8.75766e+09	8.18892e+09	6.47541e+09	5.93162e+09	6.34182e+09	6.9377e+09	8.00383e+09	12.5808	7.16637	18.4604	16.3033	15.964	13.7705	0.432631	1.01184	0	0	0
911	南宁糖业	36307	1.24992e+08	1.1273e+08	9.81293e+07	1.63192e+08	2.03154e+08	2.23035e+08	1.84249e+08	1.49723e+08	1.83849e+08	2.05785e+08	2.59819e+08	2.52399e+08	2.66999e+09	2.05258e+09	2.63825e+09	3.12819e+09	3.85748e+09	3.29001e+09	2.3931e+09	3.29083e+09	3.97523e+09	4.10896e+09	4.43692e+09	4.60645e+09	4.11496e+09	3.91193e+09	4.31277e+09	4.71153e+09	5.86739e+09	5.78039e+09	4.50706e+09	5.68501e+09	6.71339e+09	7.38882e+09	5.81622e+09	5.34196e+09	0.755045	13.3222	1.58971	0.114678	16.8778	21.6056	25.7521	14.9406	16.4714	26.069	17.7498
912	泸天化	36314	1.23802e+08	9.41872e+07	9.11545e+07	1.08895e+08	1.85316e+08	2.80157e+08	3.74605e+08	2.0006e+08	2.47753e+08	2.43253e+08	4.25465e+07	2.97605e+07	3.57231e+09	2.81793e+09	1.92565e+09	2.73101e+09	5.31852e+09	5.97491e+09	6.42267e+09	4.03574e+09	4.23022e+09	4.35101e+09	1.20139e+09	7.14607e+08	7.89154e+09	7.32946e+09	7.27853e+09	9.20445e+09	1.27499e+10	1.38079e+10	1.26434e+10	8.28648e+09	7.66463e+09	5.95596e+09	7.04395e+09	6.78177e+09	15.3759	21.5879	50.5837	51.9728	44.0681	45.1317	41.9978	45.2386	42.4924	39.3603	44.5487
913	钱江摩托	36294	6.94667e+07		1.15152e+07	1.13068e+07	1.65115e+07	1.17665e+07	2.85373e+07	1.32919e+07	5.76075e+06	3.51978e+06	8.07519e+06	8142598	1.79757e+09	1.43759e+09	1.08819e+09	1.14852e+09	1.40125e+09	1.58807e+09	1.20459e+09	1.05614e+09	9.92197e+08	1.16535e+09	1.618e+09	1.91091e+09	3.05429e+09	2.8001e+09	3.78931e+09	3.8439e+09	3.96576e+09	4.10964e+09	3.63426e+09	3.42827e+09	3.59332e+09	3.91836e+09	4.36643e+09	4.71278e+09	0.450937	0.5667	51.3299	48.1062	0.827911	0.931994	7.29341	8.02758	3.61003	1.42531	0.0247016
915	华特达因	36320	2.86545e+07		1.8321e+07	1.42348e+07	1.32085e+07	1.14672e+07	8.74528e+06	7.80836e+06	2.27028e+06	1.53014e+06	1.20827e+06	1.22508e+06	4.7915e+08	4.23308e+08	3.8592e+08	2.93995e+08	3.17929e+08	3.91634e+08	4.61682e+08	3.91638e+08	5.23818e+08	5.47976e+08	4.82768e+08	5.08903e+08	1.03991e+09	1.1097e+09	1.13838e+09	1.15956e+09	1.34188e+09	1.59174e+09	1.95467e+09	2.08091e+09	2.48221e+09	2.77501e+09	2.89971e+09	3.15246e+09	19.6983	27.384	21.0536	24.6797	19.4018	7.4969	0.529188	0.373742	0	0	0
917	电广传媒	36244	2.34489e+08	1.94858e+08	2.72408e+08	3.21496e+08	3.54149e+08	4.17758e+08	1.72053e+08	2.9664e+08	2.92626e+08	3.51188e+08	3.90126e+08	3.3518e+08	3.9103e+09	3.18034e+09	3.25428e+09	2.96654e+09	3.74481e+09	3.2736e+09	3.75471e+09	5.53812e+09	4.99787e+09	7.35629e+09	7.02501e+09	5.31211e+09	7.92235e+09	9.27018e+09	1.15838e+10	1.12279e+10	1.33576e+10	1.69414e+10	1.57735e+10	2.01526e+10	2.25168e+10	2.37478e+10	2.32688e+10	2.23986e+10	28.9498	49.1519	53.9742	59.0066	58.1212	53.585	33.4653	33.645	50.6915	40.5193	41.4014
918	嘉凯城	36361	6.40754e+07	1.56831e+08	1.11897e+08	2.78562e+08	3.49212e+08	3.19689e+08	3.68336e+08	6.23858e+08	1.00566e+09	1.10665e+09	6.84929e+08	7.84174e+08	1.74892e+09	8.62482e+09	1.03482e+10	1.15744e+10	1.66415e+10	1.79356e+10	2.15065e+10	2.36774e+10	2.5409e+10	1.51053e+10	1.35561e+10	1.23197e+10	1.32569e+09	1.46348e+10	2.08069e+10	2.53015e+10	2.83184e+10	3.21912e+10	3.67231e+10	3.46843e+10	3.55914e+10	2.61193e+10	1.88527e+10	1.9025e+10	0.259048	21.7352	25.7926	38.108	23.792	29.4157	27.9262	22.7123	16.5524	24.05	9.00435
919	金陵药业	36482	541057	275641	2.8084e+06	6.2025e+06	9.51484e+06	1.02977e+07	8.66886e+06	6.34694e+06	6.5146e+06	9.70384e+06	2.64968e+06	426187	3.00103e+08	3.82929e+08	5.27172e+08	6.15299e+08	6.99493e+08	6.78226e+08	8.35517e+08	8.96837e+08	7.78419e+08	7.79613e+08	6.08112e+08	6.77337e+08	2.2028e+09	2.45552e+09	2.74377e+09	2.95828e+09	3.19888e+09	3304398493	3.62222e+09	3.85026e+09	3.85788e+09	3.85697e+09	3.88494e+09	4.15834e+09	7.38792	4.32249	3.03381	2.79862	2.60797	5.29692	1.83089	1.13168	1.18189	0.925742	0
920	沃顿科技	36327	1.12824e+07	8.49411e+06	5.15111e+06	3.4544e+06	4.5626e+06	5.9832e+06	5.86831e+06	2.38445e+06	6.21194e+06	19351920	3.01308e+07	3.05275e+07	4.13968e+08	3.62827e+08	4.67011e+08	8.19497e+08	7.39338e+08	1.03409e+09	2.57198e+08	4.25245e+08	6.03377e+08	5.53722e+08	5.07957e+08	4.55664e+08	1.41371e+09	1.56492e+09	1.4576e+09	1.86857e+09	1.99508e+09	2.47121e+09	1.5721e+09	1.67315e+09	1.78725e+09	1.81865e+09	2.01603e+09	2.18308e+09	20.8073	20.9939	0.131442	0.0893008	0.0840994	0	0	0	13.1861	18.5538	39.8355
921	海信家电	36354	6.11e+07	6.26194e+07	4.22293e+07	4.39833e+07	4.21779e+07	2.12462e+06	1.50032e+07	1.15816e+07	7.95529e+06		3.9875e+06	3.00097e+06	4.50702e+09	4.93576e+09	6.82618e+09	6.16216e+09	6.95839e+09	8.3642e+09	8.86137e+09	9.44595e+09	1.33616e+10	1.41091e+10	1.35065e+10	2.08384e+10	3.77909e+09	4.34822e+09	8.01897e+09	7.63544e+09	9.20033e+09	1.19647e+10	1.32668e+10	1.42928e+10	1.90551e+10	2.16075e+10	2.18279e+10	3.39907e+10	0	0	0	0	0	0	0	0	0	0	0
922	佳电股份	36329	7.44658e+06		4.7305e+06	5.45395e+06	2.09306e+06		3.32321e+06	578882		80449.6	71992		2.49333e+08	2.65753e+08	2.57273e+08	3.16925e+08	1.32532e+09	1.27274e+09	1.49825e+09	1.31545e+09	1.31031e+09	1.09161e+09	1.18781e+09	1.19115e+09	3.84776e+08	3.40435e+08	3.33603e+08	3.47382e+08	2.83256e+09	2.78406e+09	3.79843e+09	3.2476e+09	2.80668e+09	2.7484e+09	3.23339e+09	3.5719e+09	1.66756	1.67536	1.72857	1.66996	8.31917	7.8697	10.5383	4.28359	4.29683	4.94004	4.21243
923	河钢资源	36355	1.85708e+07	1.6737e+07	1.38748e+07	1.15361e+07	7.92048e+06	8.33716e+06	1.19673e+07	2.5228e+07	2.17841e+07	1.05583e+08	9.77081e+07	6.79531e+07	4.92952e+08	5.11772e+08	4.36626e+08	6.53943e+08	7.9815e+08	9.81697e+08	9.91995e+08	1.01789e+09	9.69248e+08	2.67191e+09	2.11049e+09	1.00343e+09	9.61487e+08	1.06577e+09	1.1206e+09	1.28109e+09	1.44497e+09	1.52729e+09	1.4652e+09	1.4608e+09	1.40915e+09	1.35785e+10	1.23834e+10	1.28433e+10	0.783318	0.67301	0.647929	0.411243	0.297232	0.214975	0.177205	0.138516	1.79938	0.372906	2.71881
925	众合科技	36322			3.37033e+07	4.84144e+07	7.08064e+07	6.7921e+07	8.17406e+07	8.15952e+07	7.78148e+07	9.77495e+07	1.12238e+08	1.38805e+08	1.04386e+08	1.47669e+09	1.2712e+09	1.47891e+09	1.65551e+09	1.86232e+09	2.27722e+09	2.97858e+09	2.66014e+09	2.99898e+09	3.38105e+09	3.84493e+09	2.34468e+08	2.22594e+09	2.29166e+09	2.85381e+09	3.07609e+09	3.07272e+09	3.55498e+09	4.30861e+09	4.01183e+09	6.01559e+09	6.46569e+09	7.32674e+09	0	10.8814	24.2287	18.7872	17.714	11.6544	8.34632	3.08026	6.67003	15.7629	14.9082
926	福星股份	36329	1.07252e+08	1.82281e+08	4.2214e+08	6.37955e+08	7.2827e+08	7.04764e+08	1.01672e+09	1.44004e+09	1.39436e+09	1.77026e+09	1.75295e+09	1.75307e+09	1.74505e+09	2.8556e+09	4.70635e+09	9.8747e+09	1.33171e+10	1.12837e+10	1.25948e+10	1.47841e+10	1.4907e+10	1.80914e+10	1.90103e+10	2.4822e+10	7.21612e+09	9.4453e+09	1.55281e+10	2.19102e+10	2.54975e+10	2.7111e+10	2.87788e+10	3.93952e+10	4.55375e+10	4.90024e+10	4.74791e+10	5.10777e+10	51.6754	47.2539	53.6906	31.5683	25.9057	37.0809	36.1111	45.9398	53.0373	47.7114	42.3251
927	中国铁物	36368	6.29724e+07	6.42402e+07	5.7826e+07	8.69849e+07	7.90869e+07	1.02243e+08	1.3477e+08	1.56978e+08	7.00374e+07	6.63274e+07	1.0938e+08	5.59867e+07	4.01077e+09	4.55733e+09	4.72936e+09	4.77297e+09	4.68275e+09	4.33974e+09	4.61596e+09	4.25716e+09	2.42832e+09	4.49788e+09	4.07778e+09	2.43016e+09	7.3505e+09	8.06692e+09	9.07931e+09	9.19414e+09	8.99353e+09	8.19028e+09	6.80368e+09	5.90392e+09	4.70929e+09	4.9003e+09	4.51453e+09	1.94653e+09	0	0	0	0.703097	0	0	0	0	15.2509	5.47372	3.673
928	中钢国际	36231	9.1686e+07		5.95644e+07	7.17827e+07	9.25852e+07	9.1608e+07	1.53821e+08	4.17575e+07	5.95833e+07	6.98665e+07	6.02342e+07	1.27647e+08	1.62087e+09	1.42132e+09	1.42387e+09	1.5176e+09	1.62486e+09	1.72746e+09	8.28778e+09	1.05611e+10	9.31768e+09	8.75289e+09	1.075e+10	1.27979e+10	2.58047e+09	2.49256e+09	2.41585e+09	2.47614e+09	2.44938e+09	2.11292e+09	1.07088e+10	1.3445e+10	1.36756e+10	1.35477e+10	1.55681e+10	1.83264e+10	0	0	0	0	0	0	0	0	0.825836	1.2002	1.3001
929	兰州黄河	36334	2.79246e+07		1.17905e+07	1.42508e+07	9.81143e+06	1.16319e+07	8.68233e+06	9.19691e+06	6.57654e+06	4.12565e+06	3.65091e+06	4.27969e+06	3.84632e+08	4.23249e+08	4.53341e+08	3.30125e+08	3.8386e+08	3.73699e+08	4.03294e+08	4.06541e+08	3.61593e+08	3.04953e+08	2.83517e+08	2.76218e+08	1.1521e+09	1.21063e+09	1.39472e+09	1.25752e+09	1.39204e+09	1.43914e+09	1.52767e+09	1.59323e+09	1.52184e+09	1.46587e+09	1.37744e+09	1.37196e+09	7.1765	0	0	0	7.12702	9.48738	1.68473	0	0	0	0
930	中粮科技	36353	2.86558e+08	2.30857e+08	1.62742e+08	1.90597e+08	1.93397e+08	1.54744e+08	1.48165e+08	1.77558e+08	1.56027e+08	1.06419e+08	1.63129e+08	1.62121e+08	4.55267e+09	3.83271e+09	3.8823e+09	2.92144e+09	2.84734e+09	2.62693e+09	3.00588e+09	2.96648e+09	2.78447e+09	3.25332e+09	9.80488e+09	6.54125e+09	7.20407e+09	6.76665e+09	6.92291e+09	6.47736e+09	6.85913e+09	6.55139e+09	6.8642e+09	5.64821e+09	5.43501e+09	5.95589e+09	2.02876e+10	1.71569e+10	11.7647	12.7332	9.58515	16.5239	23.5445	22.6372	18.4313	26.6869	24.8258	18.1064	6.9145
931	中关村	36353	7.15312e+07	6.84865e+07	5.35334e+07	7.38335e+07	8.15967e+07	7.60525e+07	7.22664e+07	7.16653e+07	8.21759e+07	6.74692e+07	4.53063e+07	5.26541e+07	3.1282e+09	2.8738e+09	3.07474e+09	3.37333e+09	3.08731e+09	3.6866e+09	1.64171e+09	1.76662e+09	1.65667e+09	1.54383e+09	1.33192e+09	1.43096e+09	4.01577e+09	3.80873e+09	4.01069e+09	4.33262e+09	4.19614e+09	4.34544e+09	2.51463e+09	2.75685e+09	3.147e+09	3.64898e+09	3.52762e+09	3.58205e+09	1.02793	0.528253	0.422535	3.48084	6.72276	0.249323	8.18972	5.81078	15.6384	13.0467	15.6122
932	华菱钢铁	36375	1.54673e+09	1.52069e+09	1.72269e+09	2.27218e+09	2.13859e+09	1.85308e+09	2.09997e+09	2.06693e+09	1.89157e+09	1.86958e+09	1.69363e+09	1.06276e+09	2.44309e+10	2.92603e+10	4.34181e+10	6.0315e+10	4.67571e+10	5.0381e+10	5.21519e+10	6.03119e+10	5.68863e+10	4.79204e+10	3.81291e+10	4.73551e+10	5.0661e+10	6.43547e+10	7.47159e+10	8.59692e+10	6.56382e+10	7.07906e+10	7.3091e+10	7.64989e+10	7.0946e+10	7.49298e+10	7.52355e+10	8.29283e+10	27.2909	36.6718	27.1771	14.3856	12.3103	11.9287	9.7395	7.506	6.78639	19.5354	20.7099
933	神火股份	36403	4.42692e+08	4.63949e+08	6.55625e+08	8.58243e+08	1.60251e+09	1.49735e+09	1.97776e+09	1.8336e+09	1.81441e+09	2.13534e+09	2.14279e+09	1.80541e+09	8.73257e+09	9.74005e+09	1.17836e+10	1.68799e+10	2.32515e+10	2.47271e+10	3.11436e+10	3.14856e+10	3.41649e+10	3.75207e+10	4.09485e+10	3.62934e+10	1.54439e+10	1.8955e+10	2.46677e+10	3.00772e+10	3.9706e+10	4.34135e+10	5.11355e+10	5.04375e+10	5.17615e+10	5.39322e+10	5.34685e+10	4.93936e+10	23.2267	31.3475	35.8705	26.2521	20.6364	22.7132	23.1404	24.1939	21.8982	17.1366	8.88604
935	四川双马	36396	3.92093e+07	2.70647e+07	2.52762e+07	5.54349e+07	5.00594e+07	5.54529e+07	6.30604e+07	9.69637e+07	7.62746e+07	7.49403e+07	4.07574e+07	6.00457e+06	5.67025e+08	3.61235e+08	5.87325e+08	1.29713e+09	1.39068e+09	1.2988e+09	8.88144e+08	1.74928e+09	2.00826e+09	2.45272e+09	6.77475e+08	6.24219e+08	9.86774e+08	9.74015e+08	1.32077e+09	4.94292e+09	4.89481e+09	4.81765e+09	4.70726e+09	5.45149e+09	5.40985e+09	6106281955	4.17182e+09	4.85314e+09	23.2738	25.1069	25.8708	14.6407	6.1973	0.425259	26.1161	16.3023	0	0	0
936	华西股份	36382	8.65798e+07	5.14332e+07	6.15568e+07	5.99653e+07	5.27395e+07	4.29575e+07	3.59302e+07	3.23559e+07	6.96376e+07	1.78955e+08	4.01349e+08	2.98299e+08	1.33096e+09	1.45086e+09	1.42601e+09	1.05406e+09	9.16274e+08	8.29726e+08	9.42657e+08	8.24391e+08	1.49776e+09	1.64019e+09	2.40541e+09	2.31684e+09	2.59977e+09	2.7917e+09	3.54026e+09	3.01855e+09	2.97405e+09	2.85493e+09	3.47817e+09	3.89815e+09	8.7588e+09	1.11301e+10	1.20395e+10	1.31708e+10	0	0	0	0	0	0	0	0	31.704	45.9507	35.5536
937	冀中能源	36412	4.55777e+07	2.25341e+08	3.12778e+08	6.73253e+08	7.90942e+08	8.16053e+08	8.03313e+08	7.09398e+08	6.36309e+08	6.88088e+08	7.69286e+08	7.6525e+08	3.60334e+09	7.2519e+09	1.01674e+10	1.38409e+10	1.39058e+10	1.59977e+10	1.28831e+10	1.48238e+10	1.51977e+10	1.45972e+10	1.47783e+10	1.31378e+10	1.11106e+10	2.11104e+10	2.52286e+10	3.80532e+10	4.01075e+10	41101924491	4.17235e+10	4.07081e+10	4.35167e+10	4.57787e+10	4.57661e+10	4.54584e+10	15.7413	29.3758	16.7726	32.7317	31.0793	25.474	33.1898	23.6246	30.7323	37.208	34.8884
938	紫光股份	36468	5.22617e+07	3.23456e+07	2.83902e+07	3.60765e+07	3.49988e+07	5.16333e+07	6.96858e+07	6.92977e+07	4.63892e+07	1.05297e+08	1.57996e+08	2.46424e+08	1.18847e+09	9.68654e+08	1.05767e+09	1.16165e+09	1.45455e+09	1.88231e+09	2.4161e+09	3.3865e+09	9.19107e+09	1.23632e+10	1.6071e+10	2.08806e+10	2.21218e+09	1.98123e+09	2.0303e+09	2.1311e+09	2.69173e+09	3.22179e+09	4.66992e+09	6.28352e+09	3.71037e+10	4.25757e+10	4.85596e+10	5.47393e+10	0.919459	11.063	6.77967	5.59089	3.46577	2.06585	0.950762	0	0.233681	2.62564	5.30412
948	南天信息	36447	3.28572e+07		2.00052e+07	3.47502e+07	2.52031e+07	2.65292e+07	2.65109e+07	2.66504e+07	1.82753e+07	2.30695e+07	2.6321e+07	2.80548e+07	9.3555e+08	8.58284e+08	9.57996e+08	8.14966e+08	8.39191e+08	1.0727e+09	1.12164e+09	9.75376e+08	1.1228e+09	1.27524e+09	1.28287e+09	2.14485e+09	2.0993e+09	2.09301e+09	2.389e+09	2.18666e+09	2191719132	2.56727e+09	2.60624e+09	2.60762e+09	2.62434e+09	2.7751e+09	3.09693e+09	4.0363e+09	0.870083	0.855416	8.00657	2.95597	0.603785	2.24079	1.45169	12.5465	0.239555	0.150431	0.142745
949	新乡化纤	36454	1.10245e+08		9.53659e+07	1.02984e+08	1.29695e+08	1.15635e+08	1.20057e+08	1.03268e+08	8.13802e+07	6.04669e+07	9.87593e+07	1.29829e+08	1.95492e+09	2.13694e+09	2.19172e+09	2.40284e+09	2.39014e+09	1.79072e+09	1.78964e+09	1.16456e+09	1.50591e+09	1.34818e+09	2.4802e+09	2179203069	3.42791e+09	3.84846e+09	4.46374e+09	4.75672e+09	4.42103e+09	4.30746e+09	4.46853e+09	4.97812e+09	5.69717e+09	6.47936e+09	7.87795e+09	8.1304e+09	7.12618	12.3372	14.428	16.484	11.1645	29.3158	10.2589	50.1918	26.3373	51.8693	38.68
950	重药控股	36419	8.98285e+06	7.13438e+06	4.06694e+07	8.83081e+07	7.16193e+07	9.41508e+07	1.14688e+08	2.40885e+08	2.03797e+08	2.40956e+08	1.87326e+08	4.31982e+08	4.1533e+08	3.68129e+08	4.0743e+08	4.72035e+08	5.55068e+08	1.28023e+09	1.52599e+09	1.6815e+09	1.88538e+09	7.70448e+09	1.08485e+10	1.51931e+10	2.4907e+09	3.72836e+09	4.10695e+09	4.32523e+09	5.18329e+09	6.54974e+09	6.83093e+09	6.08683e+09	5.46017e+09	1.52049e+10	2.01149e+10	2.548e+10	72.431	74.4358	76.3396	73.9592	76.9179	66.9219	65.9669	58.8754	54.8227	1.00121	8.4509
951	中国重汽	36489	1.36014e+08	1.46053e+08	2.7164e+08	387567328	2.93305e+08	191423484	213086715	2.09351e+08	2.04754e+08	2.72215e+08	2.08582e+08	1.90652e+08	8.79328e+09	1.11977e+10	1.50736e+10	1.21362e+10	7.48188e+09	9.96016e+09	1.06424e+10	1.08195e+10	1.47082e+10	2.04381e+10	1.50001e+10	1.59502e+10	1.17939e+10	1.60628e+10	1.97046e+10	1.874e+10	1.37465e+10	1.57486e+10	1.66956e+10	1.69623e+10	2.03167e+10	2.70295e+10	2.20565e+10	2.40034e+10	0.450526	9.76795	0	11.7562	16.7905	6.34097	6.7916	5.92002	0	0	0
952	广济药业	36476	4.97898e+06		1.28154e+07	2.10665e+07	2.48844e+07	2.87819e+07	2.50139e+07	3.58036e+07	3.62675e+07	3.3669e+07	3.06912e+07	3.51153e+07	3.78941e+08	3.28779e+08	4.04553e+08	5.20474e+08	6.37122e+08	6.89326e+08	6.93891e+08	5.61026e+08	7.94977e+08	7.62707e+08	7.27994e+08	7.01607e+08	1.20706e+09	1.30384e+09	1.38442e+09	1.50666e+09	1.55597e+09	1.55183e+09	1.58247e+09	1.62072e+09	1.63388e+09	1.64188e+09	1.69329e+09	1.76651e+09	0	29.3019	22.3552	16.0963	15.6585	9.73574	30.9584	44.4635	13.6054	9.17709	6.75217
953	河化股份	36496	2.10799e+07	2.14899e+07	3.40222e+07	3.78117e+07	3.14331e+07	5.86612e+07	6.58225e+07	5.14707e+07	3.85763e+07	2.60926e+07	2.48762e+07	2.45118e+07	6.11134e+08	8.58522e+08	8.58365e+08	1.19723e+09	1.1056e+09	1.458e+09	1.28819e+09	1.2639e+09	8.72199e+08	7.91027e+08	6.34407e+08	2.96157e+08	1057473367	1.14599e+09	1.11829e+09	1.64233e+09	2.07244e+09	2.18832e+09	1.5936e+09	1.40969e+09	7.85176e+08	8.17878e+08	3.87182e+08	3.44684e+08	22.199	14.663	11.7418	4.62692	6.68172	3.36433	2.64745	1.23802	0	0	0
955	欣龙控股	36503	1.29311e+07	1.27732e+07	1.04235e+07	1.2038e+07	2.36947e+07	2.68296e+07	2.41828e+07	1.42188e+07	1.95086e+07	2.94676e+07	2.51424e+07	2.88576e+07	2.15809e+08	2.78192e+08	2.65325e+08	3.80521e+08	2.63606e+08	1.74397e+08	2.307e+08	2.46448e+08	2.26287e+08	3.18167e+08	3.67701e+08	3.21532e+08	6.58587e+08	6.40495e+08	5.80926e+08	7.27289e+08	1.05968e+09	1.00741e+09	1.00061e+09	1.09173e+09	1.18627e+09	1.32908e+09	1.13631e+09	1.19078e+09	49.7715	31.9785	23.7312	27.778	19.7471	47.8259	18.007	36.2663	43.8034	41.4287	22.2204
957	中通客车	36538	1.9535e+07	1.26366e+07	1.06429e+07	1.32718e+07	1.71185e+07	2.05728e+07	3.0902e+07	6.94723e+07	1.28173e+08	1.07553e+08	1.91498e+08	1.2147e+08	9.3623e+08	6.90851e+08	9.89549e+08	1.52062e+09	1.82931e+09	2.07611e+09	2.91205e+09	4.34906e+09	4.82321e+09	8.19156e+09	7.65206e+09	7.93616e+09	1.47824e+09	1.37148e+09	1.63689e+09	2.26855e+09	2.71031e+09	3.25532e+09	4.22696e+09	7.05887e+09	8.08203e+09	1.24262e+10	1.22472e+10	1.20705e+10	1.36751	16.1097	5.64032	6.17494	5.64138	9.9712	3.14699	4.77763	0.104432	7.77876	12.3543
958	电投产融	36517	9.00473e+07		9.50272e+07	9.78439e+07	9.9806e+07	4.47729e+07	4.15752e+07	1.13491e+08	5.88673e+07	7.73359e+07	1.87299e+08	2.93861e+08	1.14443e+09	1.21933e+09	1.48892e+09	1.72851e+09	1.7992e+09	1.32046e+09	8.16796e+08	1.44053e+09	1.2778e+09	2.52771e+09	2.78477e+09	4.22289e+10	2.86033e+09	1.6915e+09	1.54513e+09	1.41727e+09	1.37903e+09	2.26518e+09	2.18988e+09	5.30137e+09	5.30162e+09	7.47049e+09	1.08114e+10	7.95501e+10	27.1808	24.6145	14.9118	10.8805	8.92474	10.0073	34.2328	34.9254	32.8521	33.1293	53.234
959	首钢股份	36510	2.47126e+08	2.09233e+08	2.74916e+08	2.05886e+08	2.22377e+08	2.18037e+08	9.79546e+08	8.64106e+08	2.61124e+09	2.70334e+09	2.63471e+09	2.77952e+09	5.85117e+09	6.84469e+09	5.43093e+09	4.83687e+09	4.98846e+09	6.27939e+09	2.57531e+10	2.79497e+10	5.2804e+10	6.05929e+10	6.90887e+10	7.29058e+10	1.74052e+10	1.85076e+10	1.75493e+10	1.64915e+10	1.61184e+10	1.57715e+10	6.15463e+10	6.65385e+10	1.27206e+11	1.34159e+11	1.35106e+11	1.41371e+11	38.1069	33.836	38.8262	42.6841	39.2986	23.8857	8.11035	14.2433	32.8093	27.5412	23.2617
960	锡业股份	36577	2.64294e+08	1.66934e+08	1.80242e+08	3.2412e+08	4.8113e+08	7.0135e+08	7.99581e+08	7.86194e+08	6.92645e+08	6.10901e+08	7.60344e+08	7.62792e+08	3.17544e+09	2.88501e+09	5.18333e+09	9.24315e+09	1.57777e+10	1.34476e+10	1.23847e+10	1.42757e+10	1.58027e+10	1.57837e+10	14021269213	1.75758e+10	6.85757e+09	7.40152e+09	1.13311e+10	1.65453e+10	2.34454e+10	2.26576e+10	2.25817e+10	2.75979e+10	2.84252e+10	3.05529e+10	3.42522e+10	3.51373e+10	27.5795	39.5122	22.192	17.3468	12.3568	10.6463	15.7003	18.0226	12.844	8.77331	24.4506
961	中南建设	36586	9.39125e+07	6.19371e+07	1.02023e+08	2.36857e+08	4.72408e+08	4.04106e+08	4.36766e+08	3.21626e+09	2.84854e+09	3.4802e+09	4.95263e+09	6.58714e+09	2.40921e+09	1.1094e+10	1.57745e+10	2.24268e+10	3.53168e+10	4.12486e+10	6.00497e+10	6.20532e+10	6.93901e+10	1.17809e+11	1.75117e+11	2.16417e+11	3.59652e+09	1.71407e+10	2.41359e+10	3.35679e+10	4.78382e+10	6.51121e+10	8.42803e+10	9.62262e+10	1.17135e+11	1.75004e+11	2.35694e+11	2.90571e+11	0	15.6286	16.3666	15.9315	10.8841	25.356	15.8359	25.1731	31.2373	25.5744	18.6627
962	东方钽业	36545	1.56248e+07		4.80781e+07	8.64436e+07	8.96149e+07	8.88777e+07	8.90596e+07	7.60781e+07	5.14289e+07	3.07941e+07	2.5705e+07	1.32374e+07	6.90662e+08	1.07742e+09	1.46682e+09	1.34873e+09	1.39603e+09	1.89669e+09	1.63994e+09	1.18792e+09	1.2608e+09	6.16312e+08	6.13195e+08	1.8687e+08	2.19006e+09	2.88106e+09	3.53515e+09	4.56853e+09	4.62963e+09	4.74241e+09	4.11126e+09	3.16838e+09	2.82104e+09	2.04301e+09	1.80845e+09	1.64524e+09	23.0655	35.1256	27.9612	31.3399	32.2335	15.3088	16.3436	27.8145	1.98916	29.3914	2.94869
963	华东医药	36552			6.52047e+07	1.17539e+08	1.37028e+08	1.2811e+08	1.50082e+08	1.94088e+08	9.71352e+07	7.44673e+07	1.14937e+08	1.07194e+08	2.17974e+09	2.24386e+09	2.901e+09	3.97223e+09	4.09403e+09	4.54679e+09	6.27946e+09	6.84964e+09	5.78197e+09	6.11254e+09	7.39898e+09	8.39664e+09	3.09242e+09	3.56851e+09	4.25562e+09	5.84373e+09	6.53873e+09	7.67341e+09	9.0072e+09	1.14172e+10	1.44564e+10	1.59871e+10	1.92174e+10	2.1464e+10	0.614042	0.153859	0.0171833	1.72874	2.31136	2.14672	2.94947	15.9183	14.8325	13.8257	14.4487
965	天保基建	36622	545817	528054	3.45503e+06	8.86578e+06	1.10989e+07	2.19527e+06	1.42735e+06	1.65591e+07	4.20153e+07	8.0927e+07	8.54598e+07	5.60839e+07	1.45169e+09	1.96075e+09	2.31365e+09	2.10627e+09	2.16375e+09	2.48635e+09	8.79962e+08	1.40222e+09	2.10694e+09	3.13161e+09	3.2506e+09	2.68486e+09	3.31036e+09	3.90661e+09	4.72053e+09	4.70614e+09	4.61773e+09	5.29135e+09	5.13295e+09	6.61576e+09	8.39497e+09	1.03023e+10	9.6763e+09	9.1172e+09	7.63508	2.48664	11.3085	10.9178	0	7.44504	0	36.1046	42.9934	39.5219	27.0675
966	长源电力	36601	5.54364e+08		5.81758e+08	6.80719e+08	6.33177e+08	4.69404e+08	3.98041e+08	3.16354e+08	1.86357e+08	1.94663e+08	2.20798e+08	1.94134e+08	4.64357e+09	4.30335e+09	6.18932e+09	7.79499e+09	5.98366e+09	5.3848e+09	5.20576e+09	4.02244e+09	3.77866e+09	3.92243e+09	3.89268e+09	3.93517e+09	1.29937e+10	1.48258e+10	1.51385e+10	1.44646e+10	1.2361e+10	1.11629e+10	1.03926e+10	9.58202e+09	9.18513e+09	9.3568e+09	9.36257e+09	9.74366e+09	57.9891	51.399	41.473	32.5479	35.5478	31.1029	32.7637	34.0489	31.2366	33.5071	32.3647
967	盈峰环境	36615			2.73323e+07	4.91557e+07	6.94214e+07	6.06102e+07	6.78719e+07	5.83593e+07	7.12799e+07	9.61802e+07	1.33876e+08	1.16018e+08	4.45349e+08	4.25465e+08	5.57573e+08	1.24009e+09	9.23261e+08	1.4644e+09	1.00555e+09	1.89422e+09	1.98566e+09	3.0613e+09	8.97709e+09	8.08468e+09	9.4936e+08	1.00761e+09	1.10641e+09	2.04961e+09	1.85339e+09	2.45093e+09	2.53832e+09	5.45759e+09	6.02757e+09	8.14665e+09	2.44613e+10	2.48547e+10	1.92242	1.82427	1.33483	4.94258	0.626894	0.37992	0.480327	0.230092	18.4955	13.5092	7.05871
968	蓝焰控股	36699	2.42788e+07	2.04072e+07	2.75519e+07	5.61182e+07	5.87527e+07	1.73975e+08	2.91981e+08	5.48539e+08	1.50402e+08	1.60121e+08	1.40427e+08	1.26165e+08	1.80033e+09	1.63113e+09	1.90554e+09	2.55364e+09	3.53112e+09	5.18564e+09	6.08429e+09	5.87938e+09	3.11158e+09	3.24542e+09	2.55913e+09	2.6354e+09	4.81526e+09	5.21768e+09	6.67169e+09	7.61962e+09	9.45436e+09	1.17088e+10	1.54312e+10	1.25044e+10	6.22614e+09	7.35269e+09	7.97886e+09	8.80284e+09	1.03754	0	33.6119	27.5047	40.4044	36.1009	51.1961	49.6589	33.2393	19.0884	35.1588
969	安泰科技	36675	3.4693e+07	2.68411e+07	1.52185e+07	2.38421e+07	7.0658e+07	8.5186e+07	8.83929e+07	1.02754e+08	9.67964e+07	9.29663e+07	9.02907e+07	6.82245e+07	1.4239e+09	1.2937e+09	1.40021e+09	1.89931e+09	1.63875e+09	1.72354e+09	2.14918e+09	3.21375e+09	3.06982e+09	3.39059e+09	3.80799e+09	3.71893e+09	4.10256e+09	4.85592e+09	5.39802e+09	6.92225e+09	7.61227e+09	7.49778e+09	7.73309e+09	8.32721e+09	9.89521e+09	1.00178e+10	9.74414e+09	9.27111e+09	18.2895	39.3132	24.17	36.3405	43.6018	38.4794	34.0036	13.7447	19.9299	17.3485	8.78514
970	中科三环	36636	4.34207e+07	2.89065e+07	3.09996e+07	9.16458e+07	6.79377e+07	2.71129e+07	2.13184e+07	8.5701e+06	3.18763e+06	4.23663e+06	8.24877e+06	1.53939e+07	1.00833e+09	8.72442e+08	1.04057e+09	2.28859e+09	1.07528e+09	9.78974e+08	9.69499e+08	6.83418e+08	6.92951e+08	9.99503e+08	9.97373e+08	1.02159e+09	2468433967	2.41804e+09	2.79453e+09	4.96913e+09	5.17985e+09	5.40598e+09	5.38639e+09	5.32105e+09	5.58973e+09	6.12328e+09	6.29266e+09	6.46725e+09	0	0	0	0	15.1081	16.939	0	0	0	0	0
971	ST高升	36643	4.4203e+07	1.37581e+07	1.03825e+07	1.24013e+07	1.17787e+07	1.25824e+07	3883000	2934225	395478		0	0	5.94692e+08	5.23246e+08	5.8353e+08	5.82105e+08	4.72688e+08	1.33455e+08	1.05022e+08	1.42635e+08	2.91632e+08	2.1992e+08	7.70341e+08	5.70183e+08	7.65388e+08	7.52976e+08	7.18989e+08	7.121e+08	5.12897e+08	1.57956e+08	1.28883e+08	1.78043e+09	3.82059e+09	3.91778e+09	3.34861e+09	2.308e+09	2.5961	0	0	17.9099	0	0	0	0	0	0	0
972	*ST中基	36795	2.12617e+08		1.8099e+08	2.06628e+08	2.40301e+08	6.9321e+07	3.24786e+07	3.15045e+07	3.02004e+07	3.39742e+07	3.72621e+07	1.24793e+07	3.24625e+09	3.23539e+09	3.17023e+09	3.68559e+09	3.44226e+09	2.79867e+09	1.07711e+09	1.53579e+09	1.60535e+09	1.44794e+09	7.69697e+08	2.884e+08	5.69108e+09	5.71582e+09	5.54038e+09	4.45017e+09	3.72616e+09	2.70545e+09	1.97102e+09	2.62983e+09	2.41264e+09	2347205366	1.22669e+09	7.40282e+08	18.2436	26.1176	23.7575	15.5643	1.42788	4.49183	5.19002	0	0	0	0
973	佛塑科技	36671	1.57202e+08	1.21467e+08	9.9003e+07	1.16793e+08	1.07344e+08	9.38177e+07	9.17899e+07	8.54349e+07	8.49114e+07	7.90317e+07	7.09839e+07	5.94675e+07	2.60254e+09	2.60369e+09	2.39775e+09	2.7065e+09	1.85104e+09	1.23644e+09	1.33222e+09	1.37122e+09	1.21648e+09	2.62483e+09	2.5998e+09	1.18434e+09	4.1948e+09	4.18887e+09	4.45634e+09	5.13296e+09	4.68867e+09	5.10633e+09	5.21424e+09	4.87968e+09	4.87185e+09	5.5816e+09	5.84052e+09	4.13236e+09	7.39155	6.12388	15.0453	11.6709	25.9498	54.8695	50.9167	40.9754	44.4268	12.3938	16.8766
975	银泰黄金	36685	142875		390471					43350	3.42985e+06	2.05968e+06	4.20701e+07	2.92975e+07	3.11837e+08	2.08747e+08	2.56792e+08	2.40193e+08	6.6435e+08	2.16909e+08	2.87215e+08	2.53446e+08	2.12408e+08	1.26376e+08	5.2237e+08	1.07004e+09	1.22853e+09	1.14047e+09	1.16563e+09	1.22718e+09	1.65828e+09	4.7856e+09	4.94357e+09	4.90751e+09	4.89522e+09	5.41032e+09	1.06832e+10	1.18858e+10	0	0	0	0	0	0	0	0	0	64.4223	18.1926
976	华铁股份	36678	5.01846e+07	3.15178e+07	2.97434e+07	2.74111e+07	1.99982e+07	1.90713e+07	2.574e+07	1.8026e+07	2.3455e+07	2.39043e+07	2.2761e+07	2.07242e+07	9.05714e+08	9.84976e+08	1.07852e+09	6.32519e+08	5.38262e+08	5.11574e+08	4.64988e+08	4.91211e+08	8.23929e+08	8.24689e+08	7.64672e+08	1.52802e+09	1.62684e+09	1.61638e+09	1.77674e+09	1.15207e+09	1.07069e+09	9.47543e+08	6.88768e+08	7.30354e+08	4.50521e+09	4.95934e+09	5.08358e+09	6.48696e+09	0	0	0	0	0	0	0	0	8.94237	3.17299	2.06151
977	浪潮信息	36685	1.70088e+07	2.64843e+06	507634	9.70846e+06	1.26154e+07	5.69486e+07	6.27353e+07	9.29313e+07	8.91397e+07	1.75606e+08	4.18654e+08	1.79623e+08	3.8082e+08	1.47222e+08	5.91218e+08	6.017e+08	9.61925e+08	2.16284e+09	3.6081e+09	4.92785e+09	4.80579e+09	1.01684e+10	1.57262e+10	1.84037e+10	1.39443e+09	1.14073e+09	1.63841e+09	1.73081e+09	2.1815e+09	3.43945e+09	5.94855e+09	7.81935e+09	9.07914e+09	1.78815e+10	2.55993e+10	2.94091e+10	9.46437	10.7405	0.837788	1.61936	5.72942	8.90279	0.0631157	0.0238987	5.8704	3.78314	2.6011
978	桂林旅游	36664	2.01672e+07	1.77385e+07	3.18942e+07	2.75355e+07	3.80452e+07	4.02995e+07	5.14175e+07	6.15509e+07	4.71544e+07	3.67913e+07	4.13632e+07	5.15108e+07	2.34666e+08	2.11829e+08	4.05278e+08	8.734e+08	5.43429e+08	8.49882e+08	9.85126e+08	7.31289e+08	3.19387e+08	4.46001e+08	5.53387e+08	4.73041e+08	9.78607e+08	1.01073e+09	2.23648e+09	2.45757e+09	2.27179e+09	2.77671e+09	3.06693e+09	2.85079e+09	2.66674e+09	2.62699e+09	2.92271e+09	2.87104e+09	43.8149	54.7209	45.3068	12.2557	31.2157	30.3354	31.9817	40.0379	69.5567	54.2304	54.1623
980	ST众泰	36693	2.63306e+07	1.6061e+07	1.96529e+07	3.60721e+07	2.90117e+07	2.65708e+07	2.77233e+07	3.51582e+07	2.7118e+07	1.34514e+08	2.33877e+08	2.60881e+08	5.64324e+08	4.65807e+08	6.26243e+08	6.1244e+08	6.15012e+08	8.03262e+08	8.69848e+08	1.29401e+09	1.89683e+09	1.49905e+10	1.42345e+10	1.36507e+10	1.65966e+09	1.6433e+09	1.79679e+09	1.86814e+09	1.85964e+09	2.80963e+09	2.909e+09	3.40873e+09	4.11314e+09	3.32919e+10	3.24791e+10	2.04366e+10	1.02774	10.5228	0.675811	8.06488	0.507755	0.326026	0.241607	0.0806142	0.0273265	4.99306	0.797177
981	*ST银亿	36699	2.09025e+07	4.99069e+06		5.37885e+07	4.81327e+07	8.34933e+07	1.04749e+08	1.44542e+08	6.07599e+08	3.95791e+08	7.70159e+08	8.5422e+08	2.88985e+08	4.08305e+07	1.58962e+07	9.84635e+09	1.08348e+10	1.2496e+10	1.44219e+10	1.20449e+10	1.15988e+10	1.58184e+10	1.90367e+10	1.60739e+10	4.48357e+08	4.47621e+08	3.81471e+08	1.6255e+10	1.87707e+10	2.40135e+10	2.65023e+10	2.4716e+10	2.51878e+10	4.39393e+10	3.67806e+10	2.56326e+10	0	0	0	24.0366	26.9344	36.1269	32.9455	37.5567	37.6957	35.3003	9.89384
982	中银绒业	36713	5.15357e+07	6.2312e+07	6.87419e+07	1.18501e+08	1.74154e+08	2.28816e+08	2.62067e+08	3.5003e+08	5.95732e+08	5.34374e+08	7.14742e+08	4.52836e+08	1.03783e+09	1.18229e+09	1.61342e+09	2.23046e+09	2.79535e+09	5.01285e+09	6.40995e+09	6.44887e+09	7.19465e+09	8.46957e+09	8.29283e+09	1.63674e+08	1.38261e+09	1.70482e+09	2.22442e+09	3.63974e+09	5.05258e+09	8.53853e+09	1.29533e+10	1.35632e+10	1.16084e+10	1.21563e+10	8.37605e+09	1.26464e+09	1.61163	11.3906	8.94825	19.0896	15.1236	21.5306	24.5202	31.7393	20.9209	12.5398	6.93175
983	山西焦煤	36733	1.36188e+08	1.45674e+08	2.63208e+08	5.48847e+08	8.34896e+08	9.96261e+08	1.08597e+09	1.12027e+09	1.00857e+09	9.281e+08	9.1999e+08	8.09353e+08	4.57484e+09	5.76602e+09	7.4953e+09	1.41674e+10	1.64696e+10	1.88972e+10	1.59349e+10	2.08337e+10	2.20687e+10	2.38154e+10	2.3524e+10	2.3012e+10	16555863224	2.32701e+10	2.89528e+10	3.86431e+10	4.51259e+10	4.61622e+10	4.8197e+10	5.2231e+10	5.38822e+10	5.78564e+10	6.50564e+10	6.51133e+10	32.1158	51.7164	49.435	35.743	40.0339	30.6258	45.6213	36.8029	35.3079	34.3727	42.755
985	大庆华科	36733			344250		76250	520000	0			0			3.93663e+07	4.08185e+07	4.09637e+07	5.08715e+07	8.60748e+07	7.8055e+07	9.0524e+07	7.45296e+07	9.53513e+07	9.81143e+07	1.19209e+08	1.15745e+08	475669474	5.10359e+08	5.20261e+08	5.8164e+08	6.00197e+08	6.14177e+08	6.35076e+08	6.07476e+08	6.6278e+08	7.00552e+08	6.92514e+08	7.41035e+08	0	1.04745	0.222106	40.4779	29.4309	31.5272	28.2397	25.4947	22.127	21.7592	19.222
987	越秀金控	36725													8.20841e+08	9.32632e+08	1.34699e+09	1.61599e+09	1.58431e+09	1.50769e+09	1.26059e+09	1.08598e+09	2.88831e+10				1.97302e+09	2.2556e+09	2.90781e+09	3.40029e+09	3.56009e+09	3.608e+09	3.44506e+09	3.31845e+09	6.68529e+10	7.67402e+10	9.69014e+10	1.14534e+11	0	0	0	0	0	0	0	0	41.0263	45.2681	48.6251
988	华工科技	36685	5.3485e+07	4.44746e+07	3.28709e+07	3.32863e+07	3.18746e+07	3.79417e+07	4.50914e+07	4.28028e+07	3.81545e+07	4.60356e+07	3.6774e+07	2.39157e+07	1.0725e+09	1.13131e+09	1.46455e+09	1.09418e+09	1.27592e+09	1.30018e+09	1.75474e+09	1.77158e+09	2.05006e+09	3.11832e+09	2.76204e+09	3.16352e+09	2.41685e+09	2.98647e+09	3.33536e+09	3.66471e+09	3.96905e+09	4.17297e+09	4.69094e+09	5.00526e+09	5.58707e+09	8.57807e+09	8771421915	9.61154e+09	11.8651	6.80867	0.34637	0.337873	2.56084	8.52339	0.0630183	6.52056	8.30837	1.68801	1.98902
989	九芝堂	36705			6000	6000	6000	6000	6000.05		6000			0	3.14804e+08	2.86423e+08	3.40473e+08	3.43414e+08	3.31601e+08	3.05594e+08	5.00146e+08	5.97611e+08	5.8682e+08	1.28953e+09	8.51615e+08	8.42699e+08	1.5462e+09	1.54753e+09	1.73851e+09	1.79835e+09	1.84066e+09	1.89108e+09	2.14934e+09	4.47084e+09	4.79779e+09	5.87372e+09	5.24793e+09	4.90475e+09	0.181199	0.201204	0.162589	0.169373	0.159422	0.17245	0.112461	0.0898218	0.0937996	0	0
990	诚志股份	36713	6.68632e+07	5.92977e+07	6.42606e+07	6.05793e+07	6.05148e+07	6.7065e+07	5.78117e+07	5.74173e+07	7.22039e+07	1.45864e+08	2.06205e+08	2.91027e+08	1.48306e+09	1.9811e+09	1.68551e+09	1.47177e+09	1.35517e+09	1.25667e+09	1.47915e+09	2.01732e+09	3.86931e+09	3.41725e+09	4.15934e+09	4.56207e+09	2.85026e+09	3.69514e+09	3.54633e+09	3.3506e+09	3.03354e+09	3.33004e+09	3.92086e+09	4.92836e+09	2.01502e+10	2.1021e+10	2.33816e+10	2.40561e+10	1.41239	0.848235	10.8989	12.3196	0	21.3872	3.1674	8.5986	11.2701	25.8128	34.1188
993	闽东电力	36738	5.04749e+07		4.72155e+07	5.65814e+07	7.07097e+07	9.31994e+07	9.10055e+07	7.65585e+07	6.78074e+07	6.59628e+07	6.18806e+07	5.44085e+07	8.29223e+08	5.83104e+08	6.75113e+08	7.41472e+08	1.51026e+09	2.03697e+09	1.68239e+09	1.11509e+09	1.32679e+09	1.1442e+09	1.01832e+09	8.22218e+08	2.50155e+09	2.49353e+09	2.78651e+09	2.80087e+09	3.59313e+09	4.18655e+09	3.85699e+09	3.42057e+09	3.86457e+09	4.45355e+09	3.83344e+09	3.81333e+09	21.0043	41.2652	41.8274	38.7586	22.1446	17.4944	19.3831	31.1038	33.2029	38.0249	37.1633
995	*ST皇台	36745	8.27184e+06	8.62549e+06	3983666	4.27227e+06	7.60218e+06	9.90945e+06	9.76266e+06	1.40724e+07	1.84914e+07	1.37089e+07	1.70407e+07	1.8578e+07	2.93627e+08	2.3925e+08	2.48108e+08	2.2718e+08	2.60414e+08	2.86895e+08	3.7818e+08	4.12824e+08	3.31327e+08	3.48786e+08	3.98575e+08	2.90391e+08	5.38602e+08	4.74655e+08	4.23575e+08	4.33755e+08	4.4787e+08	4.68442e+08	4.95789e+08	5.36295e+08	3.53553e+08	2.82461e+08	2.58745e+08	4.54588e+08	5.16752	0	0	11.4653	0	0	0	0	0	0	0
996	中国中期	36725	4.98188e+06		433208				2.8257e+06	424040	62779.5	10000	122103	5.27293e+06	1.89659e+08	5.13384e+08	8.43919e+07	3.5213e+07	4.40104e+07	3.49703e+07	4.31838e+07	5.67607e+07	7.15293e+07	3.68105e+07	4.65184e+07	1.69003e+08	5.99421e+08	9.21066e+08	5.0065e+08	5.29178e+08	6.28736e+08	6.30122e+08	6.54505e+08	6.77688e+08	7.22684e+08	5.99987e+08	6.26142e+08	6.75198e+08	0	0	0	0	0	0	0	0	0	0	0
997	新大陆	36745	6627523	6.41178e+06	1.14811e+07	1.44851e+07	3.61722e+07	2.74609e+07	2.16171e+07	6.41011e+06	5.82912e+06	9.85072e+06	3.83229e+07	1.3673e+07	3.73492e+08	5.05903e+08	5.81965e+08	7.37537e+08	9.87969e+08	1.82766e+09	1.78063e+09	2.48203e+09	3.43151e+09	3.52849e+09	5.32408e+09	5.85681e+09	1.18505e+09	1.40808e+09	1.92921e+09	2.44975e+09	2.9834e+09	3.69372e+09	3.71178e+09	4.7979e+09	6.27734e+09	8.57765e+09	1.10567e+10	1.22498e+10	1.14018	0	0	28.9146	32.9628	8.28038	0	0	7.94466	1.10473	4.18483
998	隆平高科	36871	3.03374e+07	2.78309e+07	2.84546e+07	4.54728e+07	8.62965e+07	9.02188e+07	1.00245e+08	1.11092e+08	9.1104e+07	1.28587e+08	2.79581e+08	2.86501e+08	7.78277e+08	1.00086e+09	1.17219e+09	1.49846e+09	1411958759	1.55838e+09	1.56405e+09	2.05481e+09	1.64648e+09	3.8423e+09	4.43873e+09	8.14349e+09	1.90033e+09	2.20444e+09	2441948069	2.97861e+09	3.59165e+09	3.83278e+09	4.10522e+09	5.02376e+09	7.94282e+09	1.29766e+10	1.53574e+10	1.53919e+10	3.24782	2.51611	1.89328	4.63359	26.0909	24.4071	23.7728	18.9018	22.1151	40.3216	42.6237
999	华润三九	36594	1.4359e+07	9.60385e+06	1.80878e+06	1.05003e+07	8.80103e+06	2.25569e+07	2.76103e+07	2.78793e+07	2.81592e+07	2.79776e+07	2.58364e+07	4.40695e+06	1.62415e+09	1.61306e+09	1.57272e+09	2.63565e+09	2.68963e+09	3.01586e+09	2.67109e+09	3.30142e+09	3.78703e+09	5.50449e+09	6.31656e+09	6.69319e+09	5.05146e+09	5.63142e+09	6.09116e+09	7.59904e+09	8.61241e+09	1.02425e+10	1.06672e+10	1.20193e+10	1.35517e+10	1.61955e+10	1.80299e+10	2.01035e+10	0.892683	2.35343	0.180992	0.263893	1.2114	13.1618	14.1109	11.7373	10.5475	0.169475	0.148052
1201	东瑞股份	44314											1.05263e+07	1.1773e+07							1.84741e+08	1.92094e+08	1.37382e+08	2.08644e+08	2.01133e+08	1.60773e+08							3.74043e+08	4.03659e+08	4.64064e+08	6.1118e+08	6.20721e+08	8.53322e+08							14.2513	12.857	15.6816	17.165	18.2963
1202	炬申股份	44315							47405.6	12666.7		53287.5	1358447	4.13155e+06							7.62393e+06	2.20324e+07	2.25304e+07	1.31371e+07	7.91565e+07	1.15186e+08							2.1072e+07	5.58733e+07	7.45943e+07	1.07484e+08	2.27424e+08	2.86263e+08							0	0	0	0	11.0566
1203	大中矿业	44326											2.51724e+08	2.60798e+08		1.66838e+09	2.25679e+09	2.95337e+09	3.96719e+09	3.45003e+09				4.30267e+09	3.85411e+09	4.29143e+09		4.76558e+09	5.71567e+09	6.84687e+09	7.35145e+09	7.88013e+09				7.36764e+09	7.1404e+09	7.25897e+09		46.6735	41.3902	37.6329	20.6134	36.4662				28.1407	31.6505
1205	盛航股份	44329						1.0573e+07	1.38492e+07	9.05177e+06	9.75243e+06	1.40658e+07	1.11705e+07	1.1039e+07						1.63332e+08	1.34644e+08	1.19466e+08	2.12244e+08	1.37468e+08	1.03996e+08	1.43008e+08						3.06635e+08	2.91491e+08	2.90499e+08	4.59026e+08	6.36847e+08	7.22054e+08	9.59751e+08						31.755	30.8255	18.9875	27.1501	48.5834	56.4972
1206	依依股份	44334							4.1561e+06	7.3061e+06	7.30457e+06	7.31062e+06	6.004e+06	4.22893e+06							2.34445e+08	2.52149e+08	2.28709e+08	1.82097e+08	1.93272e+08	1.50667e+08							3.40002e+08	3.81375e+08	3.90554e+08	4.41939e+08	4.86228e+08	6.85123e+08							0	3.42423	3.0912	3.53877	0.995447
1207	联科科技	44370						1.76757e+07					1.99133e+07	1.07537e+07	3.82825e+07	48358500	137935100	204165500	4.01289e+08	4.45593e+08				7.16678e+08	5.62398e+08	4.96023e+08	1.14673e+08	144822100	285661100	402408800	6.50692e+08	7.12137e+08				9.93092e+08	9.00736e+08	9.4479e+08	0	0	0	0	12.0538	10.9804				0	0
1208	华菱线缆	44371											2.47931e+07	2.12249e+07										5.65636e+08	6.31741e+08	6.78492e+08							997000000			1.0023e+09	1.14284e+09	1.48245e+09										0	4.54584
1209	洪兴股份	44400																						1.71521e+08	1.54279e+08	1.74367e+08										3.74602e+08	4.8683e+08	6.10933e+08										0	0
1210	金房节能	44406											3.2752e+06	3.01079e+06							3.37916e+08	3.7653e+08	3.67565e+08	3.91626e+08	5.1637e+08	4.78064e+08							5.96123e+08	6.731e+08	8.21419e+08	9.15614e+08	1057322542	1.07715e+09							0	0	5.58787	4.35353	1.5156
1211	双枪科技	44413											9.64744e+06	9.40294e+06										286632200	3.1933e+08	3.35709e+08										585268200	6.65527e+08	7.5812e+08										0	0
1212	中旗新材	44431											188742											1.05659e+08	1.20169e+08	1.05877e+08										4.75365e+08	5.65469e+08	6.37643e+08										0	0
1213	中铁特货	44447																						1822419900	2.26024e+09	1.21854e+09										16216573300	1.71061e+10	1.66481e+10										0.295416	0.238648
1215	千味央厨	44445												970775										1.31202e+08	1.91438e+08	3.30512e+08										4.05575e+08	6.25542e+08	8.3825e+08										0	0
1216	华瓷股份	44488											5.27771e+06	1.78425e+06							3.73107e+08	2.97399e+08	2.34144e+08	2.40929e+08	2.48088e+08	1.62801e+08							7.14711e+08	8.03661e+08	7.6373e+08	6.98265e+08	7.98318e+08	7.7865e+08							0	27.8592	30.3603	0	0
1217	华尔泰	44468											1.32118e+07	5.58697e+06										3.64863e+08	3.85474e+08	2.28425e+08					723059736	1109724443	1.03044e+09		8.80827e+08	8.79967e+08	9.75887e+08	9.41671e+08							0		0	1.42784	0
1218	丽臣实业	44484											2.67658e+07	1.82232e+07						5.03905e+08	4.85311e+08	5.46488e+08		824515800	7.14841e+08	6.44177e+08						7.97822e+08	7.9794e+08	8.59662e+08		1186972100	1.26651e+09	1.42815e+09						0	0	0		0	8.01961
1219	青岛食品	44490								58594.9	60820.6	47829.9										5.22703e+07	5.31707e+07	6.10815e+07	8.02955e+07	7.64629e+07								3.25953e+08	3.55488e+08	3.98112e+08	4.64278e+08	4.96303e+08								0	0	0	0
1227	兰州银行	44578																									3.38045e+10	4.40293e+10	5.88285e+10	7.54095e+10	9.46402e+10	125579509000	155163386000	2.05574e+11	2.57364e+11	2.70827e+11	3.03902e+11	336682707223	0	0	0	1.39863	4.41656	5.09766	4.10953	2.19203	1.87256	1.71048	1.23544
1228	永泰运	44680												8.10205e+06										1.9571e+08	2.92131e+08	2.9433e+08										5.24225e+08	6.56283e+08	8.19404e+08										0	0
1234	泰慕士	44572											3.84766e+06	4.11231e+06										2.95289e+08	2.31865e+08	2.03801e+08										4.60413e+08	495560161	5.00601e+08										0	0
1266	宏英智能	44620												257288											57235400	6.42827e+07											115075500	1.81431e+08											0
1267	汇绿生态	44517	1.03974e+07	1.03974e+07	1.03974e+07		8.86911e+06	8630784			1.06023e+07	1.45513e+07	1.62784e+07	1.59664e+07	5.0092e+08	5.01445e+08	5.12022e+08	5.2071e+08	5.2933e+08	5.38944e+08	6.61236e+08	7.3911e+06	8.82704e+08	9.98806e+08	9.24915e+08	9.22707e+08	2.05069e+08	1.98733e+08	1.94274e+08	1.87371e+08	1.82328e+08	1.77009e+08	1.12015e+08	3.85523e+08	1.69566e+09	1.90465e+09	1.89937e+09	1.96956e+09	0.278543	0.278317	0.273838	0.270266	0.266465	0.262726	0	0	0	0	0
1288	运机集团	44501											4.36587e+06	3.15513e+06										4.65374e+08	6.88946e+08	6.45885e+08					1513001400	1573042400				1.37231e+09	1.68963e+09	1.73703e+09					0	0				0	0
1289	龙源电力	44585				1.73764e+09	2.52914e+09	2.87146e+09	2.94781e+09	2.74315e+09	2.81245e+09	2.85496e+09	3.56427e+09	3.38452e+09	8.41333e+09	2.00398e+10	24915360000	2.31997e+10	2.50746e+10	3.15765e+10	4.33032e+10	5.64818e+10	5.53524e+10	4.78698e+10	4.01967e+10	4.50805e+10	3.43147e+10	6.43081e+10	74633538000	8.82417e+10	1.00803e+11	1.03707e+11	1.22172e+11	1.33511e+11	1.38271e+11	1.44763e+11	1.45818e+11	1.55847e+11	68.4342	46.8678	0	59.2319	60.3144	51.1835	46.2127	36.0706	38.3155	47.2294	54.5425
1296	长江材料	44554						3.06383e+06	1.99223e+06	250810			945038	502425						2.64529e+08	1.70557e+08	1.3123e+08	1.47202e+08		1.38157e+08	1.84123e+08						7.2104e+08	7.28129e+08	7.40791e+08	8.51201e+08		9.29102e+08	1.08354e+09						0	0	0	0		0
1308	康冠科技	44638												8.19442e+06											2.01223e+09	1.98619e+09											3.49027e+09	3.8204e+09											0
1313	粤海饲料	44608											1.79162e+07	2.43422e+07								7.05061e+08	5.92008e+08	9.63423e+08	1.01006e+09	9.50695e+08								2.15842e+09	2.21351e+09	2.70241e+09	2.96176e+09	3.04068e+09								2.30837	4.39179	0	0
1317	三羊马	44530							5.91291e+06	9.10067e+06	6.80484e+06	6.44066e+06	7.23598e+06	8.20316e+06							3.57312e+08	2.6553e+08	3.07904e+08	4.10664e+08	3.37573e+08	3.99728e+08							4.96812e+08	4.70421e+08	5.49361e+08	7.97935e+08	7.48484e+08	9.04585e+08							14.7184	14.6749	8.67641	1.56033	1.48128
1318	阳光乳业	44701												48937.5											5.47123e+07	1.62406e+08											6.43029e+08	7.18203e+08											0
1319	铭科精技	44693												3.16842e+06											4.38151e+08	4.10704e+08											7.84271e+08	8.7801e+08											0
1696	宗申动力	35495	3.46246e+06			1.96031e+07	6.5464e+07	7.49941e+07	7.56724e+07	7.79715e+07	7.50058e+07	9.91217e+07	1.01252e+08	8.79252e+07	5.29403e+08	6.72414e+08	1.23047e+09	1.09821e+09	7.18306e+08	8.01304e+08	1.28257e+09	1.57424e+09	2.20485e+09	2.16806e+09	2.39503e+09	2.7348e+09	2.07403e+09	2.51058e+09	3.3737e+09	3.89154e+09	4.57941e+09	4.87862e+09	5.79182e+09	6.49461e+09	6.30136e+09	6.9307e+09	8.26193e+09	8.40935e+09	0	0	0	40.3782	53.7831	47.8122	37.3661	32.6308	0.661201	19.3231	24.9254
1872	招商港口	34094	54895004	14470224	29398434	64084834	84667523	8.08351e+07	8.97397e+07	6.42265e+07	34896767	2.34272e+07	1.67276e+09	2.12501e+09	1350669527	1618772245	2258740758	2202980366	1534276963	1.50232e+09	9.69229e+08	1.08804e+09	5.84354e+08	1.29802e+10	9.91043e+09	2.19682e+10	5153728048	5527873569	6202184742	6540228435	6781130450	7.34653e+09	6.93582e+09	6.91377e+09	6.62048e+09	1.09135e+11	1.28018e+11	1.56697e+11	22.1678	20.0448	2.88597	7.05747	31.396	40.7274	50.5825	31.6276	33.8245	55.6339	63.7866
1896	豫能控股	35817	3.05294e+07		2.50144e+08	2.73576e+08	2.64324e+08	2.02886e+08	3.08545e+08	3.456e+08	3.24339e+08	4.27367e+08	4.75333e+08	5.08311e+08	5.60227e+08	6.23766e+08	2.97336e+09	2.60558e+09	1.83686e+09	1.20469e+09	3.62892e+09	2.71063e+09	3.93581e+09	6.74116e+09	7.7845e+09	7.26401e+09	1.10445e+09	1.0511e+09	6.79549e+09	6.0658e+09	5.07897e+09	4.68609e+09	1.21414e+10	1.31353e+10	1.4432e+10	2.08964e+10	2.13109e+10	1.99796e+10	20.8973	24.0076	50.2227	50.4531	56.4867	65.3694	56.8852	68.7858	58.4705	50.0266	47.1948
1914	招商积余	34605	3.81765e+07	1.47132e+07	6.36067e+07	6.77524e+07	2.20939e+08	2.71329e+08	3.28037e+08	3.73034e+08	4.74992e+08	3.86476e+08	3.16016e+08	2.44852e+08	2.5993e+09	3.94545e+09	4.30159e+09	5.67561e+09	7.32593e+09	8.17412e+09	9.94838e+09	1.10245e+10	9.55616e+09	9.61267e+09	3.44747e+09	4.139e+09	4.76316e+09	6.44644e+09	7.94236e+09	1.10852e+10	1.44261e+10	1.7718e+10	2.00684e+10	2.2881e+10	2.17332e+10	1.91141e+10	1.32356e+10	1.65017e+10	13.9111	7.799	20.9593	21.7466	25.0531	36.2555	33.6846	35.2245	39.4947	28.6681	49.7692
1965	招商公路	43094										2.91873e+08	8.90086e+08	1.14519e+09							7445258300	12715594600	7884721300	9.32529e+09	6.86901e+09	1.11808e+10					30577000000	31905000000	40697148200	50303222800	55363643100	6.51705e+10	8.40843e+10	9.09132e+10						0	26.5486	25.1073	17.9321	36.2935	69.7085
1979	招商蛇口	42368					8.25124e+08	1.0923e+09	1.23323e+09	1.45364e+09	1.72657e+09	2.32161e+09	3.60537e+09	9.16008e+09					7.4588e+10	8.44276e+10	8.78149e+10	1.02894e+11	1.20788e+11	1.6731e+11	2.30615e+11	2.95008e+11					1.25769e+11	1.52485e+11	1.68264e+11	2.10899e+11	2.50732e+11	3.32621e+11	4.23221e+11	6.17688e+11					19.792	22.5968	26.7465	29.2589	29.024	28.8148	24.8625
2001	新和成	38163			3.92793e+07	4.38462e+07	4.7904e+07	4.11175e+07	4.31379e+07	3.89622e+07	5.17803e+07	6.19663e+07	8.6313e+07	1.90712e+08	1.28162e+09	9.09264e+08	8.76659e+08	1.14308e+09	1.24941e+09	1.56899e+09	1.94989e+09	2.41716e+09	2.6635e+09	3.0751e+09	4.5675e+09	6.77421e+09	3.71552e+09	4.20973e+09	6.15318e+09	7.15141e+09	7.83508e+09	8.55587e+09	9.12376e+09	9.72426e+09	1.14104e+10	1.81828e+10	2.19349e+10	2.85015e+10	26.4769	22.7447	29.7382	18.2625	24.1209	14.7954	0.133221	3.7294	15.0955	22.0613	6.77772
2002	鸿达兴业	38163	1.20085e+07	1.02057e+07	1.57716e+07	1.55365e+07	9.31421e+06	1.07137e+08	1.52554e+08	1.65284e+08	2.76276e+08	3.12028e+08	3.47204e+08	3.23985e+08	2.27436e+08	2.00959e+08	1.91128e+08	1.62136e+08	2.03598e+08	2.94338e+09	4.70416e+09	5.3429e+09	6.83312e+09	6.60598e+09	6.71759e+09	6.98229e+09	4.74478e+08	3.62678e+08	2.81657e+08	2.58743e+08	3.01278e+08	7.04852e+09	9.74902e+09	1.16315e+10	1.2738e+10	1.43376e+10	1.41419e+10	1.68076e+10	0	0	0	0	0	34.6785	30.5765	26.8711	21.4234	20.8614	14.5104
2003	伟星股份	38163			1.16319e+07	1.41272e+07	2.43476e+07	1.3486e+07	3.39316e+06	2.09985e+06	1.22971e+06	3.04509e+06	1.08113e+07	1.59342e+07	3.78287e+08	4.7412e+08	5.03357e+08	4.60082e+08	5.51023e+08	3.11428e+08	3.21197e+08	2.85343e+08	4.15035e+08	5.2419e+08	6.4703e+08	8.56903e+08	1.3797e+09	1.44892e+09	1.79581e+09	2.30777e+09	2.39181e+09	2.07263e+09	2.13109e+09	2.15311e+09	2.67468e+09	3.03285e+09	3.17277e+09	3.47474e+09	0	0	15.6484	23.8794	21.2151	0	0	0	0	1.49281	4.34384
2004	华邦健康	38163	1.95214e+07		8.01574e+06	1.25878e+07	8.74355e+07	8.91987e+07	2.15728e+08	3.31552e+08	3.72365e+08	5.29605e+08	6.05025e+08	5.65447e+08	3.0769e+08	2.16251e+08	2.99997e+08	1.48708e+09	2.74612e+09	3.30523e+09	4.66086e+09	5.55809e+09	1.06208e+10	9.98299e+09	1.06509e+10	1.09603e+10	1.14743e+09	1.14299e+09	1.35835e+09	4.18939e+09	5.92225e+09	7.64764e+09	1.35681e+10	1.97104e+10	2.42279e+10	2.909e+10	2.65515e+10	2.66364e+10	3.40278	1.92822	0.382862	2.86837	3.8588	5.91308	39.4398	38.3336	19.993	35.4099	21.0378
2005	ST德豪	38163	2.50807e+07	1.62797e+07	3.37985e+07	4.86416e+07	8.52017e+07	2.20866e+08	2.91294e+08	2.71268e+08	2.71478e+08	2.76407e+08	1.69215e+08	9.24314e+07	1.22943e+09	1.50929e+09	2.31085e+09	3.09977e+09	2.9971e+09	4.15921e+09	5.02557e+09	5.63475e+09	6.49315e+09	6.95425e+09	4468133594	2.01913e+09	1.83868e+09	2.21678e+09	5.05618e+09	6.77098e+09	9.20299e+09	1.09197e+10	1.2936e+10	1.34314e+10	1.35297e+10	1.39436e+10	7.67129e+09	5.39909e+09	0	0	10.3921	13.3249	23.4396	26.6996	20.1724	21.521	13.2627	6.33184	0.995366
2006	精功科技	38163			3.17206e+07	2.89402e+07	4.48186e+07	4.42996e+07	4.36765e+07	2.17438e+07	1.09641e+07	8.46802e+06	1.11986e+07	1.0629e+07	999411973	9.50981e+08	1.28568e+09	1.42454e+09	1.1398e+09	1.14299e+09	8.05607e+08	6.78091e+08	6.74582e+08	7.50642e+08	8.84084e+08	7.80235e+08	1.31376e+09	1.33181e+09	1.71474e+09	2695620781	2.21019e+09	2.0138e+09	1.66628e+09	1.56168e+09	1.61906e+09	1.78226e+09	1.92294e+09	1.7174e+09	0.347701	4.4901	0.00459039	0.0690299	0.00502608	0.00500641	0	0	0	0	0
2007	华兰生物	38163	9.83504e+06	1580615			3.35289e+06	7.75833e+06	3795000			0	5.65272e+06	7.07753e+06	1.14347e+08	1.49517e+08	1.57812e+08	1.53986e+08	1.31839e+08	3.3255e+08	1.33697e+08	1.37108e+08	2.15051e+08	3.77239e+08	7.20468e+08	6.94477e+08	1.26162e+09	2.01172e+09	2.57585e+09	2.73494e+09	2.96268e+09	3.64332e+09	3.76964e+09	4.02149e+09	4.65046e+09	5.21931e+09	6.49305e+09	7.5832e+09	0	0	0	0	0	0	0	0	0	0	0
2008	大族激光	38163	4.70939e+07	3.37024e+07	8.01169e+07	1.03676e+08	1.13046e+08	8.3442e+07	7.5367e+07	4.4466e+07	6.25297e+07	8.49654e+07	1.84924e+08	1.72379e+08	1.1564e+09	2.11405e+09	2.65579e+09	2.7704e+09	2.62456e+09	2.45701e+09	2.66037e+09	2.2555e+09	4.40063e+09	6.16299e+09	7.95709e+09	6.34663e+09	3.4753e+09	4.42791e+09	5.44124e+09	6.06723e+09	6.53343e+09	6.63773e+09	7.19614e+09	7.58242e+09	1.03695e+10	1.4103e+10	1.8945e+10	1.78934e+10	0.933049	2.08234	0.318093	1.21134	3.93153	7.16914	2.91135	9.21136	4.00641	4.99829	20.2938
2009	天奇股份	38167	1.13992e+07		3.03192e+07	6.14949e+07	9.03061e+07	7.77992e+07	6.60883e+07	5.63226e+07	5.02448e+07	5.13135e+07	6.49715e+07	6.69719e+07	7.9008e+08	9.51436e+08	1.55516e+09	2.06402e+09	2.2498e+09	2.27773e+09	2.21461e+09	2.40948e+09	2.52651e+09	3.01316e+09	3.47167e+09	3.6622e+09	1.28199e+09	1.56441e+09	2.54684e+09	3.01163e+09	3.22741e+09	3.92095e+09	3.89282e+09	4.5918e+09	4.81808e+09	5.32151e+09	6.03888e+09	5.86821e+09	2.3112	8.82157	11.9445	7.27467	6.46596	1.1449	0.890061	0.321456	0.156948	0	0
2010	传化智联	38167			1.00694e+07	2.34983e+07	3.00787e+07	4.46311e+07	6.40047e+07	6.51081e+07	6.39189e+07	1.27373e+08	4.4819e+08	4.25044e+08	4.61855e+08	5.06373e+08	4.26557e+08	7.06751e+08	9.6407e+08	8.80798e+08	1.31574e+09	1.76084e+09	3.21411e+09	7.31019e+09	1.16973e+10	7.55111e+09	1.15665e+09	1.35813e+09	1.93536e+09	2.37867e+09	2.99214e+09	3.63384e+09	4.37629e+09	1.44823e+10	1.7019e+10	2.40789e+10	2.99296e+10	3.04835e+10	0	0	0	0	11.4382	42.5687	37.4115	39.5206	35.4121	29.7837	23.4593
2011	盾安环境	38173	3.21815e+07		4.68543e+07	1.2939e+08	1.43609e+08	2.42101e+08	2.1355e+08	2.33404e+08	1.91826e+08	2.39858e+08	2.53062e+08	2.11163e+08	9.04279e+08	9.36232e+08	2.51895e+09	3.73979e+09	4.84795e+09	4.17092e+09	4.98972e+09	4.98594e+09	6.6668e+09	7.91007e+09	5.31729e+09	4.46459e+09	2.09146e+09	3.11814e+09	5.22171e+09	7.52252e+09	1.01099e+10	9.49659e+09	1.03976e+10	1.03527e+10	1.17788e+10	1.38697e+10	1.02799e+10	8.69833e+09	0.13367	4.83659	21.683	15.3311	24.9893	28.8685	23.5564	21.127	5.52082	14.3941	25.7364
2012	凯恩股份	38173			2.552e+07	2.59687e+07	1.80377e+07	1.4764e+07	1.09739e+07	8.58349e+06	9.45934e+06	1.17223e+07	1.20519e+07	1.24116e+07	3.47809e+08	5.55744e+08	5.3556e+08	4.82143e+08	4.02318e+08	4.26957e+08	3.22595e+08	3.57716e+08	4.14793e+08	4.12288e+08	5.11209e+08	4.2211e+08	7.31001e+08	1.07415e+09	1.19176e+09	1.65753e+09	1.61139e+09	1.65046e+09	1.58581e+09	1.62386e+09	1.74861e+09	1.77739e+09	1.86261e+09	1.84165e+09	0	13.4712	16.2281	6.64842	0	0	0	0	10.3557	10.4205	0
2013	中航机电	38173	6.36052e+06		3.53978e+06	2.8048e+06	2.26236e+08	2.55886e+08	3.2176e+08	3.20083e+08	2.63837e+08	2.45401e+08	2.3872e+08	2.71357e+08	1.93528e+08	2.4009e+08	2.36744e+08	2.18008e+08	7.02306e+09	7.54105e+09	8.62678e+09	9.32003e+09	9.45117e+09	9.70289e+09	1.1561e+10	1.24641e+10	6.24013e+08	7.04935e+08	7.0607e+08	7.94136e+08	1.3198e+10	1.47492e+10	1.67373e+10	1.78924e+10	2.00674e+10	2.22249e+10	2.66712e+10	2.84348e+10	0	11.1074	0	11.9613	12.8553	16.5373	17.2124	14.1432	8.64265	7.28475	13.1221
2014	永新股份	38176	1.86749e+06	1.1813e+06	143675	416403	956568		332402	214747	1.38157e+06	1.15392e+06	2.54522e+06	5.58613e+06	2.80897e+08	2.76475e+08	3.33078e+08	4.32651e+08	3.77672e+08	3.43363e+08	3.61284e+08	4.03502e+08	4.61713e+08	5.43273e+08	6.0546e+08	5.94622e+08	9.10604e+08	9.75005e+08	1.10394e+09	1.31374e+09	1.83158e+09	1.89486e+09	1966051220	2.07827e+09	2.27693e+09	2.40128e+09	2.53688e+09	2.54585e+09	0	0	0	0	0	0	0	0	2.07226	1.7854	1.62708
2015	协鑫能科	38176	3.17978e+07	3.52484e+07	3.90113e+07	6.42186e+07	6.50707e+07	1.23271e+08	1.44732e+08	4.13645e+06	176269	0	285847	5.74001e+08	763143613	7.3279e+08	1.06987e+09	1.35981e+09	1.98209e+09	2.05228e+09	7.91056e+08	2.77353e+07	2.02355e+07	2.26066e+07	3.6938e+07	7.28845e+09	1.30117e+09	1.46054e+09	1.80838e+09	2.33709e+09	2.81221e+09	2.63043e+09	4.71331e+08	3.57172e+08	3.09767e+08	3.3599e+08	6.43991e+08	2.40809e+10	15.5654	18.5887	12.5846	10.0886	0.273873	7.04318	0	0	0	0	0
2016	世荣兆业	38176	2.46568e+06	1.71422e+06		1.20957e+06	1.96951e+07	1.84932e+07	1.00738e+07	2.14155e+07	2.01448e+07	5.55479e+06	6.39406e+06	2.79833e+07	4.6329e+08	7.30999e+08	7.53642e+08	7.98427e+08	6.47317e+08	9.939e+08	1.64989e+09	2.92754e+09	5.36538e+09	3.35468e+09	3.09953e+09	4.8459e+09	1.45692e+09	1.87622e+09	1.91997e+09	2.4538e+09	2.61053e+09	3.56229e+09	4.52765e+09	5.04076e+09	7.1886e+09	7.12016e+09	7.31603e+09	8.70886e+09	23.3078	20.2227	9.24809	35.7778	50.2568	36.9129	39.9005	11.3115	0	27.1431	32.9754
2017	东信和平	38181		263725	1132347	9.60142e+06	7.34728e+06	5.49259e+06	7.66267e+06	6.13763e+06	2.22174e+06	1.48461e+06	1.44104e+06	955807	1.77666e+08	1.94532e+08	3.31e+08	4.99249e+08	5.61913e+08	5.55391e+08	6.48368e+08	6.30071e+08	6.3028e+08	5.49038e+08	5.9986e+08	6.30118e+08	6.59009e+08	9.0983e+08	1.03065e+09	1.18335e+09	1.32e+09	1.41939e+09	1.5761e+09	1.54638e+09	1.59005e+09	1.55153e+09	1.64859e+09	2.09778e+09	0	0	5.64165	6.95408	11.6612	21.3397	16.3544	11.7075	5.18939	4.94597	0
2019	亿帆医药	38181			1.62897e+07	2.90497e+07	3.21234e+07	2.8182e+07	4.64846e+06	2.17884e+07	5.47957e+07	6.74887e+07	6.18476e+07	7.04154e+07	2.85393e+08	2.19987e+08	4.0907e+08	6.88908e+08	5.78188e+08	5.36139e+08	7.56801e+08	1.4285e+09	2.56844e+09	1.58663e+09	2.39624e+09	2.88332e+09	8.56266e+08	1.14046e+09	1.20143e+09	1.16625e+09	1.06154e+09	1.06099e+09	3.33469e+09	4.54674e+09	6.9835e+09	8.76773e+09	9.77488e+09	1.10658e+10	0	0	16.0711	0	0	0	0	11.2516	9.66866	9.2976	1.33606
2020	京新药业	38183	3.80599e+07	2.34009e+07	1.89943e+07	2.20811e+07	1.62036e+07	1.33834e+07	5.53113e+06	7.28692e+06	8.24201e+06	74782.2	5.0731e+06	1.06124e+07	6.28995e+08	5.40133e+08	4.57232e+08	3.55501e+08	4.60616e+08	4.54051e+08	6.04004e+08	6.16983e+08	7.98359e+08	8.694e+08	1.34101e+09	1.77029e+09	9.53084e+08	9.17221e+08	9.49146e+08	1.19256e+09	1.30098e+09	1.32463e+09	2.06466e+09	2.93989e+09	3.29063e+09	4.90399e+09	4.99177e+09	5.62509e+09	3.07744	11.2457	23.7461	11.6738	4.3876	2.28796	0	0	0	0	0
2021	ST中捷	38183	2.53329e+07	1.59639e+07	1.73794e+07	2.52703e+07	3.39302e+07	3.91117e+07	3.7255e+07	1.69759e+07	2.90484e+07	3.40134e+07	1.90006e+07	1.42105e+07	6.48412e+08	1.07341e+09	1.38246e+09	1.54362e+09	1.83673e+09	2.18917e+09	2.53435e+09	6.09567e+08	5.93564e+08	8.12602e+08	5.97458e+08	4.52052e+08	1.65623e+09	1.98744e+09	2.34132e+09	2.61216e+09	2.92266e+09	3.30205e+09	4.08178e+09	1.64607e+09	1.74581e+09	1.75774e+09	1.34686e+09	1.16444e+09	3.71244	3.15597	1.42552	0	0	0	0	0	15.5683	0	2.05525
2022	*ST科华	38189	1.47336e+06	2.19679e+06	2.87985e+06	3.35579e+06	2.65598e+06	1.94127e+06		-9.89541e+06	3.78939e+06	3.70097e+06	1.25965e+07	2.69525e+07	8.93928e+07	1.31676e+08	1.53112e+08	1.65171e+08	1.80846e+08	1.50473e+08	1.50476e+08	2.59367e+08	3.31867e+08	5.20288e+08	7.49995e+08	6.50181e+08	7.37312e+08	9.25844e+08	1.08692e+09	1.20175e+09	1.28546e+09	1.3702e+09	1.42906e+09	2.07159e+09	2.32319e+09	2.7156e+09	3.50379e+09	3.70484e+09	0	0	0	0	0	0	0	21.8566	17.1205	15.6484	28.0808
2023	海特高新	38189	6.85975e+06	1.2419e+07	1.03601e+07	1.21402e+07	1.64468e+07	3.00764e+07	3.65433e+07	6.3058e+07	3.95134e+07	4.67725e+07	7.85606e+07	1.1173e+08	1.51661e+08	1.44708e+08	3.01314e+07	2.82715e+07	3.50856e+08	4.20417e+08	3.18995e+08	1.58172e+08	4.13289e+08	9.84078e+08	1.19137e+09	1.02725e+09	7.36106e+08	8.58168e+08	1.21771e+09	1.40726e+09	1.70479e+09	2.3589e+09	2.95201e+09	4.54081e+09	5.92542e+09	6.24623e+09	6.19329e+09	7.07205e+09	22.882	47.9259	88.3213	92.7301	42.5621	40.5314	72.0464	77.0346	58.0946	43.4087	34.752
2024	ST易购	38189		1500000	1483000	11558000	92864000	234765000	382040000	422531000	678053000	685470000	1399077000	1850197000	12478565000	20718839000	24534348000	35638262000	41245256000	43414384000	42116912000	45734659000	61455026000	64263657000	93696656000	121256981000	21618527000	35839832000	43907382000	59786473000	76161501000	82251671000	82193729000	88075672000	137167241000	157276688000	199467202000	236855045000	0	0	0	0	9.49077	15.9476	16.8551	14.844	5.23163	8.62695	13.2922
2025	航天电器	38194					-8.70952e+06	-7.47568e+06			295767	0	1.59606e+06		2.31963e+08	1.90021e+08	2.52426e+08	1.98559e+08	3.23847e+08	4.00473e+08	5.60768e+08	7.37404e+08	9.4632e+08	1.37727e+09	1419514820	1.79738e+09	1.656e+09	1.72379e+09	1.88374e+09	1.94552e+09	2.20788e+09	2.48103e+09	2.83237e+09	3.2326e+09	3.71508e+09	4.39202e+09	4.72171e+09	5.59399e+09	11.1588	0	0	0	0	0	0	0	0	0	0
2026	山东威达	38195	252781					2.23442e+06	3.32712e+06	184250	777794	577057	0		9.96338e+07	1.52789e+08	1.86966e+08	1.79444e+08	2.04135e+08	3.27203e+08	4.08335e+08	3.41846e+08	4.81386e+08	5.56909e+08	5.43867e+08	5.05704e+08	6.03544e+08	6.80604e+08	7.53362e+08	7.99913e+08	8.80631e+08	1.04007e+09	1.98481e+09	2.02008e+09	2.77064e+09	2.94787e+09	3.07451e+09	2.88144e+09	0	0	2.19704	0	0	0	0	0	0	0	0
2027	分众传媒	38203	1.82119e+07	2.15326e+06	5.96431e+06	2.38723e+06	2.32674e+06	5.4484e+06	1.54251e+06		5.66137e+06	2.09249e+07	4.81971e+07	5.61112e+07	2.20663e+08	4.38011e+08	3.79324e+08	3.09244e+08	2.8205e+08	1.9496e+08	9.5369e+07	7.72231e+09	3.90445e+09	3.91528e+09	3.52727e+09	3.67085e+09	9.3991e+08	1.08871e+09	1.04294e+09	9.19785e+08	8.99578e+08	6.83772e+08	5.90772e+08	1.25017e+10	1.21291e+10	1.55546e+10	1.90215e+10	1.86871e+10	0	0	0	0	0	0	0	0	0	17.0001	19.2973
2028	思源电气	38204	1.68381e+07	4698020			223488	1.67385e+06	1005000	11347.5			2.10482e+06	1.98367e+06	6.73874e+08	8.78209e+08	9.58611e+08	9.288e+08	1.2727e+09	1.51051e+09	1.62829e+09	2.04157e+09	2.06508e+09	2.24139e+09	2.84208e+09	3.59615e+09	3.01803e+09	3.86076e+09	4.10608e+09	3.79193e+09	4.34267e+09	4.99287e+09	5.43456e+09	6.19271e+09	6.46022e+09	6.78983e+09	7.57917e+09	8.84515e+09	0	0.221441	0	0	0	0	0	0	0	0	0
2029	七匹狼	38205			-395086	1.44325e+07	1.01682e+07	3.30339e+07	2.81579e+07	2.68296e+07	2.77177e+07	3.21195e+07	1.8842e+07	3.23e+07	5.21678e+08	6.51917e+08	7.71201e+08	1.15143e+09	1.16225e+09	2.11761e+09	1.97745e+09	2.25745e+09	2.63564e+09	3.01255e+09	2.71873e+09	3.08449e+09	1.76588e+09	2.08408e+09	2.43588e+09	3.19292e+09	5.53888e+09	6.84773e+09	6.91597e+09	7.39781e+09	7.91966e+09	8.58299e+09	8.59226e+09	9.2314e+09	0	0	0	0	0	0	0	0	0	0	0
2030	达安基因	38208	7.84727e+06	5.71e+06	5.0487e+06	4.9969e+06	7.64674e+06	1.18705e+07	1.60034e+07	2.45804e+07	4.81978e+07	5.63478e+07	5.83005e+07	4.59594e+07	1.00836e+08	1.47601e+08	1.66166e+08	2.09239e+08	2.67509e+08	3.79024e+08	6.42136e+08	1.06912e+09	1.3267e+09	1.58968e+09	1.37958e+09	1.11575e+09	5.299e+08	5.85171e+08	6.73755e+08	7.85292e+08	9.12282e+08	1.15518e+09	1.59019e+09	3.04174e+09	4.13966e+09	4.64179e+09	3.66333e+09	3.56162e+09	20.7477	0	0	0	0	0	0	0	12.7011	17.7196	4.40257
2031	巨轮智能	38215	3.04426e+07	2.3138e+07	2.81998e+07	5.88982e+07	7.2161e+07	5.0202e+07	6.79248e+07	4.53854e+07	6.9166e+07	9.31919e+07	1.21373e+08	8.88996e+07	3.86214e+08	3.65894e+08	6.26694e+08	8.72923e+08	9.84552e+08	9.82177e+08	1.01392e+09	1.1766e+09	4.40031e+08	2.19517e+09	3.28382e+09	1.85498e+09	1.26584e+09	1.36659e+09	1.70319e+09	2.39991e+09	2.69571e+09	2.81638e+09	3.98326e+09	4.36915e+09	4.75566e+09	7.01506e+09	7.10431e+09	5.74776e+09	27.8911	10.3458	6.55279	25.3944	22.7755	1.22569	3.35161	2.7954	69.8829	37.6721	7.16218
2032	苏泊尔	38216			1.02215e+06	15890.6		-2.73797e+07				36367.7	2.47451e+06	1.04566e+06	4.87147e+08	8.76867e+08	1.19308e+09	1.29788e+09	1.56512e+09	1.9889e+09	2.33301e+09	2.37437e+09	3.275e+09	3.9481e+09	4.70818e+09	4.97607e+09	2.65101e+09	3.26585e+09	3.93031e+09	4.39228e+09	4.96025e+09	5.73747e+09	6.63364e+09	7.39611e+09	7.8542e+09	9.17168e+09	1.06332e+10	1.1848e+10	0	0	0	0	0	0	0	0	0	0	0
2033	丽江股份	38224	9.2555e+06	1.04583e+07	1.16998e+07	1.5868e+07	2.10577e+07	2.89068e+07	2.73694e+07	2.362e+07	2.362e+07	1.9245e+07	3570000		1.84734e+08	4.16129e+08	1.77622e+08	2.50139e+08	3.09905e+08	2.22563e+08	2.27564e+08	2.19607e+08	4.25994e+08	2.35628e+08	1.58255e+08	1.6123e+08	6.97761e+08	1.0166e+09	9.5063e+08	1.26741e+09	1.67155e+09	1.77593e+09	2.61313e+09	2.7397e+09	2.77774e+09	2.69068e+09	2.71505e+09	2.85868e+09	34.8842	24.3579	46.7596	35.2205	52.6825	64.9739	59.7472	60.5998	18.3429	0.394377	0.574269
2034	旺能环境	38225			2.2282e+07	1.96255e+07	2.53031e+07	1.93192e+07	2.04528e+07	1.62454e+06	19917	4.9508e+07	4.25806e+07	7.61319e+07	6.9398e+08	6.84589e+08	6.39725e+08	7.65503e+08	8.61116e+08	7.63728e+08	7.07213e+08	2.91847e+08	2.33524e+08	6.86419e+08	7.22444e+08	1.27383e+09	1.23945e+09	1.21894e+09	1.19405e+09	1.44694e+09	1.5483e+09	1.4753e+09	1.26434e+09	7.96998e+08	1.08884e+09	4.92466e+09	6.20875e+09	9.05355e+09	6.70132	0	0	0	1.61315	2.59192	1.37165	0.58374	0	40.5014	60.6788
2035	华帝股份	38231	1.72129e+07			2740000	2.13436e+06	3.10513e+06	1.98895e+06	393321	4.64426e+06	691950	9.33981e+06	50275.3	4.7596e+08	4.95771e+08	5.95789e+08	6.69515e+08	9.37552e+08	1.07424e+09	1.12623e+09	1.19276e+09	1.78181e+09	1.91489e+09	2.58993e+09	2.7936e+09	8.15455e+08	8.7416e+08	1.07959e+09	1.23328e+09	1.96255e+09	2.36589e+09	2.63821e+09	2.77589e+09	3.5933e+09	4.21049e+09	5294045698	5.97603e+09	4.70081	0.72726	0.607428	0.556614	0.386071	0.333559	0	0	0	0	0
2036	联创电子	38233	1.85074e+06	1.02676e+06	2.10833e+06	6.16138e+06	6.94932e+06	6.48304e+06	7.64764e+06	2.14205e+07	3.21539e+07	5.07828e+07	9.29059e+07	1.59393e+08	7.2128e+07	1.07218e+08	1.49215e+08	2.03777e+08	2.07713e+08	2.53547e+08	1.22237e+08	1.08882e+09	1.88421e+09	2.53064e+09	3.20826e+09	4.84944e+09	6.1439e+08	6.36784e+08	6.67487e+08	7.37081e+08	7.35147e+08	7.7375e+08	9.12072e+08	2.86608e+09	3.86546e+09	4.90386e+09	6.83025e+09	9.00133e+09	4.33699	2.95959	0	0	0	0	0	13.1504	8.5903	9.80306	28.3766
2037	保利联合	38238	9.38109e+06		1.41424e+07	6.53051e+07	9.39334e+07	1.45039e+08	2.07559e+08	2.30182e+08	1.84686e+08	1.49991e+08	1.89918e+08	2.01235e+08	3.56629e+08	6.15234e+08	1.01522e+09	1.33948e+09	2.39233e+09	2.51699e+09	4.29425e+09	5.04256e+09	4.10473e+09	4.53401e+09	5.97628e+09	7.27374e+09	9.36575e+08	1.29635e+09	1.85068e+09	2.81408e+09	4.62727e+09	6.09008e+09	7.77807e+09	8.31322e+09	7.30931e+09	7.83212e+09	1.10471e+10	1.27791e+10	1.2531	1.27755	3.50513	26.4397	14.0224	36.9536	21.6208	15.5173	16.5041	15.9756	14.0848
2038	双鹭药业	38239						2484.74			0		0	94006.8	2.59052e+07	3.22093e+07	3.7222e+07	4.52169e+07	9.22204e+07	1.03521e+08	1.15736e+08	1.11e+08	1.13666e+08	2.49667e+08	4.40525e+08	3.32634e+08	7.88516e+08	1.01981e+09	1.24857e+09	1.73614e+09	2.2167e+09	2.7121e+09	3.31907e+09	3.76162e+09	4.08127e+09	4.58506e+09	4.98827e+09	5.22497e+09	0	0	0	0	0	0	0	0	0	0	0
2039	黔源电力	38414	2.85583e+08	3.57667e+08	5.5839e+08	5.71228e+08	6.42182e+08	5.85779e+08	6.33524e+08	7.84219e+08	6.14855e+08	5.71982e+08	5.47488e+08	5.00609e+08	2.10239e+09	5.52972e+09	2.85933e+09	2.26163e+09	1.84504e+09	2.14433e+09	2.10075e+09	1.69973e+09	1.17199e+09	2.26562e+09	3.23226e+09	2.91559e+09	1.22127e+10	1.48089e+10	1.59434e+10	1.55083e+10	1.59399e+10	1.71697e+10	1.86091e+10	1.823e+10	1.74863e+10	1.7134e+10	1.67097e+10	1.54908e+10	80.5682	58.2293	77.7636	81.5197	85.0532	84.4088	85.6832	87.6903	91.0827	82.0449	72.8208
2040	南京港	38436	2793050	3684215	7349197	9877293	13911738	17217527	16071637	16365030	20177092	68264406	6.35915e+07	6.10749e+07	98532661	102872435	179532969	168771544	257137834	73276730	61805043	313530273	443157251	622899323	8.38804e+08	4.77503e+08	637847949	786779279	908433064	959737673	1049594684	1051675795	1055037208	1090417522	4692117530	4690606621	4.69183e+09	4.65707e+09	0	58.1635	47.8939	34.5365	24.1258	58.6363	61.0626	0	65.2135	52.4264	32.3786
2041	登海种业	38460	1.13468e+06		142500	539825	588775	253097	20253.3	81250		0		237869	3.26736e+08	6.07264e+08	6.32828e+08	5.64356e+08	7.80828e+08	8.45279e+08	9.4936e+08	1.01814e+09	7.35725e+08	6.36819e+08	4.52273e+08	5.09484e+08	1.13213e+09	1.56551e+09	1.95262e+09	2.28762e+09	2.94187e+09	3.49501e+09	3.94933e+09	4.29758e+09	4.46748e+09	4.44599e+09	3.75848e+09	3.68815e+09	0	0	0	0	0	0	0	0	0	0	0
2042	华孚时尚	38469	1.05237e+07	8.08434e+07	5.34549e+07	1.11328e+08	1.88609e+08	1.69826e+08	2.04244e+08	1.97268e+08	1.94368e+08	1.90392e+08	2.69781e+08	3.23019e+08	2.01943e+08	2.60546e+09	3.19445e+09	3.5946e+09	4.06862e+09	3.68104e+09	4.31904e+09	5.09097e+09	6.20253e+09	8.49162e+09	1.07146e+10	1.0456e+10	4.23723e+08	4.0498e+09	5.97305e+09	7.48852e+09	8.00884e+09	7.91851e+09	8.86096e+09	9.39769e+09	1.09988e+10	1.60312e+10	1.84623e+10	1.83359e+10	1.26235	5.91958	1.11165	15.6668	14.1455	17.0143	16.3282	6.80391	5.59302	1.55062	2.51182
2043	兔宝宝	38482			1.3275e+07	1.15498e+07	2.89637e+06	576572	676397	515353	186145	574609	2.58925e+07	4.16527e+07	5.37949e+08	4.16478e+08	4.14011e+08	1.87761e+08	1.49941e+08	1.70774e+08	2.26023e+08	2.27838e+08	3.51994e+08	6.87965e+08	1.27005e+09	1.56961e+09	9.9807e+08	8.55972e+08	8.78097e+08	9.70427e+08	9.46715e+08	9.77681e+08	1.0874e+09	1.16565e+09	1.9843e+09	2.66694e+09	2.98553e+09	3.76011e+09	0.166504	0.489476	0.548463	5.48477	6.97364	6.52562	4.85942	5.62133	3.70474	1.96013	1.08578
2044	美年健康	38490	814743	972867	633569	1.17931e+06	-1.06022e+06	3.25517e+06	1.13013e+07	1.73512e+07	3.91006e+07	1.04906e+08	2.4925e+08	4.10973e+08	7.49828e+07	1.07905e+08	8.19425e+07	1.53157e+08	1.54233e+08	2.93206e+08	1.95864e+08	1.11643e+09	2.09776e+09	4.46527e+09	6.65397e+09	7.98298e+09	4.08925e+08	4.47643e+08	4.30143e+08	5.66442e+08	7.11867e+08	7.59973e+08	6.83604e+08	4.48095e+09	5.98962e+09	1.24795e+10	1.63546e+10	1.89186e+10	0	0	0	0	23.2524	6.75358	9.34219	9.81936	12.3384	19.59	25.9439
2045	国光电器	38495	25682280	21111565	26652593	39918817	38671990	28171212	28513059	24505053	22228929	33419331	76954822	60855714	532568081	502004900	992205886	1116517772	759718533	1149737709	997213664	1135591352	1298866031	1721164766	2241167506	1884085714	1579516247	1777401685	2725725814	2788721624	2425416512	2618986108	2569089256	2877497994	3004351047	4164807861	4805824250	4237768452	31.2883	39.0295	26.1384	18.2678	37.5465	15.7312	19.7899	25.526	16.9512	34.4275	26.5981
2046	国机精工	38498			1.04661e+06	7.92413e+06	1.41149e+07	1.96706e+07	1.53893e+07	1.69855e+07	1.83052e+07	3.98355e+07	4.70986e+07	3.94667e+07	8.27555e+07	1.21385e+08	1.77753e+08	3.87249e+08	5.50507e+08	6.51006e+08	6.39642e+08	8.46332e+08	8.20249e+08	1.24692e+09	1.53499e+09	1.51008e+09	4.48166e+08	7.14608e+08	8.63653e+08	1.18603e+09	1.88844e+09	2.04932e+09	2.2902e+09	2.24269e+09	2.34025e+09	3.74046e+09	4.57918e+09	4.61745e+09	4.04378	16.9956	23.6315	19.724	24.2874	21.644	15.2931	7.32585	7.18947	9.60357	4.86097
2047	宝鹰股份	38503	4.81144e+06	3.19456e+06	996196	2.37959e+06	3.42556e+06	3.41564e+07	6.21361e+07	7.97457e+07	1.03698e+08	1.6635e+08	1.71453e+08	2.13682e+08	4.58573e+08	3.23788e+08	4.02974e+08	3.92402e+08	3.08852e+08	1.74311e+09	2.73389e+09	4.29526e+09	5.2442e+09	3.37668e+09	4.63265e+09	6.07243e+09	1.4225e+09	1.22257e+09	1.31941e+09	1.16578e+09	1.06617e+09	2.79094e+09	4.91786e+09	6.89564e+09	8.76234e+09	8.37705e+09	9.25203e+09	1.02089e+10	0	0	2.28738	0.574432	0	0	0.487621	0.208285	9.52236	25.4789	11.6091
2048	宁波华翔	38506			8.03341e+06	6.59022e+06	2.44247e+07	3.64525e+07	3.59843e+07	3.12439e+07	3.28903e+07	1.07849e+08	5.92117e+07	5.13807e+07	1.47974e+09	9.26372e+08	1.0687e+09	1.30012e+09	2.05544e+09	2.66792e+09	2.9879e+09	4.0437e+09	6.16728e+09	6.4103e+09	6.15143e+09	5.76777e+09	3.05049e+09	2.78062e+09	4.04493e+09	4.37234e+09	5.23243e+09	7.07112e+09	8.59351e+09	1.05286e+10	1.35198e+10	1.62045e+10	1.62622e+10	1.71306e+10	9.42312	9.52457	0.152976	0.174192	1.76118	2.64915	2.81337	2.54683	6.75566	2.61207	2.33167
2049	紫光国微	38509	4.04185e+06	1.63305e+06	605525	125775	286995	942079	35866.1	301896	4.56064e+06	1.01339e+07	1.52111e+07	1.84516e+07	7.69522e+07	5.20991e+07	5.76998e+07	3.88707e+07	3.17807e+08	3.05114e+08	3.83479e+08	5.98149e+08	5.81157e+08	9.11002e+08	1.02792e+09	1.61828e+09	4.90205e+08	4.89494e+08	5.19002e+08	5.15456e+08	2.72515e+09	3.07801e+09	3.48999e+09	4.12945e+09	4.46661e+09	5.20703e+09	5.72602e+09	6.39918e+09	0.898198	1.19565	1.07018	1.49637	5.01321	1.75562	0.3456	0.189092	0.968274	0.645739	15.6252
2050	三花智控	38510			2.04888e+07	2.57618e+07	5.16431e+07	7.84495e+07	8.4418e+07	6.38674e+07	3.42728e+07	3.48895e+07	4.96471e+07	5.40501e+07	1.0124e+09	9.09548e+08	1.62374e+09	1.60695e+09	1.59485e+09	2.75225e+09	3.24635e+09	2.50706e+09	2.5802e+09	3.75483e+09	4.79285e+09	4.70828e+09	2.29247e+09	2.44097e+09	4.4695e+09	4.83716e+09	4.93496e+09	6.58853e+09	7.0207e+09	8.03948e+09	8.39864e+09	1.2348e+10	1.39322e+10	1.47902e+10	0	11.6494	7.40936	9.39098	18.3934	15.3435	2.63121	21.0079	10.1149	11.5672	4.80791
2051	中工国际	38887	1.64794e+07	5.18043e+06	3.511e+06	3.3311e+07	4.06477e+07	3.64222e+07	5.09422e+07	3.41561e+07	1.30028e+07	6.5624e+07	9.33578e+07	4.11462e+07	2.10645e+09	1.97371e+09	2.81699e+09	9.27308e+09	1.21476e+10	1.10774e+10	1.19506e+10	1.29424e+10	1.05812e+10	9.62088e+09	8.44046e+09	1.04973e+10	3.11343e+09	3123239753	5.07036e+09	1.19217e+10	1.71987e+10	1.65027e+10	1.79e+10	1.98404e+10	1.87856e+10	1.85601e+10	1.81202e+10	2.19995e+10	0	0	2.05673	0.571452	1.16487	0.395097	0.496089	2.48794	3.41955	0.741826	1.25372
2052	*ST同洲	38895	4.88199e+07		5.19309e+07	7.29734e+07	6.77927e+07	6.67275e+07	8.68179e+07	5.81668e+07	4.14417e+07	2.33064e+07	2.5734e+07	2.56032e+07	1.33813e+09	1.39352e+09	1.7521e+09	1.6456e+09	1.81614e+09	2.01092e+09	2.09853e+09	1.51829e+09	9.77481e+08	8.8181e+08	9.15404e+08	5.59405e+08	2.18148e+09	2.83606e+09	3.12145e+09	2.98639e+09	3.15426e+09	3.30766e+09	2.98597e+09	3.01931e+09	1.90755e+09	1.81501e+09	1.49914e+09	9.54136e+08	2.66281	11.6223	12.0213	10.2355	2.46555	0.632653	0	0	0	0	0
2053	云南能投	38895	6.67012e+07	4.923e+07	5.45204e+07	7.19199e+07	9.56805e+07	1.22422e+08	9.69025e+07	8.51978e+07	2.56972e+07	7.26194e+06	1.03049e+07	9.07459e+07	8.25357e+08	6.84359e+08	6.50691e+08	6.5349e+08	1.10693e+09	1.24898e+09	1.79785e+09	1.49888e+09	3.96202e+08	6.16675e+08	7.54233e+08	1.22301e+09	2.3077e+09	2.13651e+09	2.31924e+09	2.77767e+09	3.27899e+09	3.53341e+09	3.83739e+09	4.04387e+09	3.27119e+09	3.72629e+09	4.13105e+09	8.89605e+09	35.1385	36.7239	47.4273	58.2504	50.9927	48.8057	32.8086	21.6308	52.5175	47.8816	50.3353
2054	德美化工	38923	3.56028e+07		1.89404e+07	2.89288e+07	2.87246e+07	1.92588e+07	2.88776e+07	2.87895e+07	3.52032e+07	3.28328e+07	3.58632e+07	3.01973e+07	4.87399e+08	3.67479e+08	4.21368e+08	3.74609e+08	3.05362e+08	2.70245e+08	5.00946e+08	3.68254e+08	6.05284e+08	7.80711e+08	5.37508e+08	6.93273e+08	1.37321e+09	1.55974e+09	1.84804e+09	2.00855e+09	2.11394e+09	2.25601e+09	2.59619e+09	2.48906e+09	2.94336e+09	3.01085e+09	2.93194e+09	3.03224e+09	21.8616	34.8593	19.1288	29.8643	30.1409	49.0549	36.8257	28.0598	31.1967	20.9093	37.7851
2055	得润电子	38923	1.57149e+07	1.09414e+07	2.04739e+07	2.59411e+07	2.22545e+07	3.48748e+07	5.34199e+07	7.58656e+07	1.04557e+08	1.48562e+08	1.87657e+08	2.30021e+08	4.80349e+08	5.93335e+08	8.96989e+08	9.13737e+08	1.07968e+09	1.54316e+09	1.8719e+09	3.02819e+09	4.33179e+09	5.61339e+09	6.03279e+09	6.00957e+09	8.32782e+08	9.9534e+08	1.40161e+09	2.07439e+09	2.36554e+09	2.9375e+09	3.38157e+09	5.41587e+09	7.03935e+09	9.58734e+09	1.0163e+10	1.0225e+10	1.71839	7.61652	8.63426	6.2178	5.14106	1.49361	3.67319	15.0511	17.2975	16.2285	13.9339
2056	横店东磁	38931			3.30158e+06	2.94079e+07	4.73374e+07	3.7017e+07	4.07257e+07	3.8349e+07	3.64565e+07	3.86233e+06	2.06826e+07	2.06204e+07	2.89127e+08	3.31247e+08	9.90744e+08	1.04524e+09	9.30397e+08	8.16164e+08	8.37309e+08	9.68628e+08	1.73198e+09	1.82845e+09	1.87941e+09	2.89317e+09	2.63339e+09	2.77327e+09	3.76462e+09	4.12816e+09	4.23323e+09	4391744314	4.78285e+09	5.13955e+09	5.82866e+09	6.54885e+09	6.79684e+09	8.4995e+09	11.2136	0	0	0	32.0897	34.8035	34.0137	31.2104	0	0	0
2057	中钢天源	38931	7.61417e+06		5.74292e+06	8.48298e+06	7.89442e+06	2.73439e+06	2.58657e+06	2.09789e+06	662378	7.47482e+06	7.56531e+06	7.97342e+06	1.27786e+08	1.22496e+08	1.88021e+08	2.03325e+08	1.37601e+08	8.02039e+07	9.31249e+07	7.90847e+07	1.01469e+08	2.52097e+08	2.94555e+08	5.23565e+08	3.63935e+08	3.61318e+08	4.36465e+08	4.92344e+08	6.38318e+08	5.86597e+08	6.08389e+08	6.02666e+08	6.87197e+08	1.64376e+09	1.76556e+09	2.12558e+09	0	0	0	0	0	1.73428	3.94847	4.83151	20.4716	17.2446	15.7073
2058	威尔泰	38931	3.11089e+06	1.77138e+06	971486	993089	968884	577324	538184	435978	231625		0		5.09038e+07	5.71214e+07	3.18457e+07	4.81849e+07	3.58779e+07	4.04522e+07	3.35657e+07	3.7433e+07	2.69903e+07	3.22228e+07	2.57106e+07	2.63582e+07	2.26253e+08	2.42977e+08	2.27481e+08	2.54957e+08	2.40475e+08	2.46354e+08	2.37994e+08	2.24775e+08	2.1771e+08	2.22983e+08	2.19536e+08	2.04797e+08	0	0	0	0	0	0	0	0	0	0	0
2059	云南旅游	38939	8.86767e+06	5.05848e+06	3.98467e+06	2.58746e+06	2.9406e+06	1.01386e+07	1.05251e+07	2.93079e+07	3.2919e+07	5.46549e+07	6.05204e+07	3.65246e+07	4.12129e+08	4.49828e+08	3.16845e+08	2.17931e+08	2.95807e+08	5.01359e+08	1.56069e+09	1.56543e+09	1.69798e+09	2.73851e+09	2.00764e+09	2.8548e+09	1.23909e+09	1.27209e+09	1.13185e+09	1.05809e+09	1.16617e+09	2.10643e+09	3.87487e+09	4.04053e+09	3.9705e+09	4.7787e+09	4.13048e+09	6.19161e+09	2.85997	3.41022	5.61308	8.00546	6.37122	34.2356	20.1752	22.5192	19.896	6.11265	0.215681
2060	粤水电	38939	5.80945e+07		8.34443e+07	9.25929e+07	1.33524e+08	2.1899e+08	3.01826e+08	3.28651e+08	3.343e+08	3.81174e+08	4.07184e+08	4.67412e+08	1.79203e+09	2.18486e+09	3.35007e+09	3.73274e+09	4830143109	4.92926e+09	5.19713e+09	6.36025e+09	7.10482e+09	7.55012e+09	1.01952e+10	1.35329e+10	3.52327e+09	4.42277e+09	6.12681e+09	8.20749e+09	9.85293e+09	1.1096e+10	1.26076e+10	1.45944e+10	1.57164e+10	1.75153e+10	2.02506e+10	2.60478e+10	17.6948	27.1052	27.5251	35.8782	34.9061	42.5455	48.2684	46.6992	45.0079	48.1613	38.6282
2061	浙江交科	38945			2.38922e+07	7.84712e+07	5.37094e+07	3.04915e+07	9.10574e+07	8.87677e+07	1.21718e+08	2.6469e+08	2.45292e+08	2.68461e+08	5.26779e+08	6.5841e+08	6.06009e+08	9.59933e+08	8.97138e+08	8.088e+08	1.1501e+09	1.34904e+09	2.11768e+09	1.84975e+10	2.15787e+10	2.37623e+10	1.17312e+09	1.64795e+09	1.76337e+09	1.92534e+09	2.14173e+09	2.71159e+09	2.77629e+09	2.524e+09	4.69545e+09	2.55651e+10	3.01709e+10	3.37981e+10	22.7347	38.849	46.3204	28.4218	41.6357	44.8154	32.5963	16.4349	29.3232	7.34454	4.33435
2062	宏润建设	38945	5.04958e+07		1.14706e+08	1.72505e+08	3.35453e+08	3.72896e+08	3.76708e+08	1.17427e+08	3.29714e+08	2.16899e+08	2.09781e+08	2.41623e+08	3.20765e+09	3.34583e+09	4.97287e+09	6.38175e+09	7.87571e+09	7.70339e+09	9.36718e+09	1.06769e+10	9.12592e+09	8.31995e+09	9.59985e+09	1.08965e+10	4.65249e+09	6.11005e+09	8.07925e+09	9.28622e+09	11345794391	1.24999e+10	1.39078e+10	1.48972e+10	1.33464e+10	1.30162e+10	1.4529e+10	1.57316e+10	4.87711	23.7872	17.6077	9.55166	12.0228	22.9219	16.5282	12.0221	13.2726	16.5482	13.752
2063	远光软件	38952	0	0	0	0	0			0	400644	1.82397e+06	3.32048e+06	2.39887e+06	3.46116e+07	8.67504e+07	1.61677e+08	1.00121e+08	1.11484e+08	1.35062e+08	1.74459e+08	2.92087e+08	3.70143e+08	3.44753e+08	3.37885e+08	3.11409e+08	4.3741e+08	6.09164e+08	9.15937e+08	1.10414e+09	1.37999e+09	1.82495e+09	1.9159e+09	2.03591e+09	2.32755e+09	2.49479e+09	2.69367e+09	2.90622e+09	0	0	0	0	0	0	30.8927	0	14.5682	9.11798	0
2064	华峰化学	38952	4.55169e+06	9.83602e+06	1.47828e+06	1.27508e+07	1.73617e+07	2.06555e+07	1.84611e+07	2.98738e+07	4.47553e+07	5.90032e+07	4.7857e+07	1.61526e+08	3.73635e+08	3.46069e+08	2.81968e+08	5.00742e+08	7.62689e+08	6.91083e+08	8.37694e+08	1.5094e+09	1.89525e+09	1.77558e+09	1.48139e+09	7.99592e+09	1.73193e+09	1.72481e+09	1.9446e+09	2.14272e+09	2.42557e+09	2.77736e+09	4.43268e+09	5.38502e+09	5.38712e+09	5.56209e+09	5.93846e+09	1.69746e+10	11.9066	0	0.353397	0.198357	0	18.3115	30.267	20.2955	13.7759	10.4208	23.3949
2065	东华软件	38952	4.95831e+06	4.26226e+06	1.77798e+06	5.61539e+06	1.31759e+07	3.83254e+07	1.86931e+07	2.05555e+07	5.4135e+07	4.33886e+07	8.14627e+07	1.04876e+08	7.76073e+08	6.80832e+08	8.05559e+08	1.0882e+09	1.2445e+09	1.52667e+09	1.4361e+09	2.37053e+09	3.41728e+09	5.05395e+09	6.67247e+09	7.1053e+09	1.86604e+09	1.9769e+09	2.3788e+09	3.3557e+09	4.01046e+09	6.00962e+09	7.92396e+09	1.11567e+10	1.24282e+10	1.4154e+10	1.60057e+10	1.6835e+10	0.826792	0	0	0	0	33.3636	4.18035	0	0.11357	0.0779244	0
2066	瑞泰科技	38952	1.35721e+07	1.41167e+07	2.29078e+07	4.83395e+07	7.81178e+07	8.55405e+07	1.01868e+08	1.02556e+08	8.90645e+07	9.77641e+07	9.11653e+07	9.28236e+07	3.56275e+08	4.92079e+08	8.21835e+08	1.26251e+09	1.71519e+09	1.98505e+09	2.12312e+09	2.36602e+09	2.29628e+09	2.55737e+09	2.61721e+09	2.67096e+09	7.56728e+08	1.15822e+09	1.6413e+09	2.20369e+09	2.94632e+09	3.08965e+09	3.25783e+09	3.51065e+09	3.38841e+09	3.66457e+09	3.68678e+09	3.81851e+09	12.2827	0	6.17263	3.50487	8.20331	6.94393	6.48985	8.54817	6.79653	4.36747	1.47164
2067	景兴纸业	38975			1.02931e+08	1.42501e+08	1.27798e+08	1.17004e+08	1.10067e+08	1.26971e+08	1.12525e+08	9.80084e+07	9.47734e+07	7.58987e+07	1.75879e+09	1.65052e+09	2.2387e+09	2.37349e+09	1.34655e+09	1.41665e+09	1.784e+09	1.75739e+09	1.46336e+09	1.54087e+09	2.0063e+09	1.11881e+09	4.0027e+09	3.79098e+09	4.39771e+09	5.46221e+09	5.20883e+09	5.18871e+09	5.81023e+09	5.71829e+09	5.69046e+09	6.29881e+09	6.37868e+09	5.66016e+09	23.0587	17.5667	9.52278	5.07979	39.3792	35.8943	36.2104	34.7614	36.9559	33.0201	0
2068	黑猫股份	38975	7.21889e+07	5.24617e+07	7.43532e+07	9.50999e+07	1.34172e+08	1.90923e+08	2.2775e+08	1.5943e+08	1.2954e+08	1.13818e+08	9.78734e+07	8.7804e+07	1.15572e+09	1.35842e+09	1.98294e+09	2.3781e+09	3.3e+09	4.78744e+09	4.59135e+09	3.85292e+09	3.80425e+09	3.70199e+09	3.50756e+09	4.10601e+09	1.75657e+09	2.26959e+09	2.98235e+09	4.22206e+09	5.13898e+09	6.92853e+09	6.78632e+09	6.31991e+09	6.17948e+09	7.4655e+09	7.14507e+09	7.18631e+09	2.37336	15.3505	12.3614	16.0773	9.64247	12.6771	11.4314	6.89824	1.76572	7.4726	0
2069	ST獐子岛	38988	1.92057e+07		4.21195e+07	3.33686e+07	5.5589e+07	7.41948e+07	1.3457e+08	1.82454e+08	1.55499e+08	1.44733e+08	1.36319e+08	1.32936e+08	4.54992e+08	8.62821e+08	1.17261e+09	1.45926e+09	2.10428e+09	2.4892e+09	2.99541e+09	2.32966e+09	2.62687e+09	2.34251e+09	2.95539e+09	2.52767e+09	1.82002e+09	2.28324e+09	3.30441e+09	4.41996e+09	4.92182e+09	5.3157e+09	4.87824e+09	4.48539e+09	4.19558e+09	3.94402e+09	3.55434e+09	3.00928e+09	17.7454	4.10951	27.3208	14.2374	9.36749	11.7035	17.2519	33.3092	20.8496	32.3786	3.29559
2072	*ST凯瑞	39008	5.39023e+07		5.99916e+07	7.54881e+07	4.74344e+07	4.22013e+07	4.27059e+07	4.16789e+07	2.29298e+07	2.33024e+07	2.31437e+07	1.50344e+07	1.10909e+09	1.12982e+09	1.11824e+09	7.77815e+08	8.74587e+08	8.55901e+08	9.28891e+08	6.35734e+08	6.04269e+08	6.17014e+08	6.23864e+08	527243575	1.53768e+09	1.49586e+09	1.49321e+09	1.07528e+09	1.12606e+09	1.06173e+09	1.11629e+09	7.17237e+08	7.00129e+08	6.80686e+08	4.34332e+08	6.02763e+08	0.438872	5.52027	5.57424	7.41305	0	0	0	0	0	0	0
2073	软控股份	39008	1.12996e+07			4.26525e+07	6.94038e+07	6.2852e+07	9.85499e+07	1.08432e+08	9.10338e+07	6.03837e+07	8.68446e+07	9.93972e+07	907016158	7.58747e+08	1.64425e+09	1.46052e+09	2.1358e+09	2.18638e+09	3.86608e+09	3.22069e+09	1.92237e+09	2.19612e+09	2.98078e+09	3.35986e+09	2.08973e+09	2.8168e+09	4.06488e+09	5.37661e+09	6.35427e+09	6.75316e+09	7.88912e+09	8.0607e+09	8.24225e+09	8.3925e+09	8.7866e+09	8.0138e+09	0	0	1.20893	38.3837	29.4905	27.389	3.73637	0.000802017	33.743	30.1088	23.3965
2074	国轩高科	39008	1.52264e+07	9.6085e+06	1.02082e+07	1.39286e+07	1.62239e+07	1.88205e+07	2.43128e+07	4.26209e+07	7.1012e+07	8.47996e+07	1.91086e+08	3.73273e+08	3.36309e+08	3.70763e+08	3.71457e+08	4.34462e+08	5.40749e+08	6.80144e+08	7.32383e+08	2.74463e+09	4.31356e+09	6.21716e+09	8.68124e+09	1.13972e+10	7.40143e+08	7.9913e+08	8.4098e+08	9.33342e+08	1.0788e+09	1.2657e+09	1.27398e+09	6.71327e+09	1.02147e+10	1.70969e+10	2.0587e+10	2.51704e+10	0	0	0	0	4.23777	5.18147	0	17.6508	18.1082	18.2505	21.9203
2075	沙钢股份	39015	7.76663e+07	4.82656e+07	2.92992e+08	3.47867e+08	2.5539e+08	1.26962e+08	1.0024e+08	2.80742e+07	7.48262e+06	2.13051e+06	2.44721e+06	1.01156e+06	9.37512e+08	9.99451e+08	7.41601e+09	5.89126e+09	3.9294e+09	4.20606e+09	2.88285e+09	2.39029e+09	2.85017e+09	3.36495e+09	3.83053e+09	3.84364e+09	9.05269e+08	7.87703e+08	1.15549e+10	1.01441e+10	8.15309e+09	8.38237e+09	7.13741e+09	6.55006e+09	7.83882e+09	9.65559e+09	1.15215e+10	1.1513e+10	0	0	3.18474	0	0	0	0	0	0	0	0
2076	*ST雪莱	39015	778403			1.03498e+06	218112	3.64422e+06	325036	6.04158e+06	1.21921e+07	2.89011e+07	5.65617e+07	4.33225e+07	6.15985e+07	9.8369e+07	1.28597e+08	1.70873e+08	1.44884e+08	1.62556e+08	1.78491e+08	3.9249e+08	5.93997e+08	1.06419e+09	1.12452e+09	7.11839e+08	4.41834e+08	4.89865e+08	5.29869e+08	5.71387e+08	5.62275e+08	5.68233e+08	6.11548e+08	1.43217e+09	1.6755e+09	2.21172e+09	1.58982e+09	6.6838e+08	0	0	0	0	0	0	6.16493	4.53456	7.01891	7.17301	0.748647
2077	大港股份	39037	4.8441e+07	5.21101e+07	6.71281e+07	1.75631e+08	2.24907e+08	2.59854e+08	2.48605e+08	1.10977e+08	5.55693e+07	5.54448e+07	1.09545e+08	1.6252e+08	1.09191e+09	1.57718e+09	2.18906e+09	3.48385e+09	3.87128e+09	4.05002e+09	3.28662e+09	2.96879e+09	2692364833	3.02546e+09	3.45565e+09	2.17049e+09	1.85792e+09	2.25981e+09	3.11636e+09	4.48209e+09	4.96281e+09	5.85616e+09	5.48597e+09	5.2662e+09	6.92411e+09	7.3125e+09	7.22095e+09	5.62391e+09	7.22229	0.31602	7.66541	5.15335	1.98712	14.9731	24.3111	13.0526	9.54189	9.20955	9.82073
2078	太阳纸业	39037	2.92825e+08		3.37407e+08	6.64964e+08	6.81666e+08	5.44342e+08	5.38778e+08	5.25992e+08	5.22633e+08	5.97409e+08	7.18083e+08	6.00064e+08	4.2762e+09	4.28996e+09	5.76961e+09	8.01348e+09	8.07432e+09	7.3608e+09	7.69841e+09	9.13967e+09	8.5123e+09	1.16457e+10	1.39634e+10	1.42463e+10	8.25947e+09	9.27876e+09	1.15956e+10	1.51878e+10	1.51727e+10	1.58896e+10	1.62933e+10	1.97179e+10	2.01942e+10	2.60563e+10	2.95231e+10	3.22952e+10	15.7961	22.9767	21.5374	24.2353	24.4176	28.7029	26.1645	25.5508	27.7545	22.7004	16.4456
2079	苏州固锝	39037	3.57123e+06	443805	1.03143e+06	2.79049e+06	-1.37063e+07	2.39141e+06	970086	602108	240805	1.56424e+06	1.41831e+06	3.59875e+06	1.04388e+08	1.94162e+08	2.52742e+08	2.61831e+08	2.44109e+08	1.80234e+08	1.81031e+08	1.78231e+08	2.25931e+08	3.36363e+08	2.8302e+08	3.25464e+08	5.7581e+08	7.06766e+08	8.52059e+08	1.51284e+09	1.47549e+09	1.45639e+09	1.48332e+09	1.48962e+09	1.75603e+09	1.98101e+09	2.05437e+09	2.2438e+09	0	3.32917	7.04009	10.5259	0	0	0	0	0	0	0
2080	中材科技	39041	3.24767e+07	3.21769e+07	5.74036e+07	5.54751e+07	6.63425e+07	8.75762e+07	9.38601e+07	8.05914e+07	3.72762e+08	3.22105e+08	3.4434e+08	3.65064e+08	6.83991e+08	1.01244e+09	1.63519e+09	1.78413e+09	2.90267e+09	3.23385e+09	4.66185e+09	9.90951e+09	9.17956e+09	9.57375e+09	8.90546e+09	1.16516e+10	1.79287e+09	2.59698e+09	4.52615e+09	4.63878e+09	5.91404e+09	6.49278e+09	8.05526e+09	1.87004e+10	2.0577e+10	2.24398e+10	2.40424e+10	2.92851e+10	19.7144	30.3596	21.8156	15.5884	7.42824	8.16795	5.80089	16.9099	21.6247	24.3851	27.8982
2081	金螳螂	39041	1.67557e+06	373709			8.05172e+06	5.59877e+07	5.40664e+07	6.59674e+07	7.74607e+07	8.79595e+07	7.3873e+07	1.42342e+08	1.24737e+09	1.8211e+09	2.8124e+09	4.57877e+09	7.92733e+09	1.1089e+10	1.36473e+10	1.55121e+10	1.66664e+10	1.60229e+10	1.94654e+10	2.32319e+10	1.97536e+09	2.76103e+09	4.06069e+09	7.70537e+09	1.33501e+10	1.78526e+10	2.17078e+10	2.48049e+10	2.68225e+10	2.81844e+10	3.33035e+10	3.94734e+10	0	0	0	0	13.0979	9.33352	5.07999	3.37643	0.0623806	2.48928	1.16333
2082	万邦德	39041			6.05898e+06	1.61776e+07	1.9997e+07	1.05361e+07	1.93816e+06	567229	1919.79	516094	2.58847e+07	4.73024e+07	2.99462e+08	2.98136e+08	3.59992e+08	3.74304e+08	4.49931e+08	3.44894e+08	2.40908e+08	2.56546e+08	2.51229e+08	4.66582e+08	1.0948e+09	1.20894e+09	1.02177e+09	1.11898e+09	1.31659e+09	1.44629e+09	1.5665e+09	1.54896e+09	1.55103e+09	1.61727e+09	1.65842e+09	2.10006e+09	2.84542e+09	3.80054e+09	0	0	0	0	0	0	0	0	0	0	0.00576206
2083	孚日股份	39045	253135312	1.46999e+08	2.03886e+08	2.39442e+08	2.34469e+08	1.6151e+08	193119341	1.93273e+08	1.41249e+08	1.41263e+08	1.55987e+08	1.76223e+08	3888398294	3.66405e+09	3.86543e+09	4.0631e+09	3.43662e+09	3.1503e+09	4.69895e+09	4.22847e+09	2.76494e+09	3.46277e+09	4.04402e+09	5.58832e+09	6523844996	6.79471e+09	7.18355e+09	7.39544e+09	6.92614e+09	6.94141e+09	7.77183e+09	7662405911	7.12476e+09	7.40939e+09	8.45399e+09	1.00726e+10	2.13089	13.8132	13.2389	9.90779	15.4848	20.9144	5.15684	7.89816	27.0028	12.239	17.6608
2084	海鸥住工	39045	2.71601e+07	2.22111e+07	2.20722e+07	3.20919e+07	3.38206e+07	2.99786e+07	28174910	2.85217e+07	1.76681e+07	1.69383e+07	2.63234e+07	3.8259e+07	7.00307e+08	5.50281e+08	6.52877e+08	7.05381e+08	8.26365e+08	7.71247e+08	7.8944e+08	5.21208e+08	5.46395e+08	6.3182e+08	1.0489e+09	9.95381e+08	1.50563e+09	1.51018e+09	1.61128e+09	1.60522e+09	1.6704e+09	1.65103e+09	1.68563e+09	1.83981e+09	1.8688e+09	2.44225e+09	2.87187e+09	3.02236e+09	0	20.2816	15.4973	13.8467	6.05167	9.37772	8.14484	24.5284	11.2927	16.9878	10.9203
2085	万丰奥威	39049	2.56568e+07	1.38717e+07	1.13605e+07	1.17705e+07	2.7093e+07	3.13857e+07	4.69324e+07	8.13853e+07	7.30051e+07	5.30508e+07	1.23464e+08	2.36519e+08	6.12572e+08	5.25165e+08	4.99517e+08	6.39296e+08	7.41068e+08	1.5038e+09	1.95148e+09	2.63321e+09	2.69524e+09	2.7203e+09	4.51929e+09	5.73366e+09	1.4925e+09	1.5428e+09	1.5573e+09	2.57014e+09	3.02985e+09	4.21263e+09	5.06214e+09	8.8462e+09	9288540455	1.00491e+10	1.33929e+10	1.39889e+10	0.0815566	13.1792	0	16.663	31.9395	21.8384	18.5824	24.8983	10.806	11.2791	24.444
2086	ST东洋	39049	2.75651e+07		2.66668e+07	4.00004e+07	5.63615e+07	5.49285e+07	6.24196e+07	7.86028e+07	3.67517e+07	3.45645e+07	4.42417e+07	6.13946e+07	4.88428e+08	4.55556e+08	6.31161e+08	7.97532e+08	8.92951e+08	9.11547e+08	9.05867e+08	6.86268e+08	6.19839e+08	8.00983e+08	8.94085e+08	1.53951e+09	1.59407e+09	1.63186e+09	1.88585e+09	2.12531e+09	2.34168e+09	2.51538e+09	2.64634e+09	3.76774e+09	3.84309e+09	4.04761e+09	4.16239e+09	3.74801e+09	5.78016	8.64612	5.27244	0	4.56676	11.228	17.6663	17.1241	25.7269	11.9233	14.9487
2087	新野纺织	39051	7.47286e+07		1.02792e+08	1.38515e+08	1.5737e+08	1.6937e+08	1.77091e+08	1.75092e+08	1.97765e+08	2.25713e+08	2.55736e+08	2.52872e+08	1.05894e+09	1.16113e+09	1.88141e+09	2.27191e+09	1.8847e+09	2.05434e+09	1.74068e+09	2.19841e+09	3.11295e+09	2.69906e+09	4.61099e+09	4.89238e+09	2.30751e+09	2.57845e+09	3.93843e+09	4.33275e+09	4.64047e+09	5.00574e+09	5.58866e+09	6.217e+09	7.93443e+09	9.1182e+09	9.7607e+09	9.55499e+09	15.2796	21.965	16.7236	8.9146	32.1584	32.9218	51.2581	45.6796	35.91	52.3256	18.5754
2088	鲁阳节能	39051	1.77294e+07			5.30479e+06	8.26696e+06	1.04391e+07	1.11585e+07	1.32428e+07	6.99578e+06	3.22617e+06	986400	824150	2.8553e+08	3.22172e+08	3.40028e+08	2.9186e+08	3.72596e+08	3.61555e+08	3.8819e+08	4.8231e+08	4.18485e+08	5.47754e+08	7.59175e+08	8.60429e+08	1.15604e+09	1.56351e+09	1.66928e+09	1.708e+09	1.85013e+09	1.884e+09	1.9731e+09	2.10146e+09	2.1171e+09	2.4399e+09	2.80831e+09	3.08414e+09	21.3698	9.79921	6.8488	8.50209	6.78201	0.57193	0.523853	0	0	0	0
2089	ST新海	39051	6.37009e+06	6.45546e+06	6.93898e+06	1.93427e+07	2.7818e+07	3.77163e+07	5.03506e+07	9.17914e+07	9.1413e+07	1.24409e+08	143577742	1.3276e+08	1.91924e+08	2.81555e+08	372586439	4.91634e+08	6.31214e+08	8.27565e+08	1.43781e+09	2.55779e+09	2.48041e+09	2.18571e+09	2.42659e+09	1.1209e+09	6.01299e+08	8.65734e+08	1.36174e+09	1.60667e+09	1.89364e+09	2.23352e+09	3.53954e+09	4.87999e+09	5.37545e+09	4541894954	4.72991e+09	2.54835e+09	0	0	0	0	4.95234	15.3686	13.3977	10.8483	24.1761	19.1114	28.3664
2090	金智科技	39059	2.65686e+06	1.07056e+06	9.09999e+06	8.36567e+06	12155885	1.68991e+07	2.15719e+07	2.48159e+07	54084474	5.71384e+07	7.9054e+07	6.08377e+07	1.49551e+08	2.45124e+08	4.1243e+08	4.4037e+08	5.53456e+08	8.39413e+08	7.84248e+08	1.05893e+09	1.59416e+09	1.9018e+09	2.25849e+09	1.81609e+09	6.04654e+08	7.24948e+08	9.65152e+08	1.0221e+09	1.19925e+09	1.54013e+09	1.6494e+09	2.64244e+09	3.81818e+09	3.97099e+09	3.86865e+09	3.69236e+09	9.45712	5.3085	2.09302	1.96124	6.40109	4.09997	3.89946	22.7498	33.7701	28.6623	10.0229
2091	江苏国泰	39059	1.20375e+07	8.88047e+06	455533	2.36966e+06	1.06006e+07	1.4975e+07	1.89125e+07	2.08981e+07	6.61708e+07	5.39931e+07	1.10901e+08	1.25455e+08	5.40839e+08	4.75647e+08	6.62377e+08	6.58064e+08	6.60153e+08	6.70469e+08	1.18705e+09	1.83487e+09	8.86818e+09	9.56926e+09	1.13058e+10	1.14543e+10	1.29028e+09	1.34339e+09	1.68126e+09	1.84877e+09	2.00425e+09	2.1626e+09	2.87298e+09	3.74464e+09	1.42027e+10	1.87694e+10	2.16112e+10	2.35226e+10	0	0	0	0.156218	0	0	0	0	0.957778	0.805558	0.596503
2092	中泰化学	39059	4.86305e+07	5.82648e+07	6.701e+07	1.00285e+08	1.07339e+08	683202624	7.91753e+08	1.00685e+09	1.10296e+09	9.68718e+08	1.09104e+09	1.3053e+09	1.94634e+09	2.8543e+09	2.83056e+09	2.78566e+09	5.68386e+09	4.84433e+09	1.05333e+10	1.26801e+10	1.69488e+10	2.54006e+10	2.79127e+10	2.75497e+10	4.74588e+09	7.47717e+09	9.66797e+09	1.52772e+10	2.19254e+10	2.50046e+10	3.17141e+10	3.70277e+10	4.66683e+10	5.56274e+10	5.8628e+10	6.01119e+10	13.2424	41.301	6.61095	62.8026	60.7796	69.7231	50.1136	48.0201	42.1319	29.2154	27.1957
2093	国脉科技	39066	1.01258e+07	6.74908e+06	8.39836e+06	1.59865e+07	3.86985e+07	3.13698e+07	5.44752e+07	6.16682e+07	7.09318e+07	5.92699e+07	5.02306e+07	2.68665e+07	2.78711e+08	2.77977e+08	3.47577e+08	2.58849e+08	3.31359e+08	3.56969e+08	3.7677e+08	6.33544e+08	1.24344e+09	1.62437e+09	8.11514e+08	6.14722e+08	7.75586e+08	8.60238e+08	1.47789e+09	1.86294e+09	2.10263e+09	2.27669e+09	2.41083e+09	2.84746e+09	4.57213e+09	4.68025e+09	4.51754e+09	4.37364e+09	4.16247	0	27.7778	64.5229	59.2048	62.6697	63.9749	56.2502	26.078	1.07544	37.7312
2094	青岛金王	39066	2.35611e+07	1.12997e+07	1.58619e+07	1.62835e+07	2.24809e+07	2.50909e+07	2.35835e+07	4.071e+07	3.84354e+07	4.3066e+07	9.00436e+07	7.93896e+07	2.11755e+08	3.49733e+08	4.16553e+08	4.00332e+08	2.68407e+08	2.56966e+08	3.96554e+08	8.8806e+08	7.78711e+08	1.46687e+09	1.63166e+09	2.07631e+09	7.92086e+08	8.87546e+08	8.78095e+08	1.00124e+09	1.118e+09	1.10803e+09	1.22754e+09	1.91798e+09	2.8843e+09	4.66027e+09	5.91659e+09	5.5505e+09	36.297	22.8056	0	19.9867	52.5303	49.0741	33.3272	19.6431	17.6998	17.028	34.9598
2095	生意宝	39066									180502	230053	512108	270858	5.32917e+07	6.24613e+07	6.917e+07	6.67547e+07	8.56503e+07	9.57856e+07	8.64655e+07	8.04012e+07	1.28675e+08	2.26614e+08	4.03983e+08	4.38746e+08	4.31926e+08	4.75446e+08	5.07039e+08	5.25461e+08	5.65747e+08	5.93571e+08	5.89261e+08	5.91846e+08	1.18912e+09	1.29473e+09	1.49707e+09	1.59535e+09	0	0	0	0	0	0	0	0	0	0	0
2096	南岭民爆	39073	8.46004e+06	7666660	6.08963e+06	7.10285e+06	21243559	1.98253e+07	3.43736e+07	3.1986e+07	3.43433e+07	4.82071e+07	5.04356e+07	4.46033e+07	1.6676e+08	1.97967e+08	1.99025e+08	7.11474e+08	6.61668e+08	7.49913e+08	8.7108e+08	1.10789e+09	2.17442e+09	1.66101e+09	1.52253e+09	1.44548e+09	5.04952e+08	6.3191e+08	7.06504e+08	2.4077e+09	2.54138e+09	2.8273e+09	3.09478e+09	3.69767e+09	4.4577e+09	3.89578e+09	3.72466e+09	3.68665e+09	1.34858	1.12447	1.13803	2.55344	1.86424	3.61681	1.71394	4.42391	2.44149	3.21807	3.34207
2097	山河智能	39073	2.28137e+07	2.87428e+07	5.21903e+07	1.10348e+08	1.33984e+08	1.45149e+08	1.7273e+08	1.46622e+08	1.34768e+08	2.02497e+08	2.34347e+08	2.71372e+08	7.85561e+08	1.33894e+09	2.36752e+09	2.30696e+09	3.14753e+09	3.62966e+09	3.65024e+09	3.73778e+09	5.21776e+09	5.24026e+09	6.28863e+09	8.20662e+09	2.11744e+09	2.70783e+09	4.34093e+09	4.81186e+09	5.30862e+09	5.62994e+09	6.42981e+09	6.31916e+09	1.01725e+10	1.22877e+10	1.42874e+10	1.57029e+10	10.8311	0.259098	13.1316	19.6989	7.93084	0.0736625	1.5262	1.1501	19.4859	24.7322	26.5308
2098	浔兴股份	39073	3.71613e+07		2.47753e+07	3.23946e+07	3.79727e+07	3.26366e+07	3.15207e+07	2.78012e+07	6.41142e+06	2.07944e+07	6.2987e+07	5.98768e+07	6.05361e+08	6.34443e+08	6.68393e+08	6.1898e+08	6.99208e+08	6.73265e+08	6.8462e+08	3.85698e+08	2.86239e+08	1.2028e+09	9.03282e+08	1.12249e+09	1.23467e+09	1.26303e+09	1.3311e+09	1.34857e+09	1.32416e+09	1.3177e+09	1.37728e+09	1.47691e+09	1.46197e+09	3.18562e+09	2.14662e+09	2.0458e+09	6.77589	3.79108	2.18589	8.10706	3.30056	0	0	0	0	30.2739	35.3721
2099	海翔药业	39077			1.05467e+07	1.38835e+07	2.93121e+07	4.42061e+07	5.82347e+07	1.86318e+07	5.11257e+07	5.50182e+07	4.25943e+07	1.55067e+07	4.6422e+08	4.02469e+08	4.22848e+08	5.36605e+08	6.81282e+08	9.75738e+08	8.66421e+08	1.04107e+09	1.75396e+09	2.18476e+09	1.57903e+09	9.40282e+08	1.01307e+09	9.96269e+08	1.14032e+09	1.43514e+09	1.91802e+09	2.10954e+09	4.16744e+09	4.83076e+09	6.9056e+09	7.46693e+09	7.03537e+09	6.7472e+09	0	6.90478	15.5491	22.9169	41.1078	32.3559	9.70061	14.9281	16.4981	4.31857	0
2100	天康生物	39077	1.98479e+07	22885815	3.77078e+07	5.82045e+07	4.23241e+07	2.80022e+07	2.53065e+07	4.28358e+07	2.54554e+07	3.04934e+07	8.60591e+07	1.93097e+08	2.9697e+08	8.99146e+08	6.54514e+08	9.00435e+08	1.07854e+09	1.01881e+09	1.01302e+09	1.26874e+09	1656713433	1.76293e+09	3.5466e+09	4.30096e+09	1.03875e+09	1.72324e+09	1.9058e+09	2.30062e+09	2.52707e+09	2.8764e+09	3.0111e+09	3.80526e+09	4.49082e+09	5.87285e+09	8.50874e+09	1.11545e+10	24.2462	8.64157	23.8551	22.3027	15.6368	11.1585	7.63519	6.16179	0	33.2324	30.1379
2101	广东鸿图	39080	1.37986e+07	1.08625e+07	1.14899e+07	1.49515e+07	1.70425e+07	3.00084e+07	3.06752e+07	2.5655e+07	2.76675e+07	7.11668e+07	6.19112e+07	6.60657e+07	2.28911e+08	2.06604e+08	3.9152e+08	6.04182e+08	7.0945e+08	9.88496e+08	1.12831e+09	1.09554e+09	1.27839e+09	2.98476e+09	2.99848e+09	2.94197e+09	6.75304e+08	6.86249e+08	1.31888e+09	1.54343e+09	1.75832e+09	2.39509e+09	2.55256e+09	2.76158e+09	3.78726e+09	7.89543e+09	8.48888e+09	8.07932e+09	24.2763	26.4112	18.6592	4.35346	8.18559	12.5802	5.04916	14.7688	19.8734	7.52232	14.4114
2102	ST冠福	39080	2.59804e+07	3.49315e+07	3.89255e+07	5.82314e+07	5.29674e+07	5.82475e+07	7.92605e+07	9.25384e+07	6.58378e+07	6.69963e+07	5.00486e+07	3.89819e+07	8.23407e+08	7.95406e+08	1.02147e+09	1.21871e+09	1.13681e+09	1.16567e+09	1.53912e+09	9.35997e+08	1.38611e+09	2.03604e+09	3.59855e+09	3.77387e+09	1.23264e+09	1.30718e+09	1.67759e+09	1.71224e+09	1.95001e+09	2.01366e+09	4.46243e+09	4.87171e+09	7.11983e+09	8.21087e+09	7.66857e+09	8.20047e+09	0.0825063	8.80425	4.66006	0.385825	2.13886	1.67954	26.8818	40.9625	35.2675	20.2213	6.97565
2103	广博股份	39092			7.50557e+06	12506325	1.08695e+07	9.2159e+06	9.08803e+06	6.49207e+06	9.74643e+06	1.80733e+07	2.34994e+07	2.10875e+07	4.74184e+08	3.48422e+08	5.42225e+08	2.66433e+08	4.19534e+08	2.14627e+08	4.18143e+08	5.15707e+08	9.00328e+08	7.47209e+08	1.04629e+09	8.80603e+08	1.12958e+09	1.05319e+09	1.27054e+09	1.20716e+09	1.17278e+09	1.17133e+09	1.17011e+09	2.14924e+09	2.6173e+09	2.6528e+09	2.0615e+09	1.90753e+09	0	0	0	42.3775	0	47.7405	0	0	0	13.7433	0
2104	恒宝股份	39092	2369100	447619	294300		1.22453e+06	4.10391e+06	455746	502542	169133	1.92645e+06	3.99068e+06	97138.8	8.23427e+07	4.0305e+07	9.02988e+07	1.35048e+08	2.60003e+08	2.56374e+08	3.26768e+08	3.34588e+08	3.0894e+08	2.8458e+08	2.50082e+08	3.16977e+08	5.65618e+08	5.91959e+08	7.34242e+08	8.52194e+08	1.07741e+09	1.22925e+09	1.58342e+09	1.92072e+09	2.03403e+09	2.18657e+09	2.25051e+09	2.34972e+09	0	0	0	0	0	0	0	0	0	0	0
2105	信隆健康	39094	1.59524e+07		1.18561e+07	2.39973e+07	3.65497e+07	3.7391e+07	3.46632e+07	3.10413e+07	2.56799e+07	2.733e+07	3.11559e+07	3.22082e+07	5.33474e+08	4.37684e+08	5.95386e+08	6.61986e+08	7.40483e+08	7.23017e+08	8.13663e+08	7.8274e+08	7.84473e+08	8.07286e+08	9.63841e+08	9.14626e+08	1.0881e+09	1.03108e+09	1.19263e+09	1.4081e+09	1.42426e+09	1.44162e+09	1.4739e+09	1.31329e+09	1.39304e+09	1.45403e+09	1.65672e+09	1.64168e+09	4.99035	9.65853	3.28753	18.5185	12.1115	13.2445	6.81768	0.769733	7.95589	7.58516	7.38628
2106	莱宝高科	39094	6.09015e+06		2.49093e+06	3.46666e+06	2.8482e+06	945480	2.18979e+06	320548		0	828899	0	1.78579e+08	1.7839e+08	3.10458e+08	3.02131e+08	2.48546e+08	8.32029e+08	8.01643e+08	558333578	7.11862e+08	6.76344e+08	8.12074e+08	1.09437e+09	1.83135e+09	2.07912e+09	2.54254e+09	2.7897e+09	2.78058e+09	5.19085e+09	5.16065e+09	4.28134e+09	4.64721e+09	4.67184e+09	4.84504e+09	5.32618e+09	0	40.8731	20.5548	2.72259	0	16.5132	21.287	0	0	0	0
2107	沃华医药	39106	2.72809e+06				0			841.7					7.50101e+07	7.54093e+07	3.54945e+07	3.62757e+07	4.02828e+07	3.6365e+07	3.27914e+07	8.19588e+07	9.41567e+07	1.89854e+08	2.12968e+08	2.12737e+08	7.12781e+08	7.73864e+08	6.36137e+08	6.2235e+08	6.43697e+08	6.45047e+08	6.68638e+08	6.68228e+08	7.05626e+08	8.55496e+08	9.22375e+08	1.00802e+09	2.20339	11.7083	21.9807	0	0	0	0	24.9079	22.6566	0	0
2108	沧州明珠	39106	1.87534e+07	1.31122e+07	2.14903e+07	2.92916e+07	2.65881e+07	2.97456e+07	3.73574e+07	2.37402e+07	2.0485e+07	1.68922e+07	3.85615e+07	5.09284e+07	2.16872e+08	3.79199e+08	4.55839e+08	5.46334e+08	5.97696e+08	7.67804e+08	7.65429e+08	6.0948e+08	6.10408e+08	5.23482e+08	1.26598e+09	1.15311e+09	5.48497e+08	9.72519e+08	1.18682e+09	1.28972e+09	1.77988e+09	2.14619e+09	2.51911e+09	2.43549e+09	3.63139e+09	3.82876e+09	4.84653e+09	4.75546e+09	0	15.5833	17.9908	3.29242	7.30582	15.6396	10.4251	0	20.431	0	6.45507
2109	兴化股份	39108	19711485	1.80262e+07	1.48503e+07	1.86433e+07	1.70354e+07	1.0734e+07	1.39035e+07	2.50999e+07	5.52015e+07	3.123e+07	3.23355e+07	1.37516e+07	3.21646e+08	3.4631e+08	4.09045e+08	4.05043e+08	3.27968e+08	5.06127e+08	5.95081e+08	6.09328e+08	1.31669e+09	7.86802e+08	6.35418e+08	4.54308e+08	1.34985e+09	1.49707e+09	1.58812e+09	1.728e+09	1.73388e+09	1.89142e+09	1.93961e+09	1.77314e+09	4.43918e+09	4.12266e+09	4.31597e+09	4.17811e+09	14.8855	24.7436	15.7657	15.9373	22.9469	9.52705	21.5842	16.6607	0	0	13.5977
2110	三钢闽光	39108	3.10694e+08	1.82064e+08	2.21974e+08	3.38881e+08	3.60917e+08	3.42295e+08	2.50031e+08	2.14831e+08	1.61129e+08	1.01478e+08	1.2453e+08	1.13502e+08	4295982887	4.78362e+09	4.84304e+09	4.95716e+09	4.71171e+09	4.6274e+09	4.2037e+09	4.19355e+09	4.49198e+09	7.32753e+09	9.26346e+09	1.01126e+10	7.07849e+09	7.43618e+09	7.64711e+09	9.02148e+09	8.75274e+09	8.59597e+09	8.03686e+09	7.12412e+09	1.25754e+10	2.20874e+10	2.82179e+10	2.9769e+10	3.3642	0	1.62238	18.0556	21.5077	20.1287	18.2647	18.1823	8.58814	3.87575	0.453086
2111	威海广泰	39108	1.0042e+07	9.89924e+06	1.27716e+07	1.7327e+07	1.76141e+07	2.14147e+07	3.40337e+07	2.65659e+07	1.92465e+07	2.25048e+07	2.84024e+07	4.02608e+07	2.82099e+08	3.20946e+08	4.66776e+08	4.13194e+08	6.3074e+08	8.43086e+08	1.17106e+09	1.21591e+09	1.29503e+09	1.73858e+09	1.59095e+09	1.70123e+09	7.17594e+08	8.52524e+08	1.20645e+09	1.58984e+09	1.82002e+09	2.09072e+09	2.50577e+09	3.33884e+09	4.15757e+09	4.48776e+09	4.57731e+09	4.81622e+09	6.89061	18.0002	19.2246	16.741	4.3175	1.30521	0.80583	0.240912	0.0849609	0.04834	3.14327
2112	三变科技	39121			1.47192e+07	1.96459e+07	2.22903e+07	1.56282e+07	2.82539e+07	2.73243e+07	2.06912e+07	1.8216e+07	2.26854e+07	1.73683e+07	7.45611e+08	7.87973e+08	7.2524e+08	6.80776e+08	5.91975e+08	6.10439e+08	8.12693e+08	9.43077e+08	6.67644e+08	7.36049e+08	5.66247e+08	6.10474e+08	1.14403e+09	1.2238e+09	1.2227e+09	1.14167e+09	1.04675e+09	1.08061e+09	1.30088e+09	1.43378e+09	1.22994e+09	1.16859e+09	1.00259e+09	1.04009e+09	0	0	2.94417	3.13044	1.6612	0	0	0	0	0	0
2113	ST天润	39121	7.40087e+06	1.13508e+07	9.57709e+06	1.1705e+06	49931.2					22837.5	613317	1.56488e+06	2.50585e+08	2.74086e+08	2.56447e+08	9.4746e+07	6.48072e+07	2.55656e+07	2.41639e+07	2.01544e+07	1.67735e+08	5.10575e+08	3.59343e+08	3.29422e+08	7.08838e+08	6.62124e+08	3.37103e+08	1.77975e+08	1.54482e+08	1.18933e+08	1.18775e+08	1.1088e+08	1.11739e+09	3.18309e+09	2.78461e+09	1.94811e+09	7.11458	6.55824	6.97807	0	0	0	0	0	0.474244	0.15623	26.5428
2114	罗平锌电	39128	3.16298e+07	2.62865e+07	3.776e+07	4.59508e+07	5.00886e+07	4.14169e+07	3.42631e+07	4.47567e+07	3.76045e+07	1.80998e+07	1.35196e+07	1.57209e+07	3.60805e+08	5.23377e+08	7.66951e+08	8.84789e+08	6.22416e+08	9.08389e+08	6.80908e+08	8.82427e+08	8.98994e+08	4.51427e+08	4.80949e+08	4.46683e+08	9.44905e+08	1.12626e+09	1.33159e+09	1.08299e+09	8.39255e+08	1.77004e+09	1.56125e+09	1.78902e+09	1.89219e+09	2.35535e+09	2.1941e+09	2.2319e+09	22.1602	17.2518	9.82516	0	0	7.45454	7.38276	5.79042	5.65916	10.2122	19.4399
2115	三维通信	39128			1.30351e+07	1.80168e+07	1.69376e+07	2.57368e+07	2.71102e+07	2.70885e+07	2.60959e+07	3.03566e+07	4.51249e+07	5.68999e+07	3.39369e+08	7.4714e+08	6.70448e+08	8.77561e+08	7.29043e+08	6.17512e+08	6.48254e+08	6.71655e+08	9.68826e+08	2.0235e+09	1.76761e+09	1.51981e+09	7.68728e+08	1.47634e+09	1.58666e+09	2.06298e+09	1.95826e+09	1.98625e+09	2.03465e+09	2.06779e+09	2.60914e+09	4.33571e+09	4.57825e+09	4.63137e+09	4.0529	0.00964437	9.83527	7.3011	8.17232	38.1033	37.4788	36.7443	38.6527	15.883	14.8668
2116	中国海诚	39128	1.29628e+06		64886.8	1.72034e+06	1.21905e+06	1.85282e+06	299832	214129	99687.5	626038	273488	0	7.07378e+08	8.83357e+08	1.41284e+09	1.78747e+09	2.31423e+09	2.66426e+09	2.33876e+09	2.40593e+09	2.62508e+09	2.58074e+09	2.84243e+09	2.8883e+09	1.17908e+09	1.38524e+09	1.94218e+09	2.37732e+09	2.90714e+09	3.38333e+09	3.23958e+09	3.52512e+09	3.79902e+09	3.93136e+09	4.30284e+09	4.3031e+09	0	0	0	0	0.115151	0.0998656	0.113424	0.110148	0.101005	0.10218	0.0930271
2117	东港股份	39143	909150		7.76958e+06	376442	0			523390	396776	262259	119242	6415.21	128365502	3.80953e+08	3.26705e+08	2.52184e+08	2.93912e+08	3.4675e+08	4.31021e+08	5.22416e+08	6.0326e+08	6.59215e+08	6.3179e+08	6.57155e+08	6.92309e+08	9.93017e+08	1.33734e+09	1.35012e+09	1.45369e+09	1.59377e+09	1.8239e+09	2.02882e+09	2.2091e+09	2.23681e+09	2.31272e+09	2.33515e+09	0	0	0	0	0	0.0230661	2.3433	0.908347	0.610598	3.80787	1.91505
2118	紫鑫药业	39143	8.16707e+06	9.27048e+06	2.60723e+07	6.0901e+07	7.02025e+07	9.11089e+07	1.35894e+08	1.3882e+08	1.56228e+08	1.90353e+08	2.44773e+08	3.1883e+08	1.64203e+08	2.18049e+08	9.7544e+08	9.34876e+08	1.09914e+09	1.23022e+09	1.80273e+09	2.73319e+09	2.14709e+09	3.48032e+09	4.3043e+09	4.57713e+09	5.45981e+08	6.55194e+08	2.56927e+09	2.78916e+09	3.04539e+09	3.77805e+09	4.05242e+09	4.99811e+09	6.63383e+09	8.8795e+09	9.9192e+09	1.06586e+10	3.61581	2.90334	0.13504	0.130603	0.0991342	30.069	9.73551	3.3732	18.6367	22.595	18.647
2119	康强电子	39143			2.83003e+07	4.54959e+07	4.64559e+07	4.50619e+07	4.11091e+07	3.05443e+07	2.2946e+07	2.94592e+07	3.72949e+07	3.56698e+07	3.66232e+08	4.29697e+08	5.83001e+08	8.80251e+08	8.55684e+08	7.91702e+08	7.68413e+08	6.85852e+08	7.75154e+08	8.22094e+08	8.21147e+08	7.93245e+08	9.52829e+08	1.08768e+09	1.42251e+09	1.66481e+09	1.58419e+09	1.61568e+09	1.56839e+09	1.42924e+09	1.58826e+09	1.6673e+09	1.68007e+09	1.81144e+09	5.00189	0	13.6547	9.05579	4.07382	2.78607	0	0	1.79721	0	1.14895
2120	韵达股份	39147			1.94495e+07	2.54591e+07	1.77864e+07	7.72789e+06	4.5811e+06	1.42254e+06	2.54594e+06	0	1.91761e+07	4.03258e+07	5.14405e+08	4.85529e+08	5.24946e+08	6.3916e+08	2.00082e+08	3.03327e+08	2.00073e+08	2.88324e+08	2.92282e+09	4.1e+09	6.47889e+09	8.81498e+09	9.30459e+08	9.31704e+08	9.93606e+08	1.10826e+09	8.67242e+08	8.58925e+08	8.12362e+08	9.20055e+08	6.70934e+09	9.39956e+09	1.80809e+10	2.24967e+10	7.10067	9.33657	8.69647	0	41.1666	0	0	0	0	0	0
2121	科陆电子	39147	4.27093e+06	3.75208e+06	1.15008e+07	2.73715e+07	5.07245e+07	4.21021e+07	6.15141e+07	1.22647e+08	2.40958e+08	3.21955e+08	4.44784e+08	4.12404e+08	2.34643e+08	4.59881e+08	9.64091e+08	1.3557e+09	1.40711e+09	1.24222e+09	2.47714e+09	5.31068e+09	5.5254e+09	7.34894e+09	7.55669e+09	7.28048e+09	6.76578e+08	9.72379e+08	2.11902e+09	2.59291e+09	2.77491e+09	2.95494e+09	4.67484e+09	1.0313e+10	1.22237e+10	1.54012e+10	1.34144e+10	1.01142e+10	4.3064	1.56075	0	1.38097	1.92086	17.9833	20.2086	29.5909	39.2018	27.4414	19.1804
2122	ST天马	39169			1.83403e+07	2.50556e+07	3.75497e+07	4.74033e+07	55581051	5.0097e+07	3.38595e+07	1.045e+08	2.26529e+08	1.72673e+08	2.92076e+09	1.78192e+09	1.56745e+09	2.02969e+09	2.01001e+09	1.96196e+09	1.81029e+09	1.86647e+09	1.51121e+09	2.30858e+09	1.69504e+09	1.39818e+09	5.37349e+09	5.84108e+09	6.53702e+09	7.14394e+09	7.25577e+09	7.5615e+09	7.49547e+09	7.55512e+09	6.64837e+09	8.60228e+09	7.78761e+09	4.62734e+09	0	0	8.87778	0.233884	2.53696	0.210891	6.11291	7.6261	0.286549	2.345	0.129726
2123	梦网科技	39169	5.22934e+06		8410669	3.08613e+07	5.13877e+07	5.82749e+07	5.75404e+07	5.32231e+07	4.40209e+07	2.90133e+07	3.32893e+07	3.39122e+07	3.7204e+08	5.39408e+08	1.12593e+09	1.27375e+09	1.7138e+09	1.44498e+09	9.40554e+08	1.79942e+09	1.5663e+09	1.78834e+09	2.03256e+09	1.75205e+09	1.06055e+09	2.04452e+09	2.90916e+09	3.45051e+09	4.21403e+09	4.41448e+09	3.51568e+09	7.34008e+09	6.96666e+09	6.76014e+09	6.64771e+09	5.95541e+09	0	18.6875	4.1114	0.792842	5.34583	29.3674	41.408	24.1559	7.41226	0	0
2124	天邦股份	39175	1.72263e+07	1.42307e+07	1.59368e+07	2.37211e+07	2.94329e+07	3.22373e+07	4.92436e+07	5.18931e+07	2.07857e+07	1.73962e+07	6.79857e+07	1.3534e+08	3.69312e+08	2.41049e+08	3.99414e+08	5.82262e+08	6.48483e+08	1.23432e+09	1.26239e+09	8.28603e+08	1.05557e+09	1.37737e+09	3.46802e+09	4.03564e+09	8.11191e+08	7.70721e+08	9.07733e+08	1.07215e+09	1.16785e+09	1.8522e+09	1.88456e+09	1.9673e+09	2.49009e+09	4.44316e+09	6.22877e+09	7.53438e+09	0	22.73	9.89954	0	0	0	0	0.593941	0.469188	0.674916	9.16286
2125	湘潭电化	39175	2.16155e+07		1.83043e+07	2.92927e+07	4.44754e+07	4.69891e+07	4.42742e+07	4.03798e+07	2.55131e+07	3.16561e+07	5.21599e+07	73652596	4.16145e+08	3.83404e+08	3.7554e+08	6.03381e+08	8.08989e+08	8.03791e+08	9.50258e+08	9.60258e+08	8.26768e+08	1.15022e+09	1.49968e+09	1.95586e+09	7.06185e+08	6.82726e+08	7.66882e+08	1.04818e+09	1.25041e+09	1.2335e+09	1.54475e+09	2.63199e+09	2.17851e+09	2.55687e+09	3.17575e+09	3.56992e+09	0	0	14.1553	2.08815	5.25915	3.21763	20.2136	36.7788	20.3983	15.6734	23.2575
2126	银轮股份	39190	2.84775e+07	2.0949e+07	2.01615e+07	3.15808e+07	3.43733e+07	4.50758e+07	5.07679e+07	4.28525e+07	4.57496e+07	4.97411e+07	6.76893e+07	7.85023e+07	5.59333e+08	5.50164e+08	8.36026e+08	9.74398e+08	1.01824e+09	1.11736e+09	1.31154e+09	1.14566e+09	1.4639e+09	2.76422e+09	3.47927e+09	3.95764e+09	1.09257e+09	1.16049e+09	1.65685e+09	2.33867e+09	2.47943e+09	3.15291e+09	3.51477e+09	3.92467e+09	4.79415e+09	6.67811e+09	7.85882e+09	8.42411e+09	6.61061	9.59507	12.7601	6.88593	4.27542	29.5931	26.6385	29.3805	31.4814	4.41417	4.8597
2127	南极电商	39190	2.41473e+07	1.734e+07	1.50823e+07	4.39582e+07	8.67803e+07	1.33158e+08	8.97709e+07		0	3.97634e+06	9.91039e+06	6.66702e+06	4.79658e+08	4.23431e+08	7.50102e+08	1.76839e+09	2.27416e+09	1.85207e+09	4.55424e+08	1.35634e+08	4.82516e+08	5.8978e+08	7.84346e+08	6.26088e+08	1.07746e+09	1.08532e+09	2.15449e+09	3.42435e+09	4.06059e+09	2.84477e+09	9.23142e+08	1372789852	2.0468e+09	3.82052e+09	4.54925e+09	5.48482e+09	2.03998	0	17.2605	18.9883	23.9916	20.5318	0.218908	0	0	23.2873	0
2128	电投能源	39190	4.61544e+07		1.08805e+08	1.06075e+08	1.26806e+08	1.40248e+08	2.48666e+08	1.99751e+08	1.41931e+08	1.09026e+08	9.77704e+07	5.14334e+08	1.06513e+09	9.75764e+08	2.14651e+09	1.97038e+09	2.19585e+09	3.35037e+09	3.87609e+09	4.43871e+09	3.90907e+09	3.52242e+09	3.59628e+09	1.02517e+10	3.9888e+09	6.87653e+09	7.46356e+09	8.05915e+09	8.98765e+09	9.87573e+09	1.39358e+10	14079989995	1.39511e+10	1.47175e+10	1.77157e+10	3.3821e+10	29.1167	69.6762	39.3125	37.5813	33.0182	4.92347	29.1365	14.2471	10.4788	8.02411	32.383
2129	中环股份	39192	2.11194e+07	2.93295e+07	4.48775e+07	7.27426e+07	1.44763e+08	1.56857e+08	2.67413e+08	2.44049e+08	1.79123e+08	3.91788e+08	7.06877e+08	1.00729e+09	3.36846e+08	2.95925e+08	1.35239e+09	3.91114e+09	5.18019e+09	5.97584e+09	4.26324e+09	6.8167e+09	8.92934e+09	1.02284e+10	1.72145e+10	1.55894e+10	2.05107e+09	2.65858e+09	4.05636e+09	6.51632e+09	9.66491e+09	1.06571e+10	1.41627e+10	2.10831e+10	2.29945e+10	3.10066e+10	4.26973e+10	4.91185e+10	21.0397	70.353	39.8636	17.1084	15.3478	15.88	43.9969	36.9545	27.6932	42.912	34.9682
2130	沃尔核材	39192	6181057		7.25539e+06	1.11631e+07	1.48091e+07	3.87337e+07	4.5786e+07	7.59705e+07	1.02224e+08	1.23176e+08	1.54416e+08	1.40356e+08	1.37648e+08	1.88364e+08	2.41709e+08	3.19604e+08	5.65222e+08	7.92523e+08	1.39177e+09	1.28156e+09	1.39247e+09	2.32134e+09	3.14525e+09	2.3974e+09	5.52673e+08	6.50755e+08	7.444e+08	1.23161e+09	1.82307e+09	1.8781e+09	2.65859e+09	3.67288e+09	5.36039e+09	6.23026e+09	6.42736e+09	6.44106e+09	0	0	0	0	27.9849	0	0	27.2985	43.217	28.3917	8.80147
2131	利欧股份	39199			4.28378e+06	1.1077e+07	2.55941e+07	3.596e+07	2.74956e+07	3.30246e+07	3.03875e+07	8.45039e+07	2.14001e+08	1.10767e+08	1.78579e+08	1.85723e+08	3.83028e+08	6.72841e+08	1.0017e+09	9.62215e+08	1.81536e+09	2.0288e+09	3.29067e+09	5.16188e+09	5.64933e+09	4.7156e+09	6.88558e+08	7.48604e+08	1.05509e+09	1.8185e+09	2.21473e+09	2.84342e+09	4.20141e+09	8.40003e+09	1.12527e+10	1.33442e+10	1.41746e+10	1.33226e+10	0	0	0.25967	12.9	9.05285	22.1872	12.0435	19.0108	10.9282	3.07057	16.2759
2132	恒星科技	39199	2.92892e+07		4.20777e+07	7.57663e+07	9.89424e+07	9.68043e+07	1.21877e+08	7.30549e+07	4.78993e+07	6.48209e+07	8.05075e+07	8.00041e+07	6.03366e+08	7.65332e+08	1313758984	1.31596e+09	1.782e+09	1.95704e+09	1.83755e+09	6.32779e+08	1.12905e+09	2.91689e+09	2.55759e+09	2.0255e+09	1.31919e+09	1.82546e+09	2.60344e+09	3.11697e+09	3.29933e+09	3.32114e+09	3.41855e+09	2.81384e+09	4.27921e+09	6.44138e+09	5.48855e+09	4.79957e+09	0	12.1515	7.67504	31.5862	14.3421	8.41689	15.9892	33.1141	20.0565	12.4812	4.0297
2133	广宇集团	39199	2.77058e+07	6.82798e+07	7.32231e+07	3.43781e+07	3.23644e+07	4.2083e+07	3.37645e+07	3.30669e+07	2.05683e+07	5.4819e+07	7.12759e+07	5.33272e+07	2.33761e+09	3.00173e+09	3.56782e+09	3.61542e+09	3.35064e+09	3.43498e+09	3.06494e+09	4.66197e+09	4.1073e+09	3.67019e+09	6.36354e+09	7.36867e+09	5.39855e+09	6.53873e+09	6.96013e+09	6.70701e+09	7.10655e+09	8.01444e+09	8.56167e+09	8.73502e+09	8.18322e+09	8.19786e+09	1.15571e+10	1.3076e+10	39.1082	36.1712	28.4306	20.145	29.855	37.7419	40.8147	14.7338	16.9531	23.9999	20.0695
2134	天津普林	39218	3.21685e+06	2.45292e+06	1.54181e+06	1.95475e+06	2.64306e+06	3.56717e+06	2.61146e+06	1.46842e+06	108064	492396	1.1026e+06	604167	48123163	7.82361e+07	1.18921e+08	1.51309e+08	1.83266e+08	2.24274e+08	2.26289e+08	1.76252e+08	1.78405e+08	1.81918e+08	1.93711e+08	1.77962e+08	8.03802e+08	8.36666e+08	8.24191e+08	8.66609e+08	8.10318e+08	8.04673e+08	8.15827e+08	7.18131e+08	6.1888e+08	6.34253e+08	5.85441e+08	5.81675e+08	47.5382	27.7914	0	0	0	0	0	0	0	0	0
2135	东南网架	39232			4.52058e+07	6.88569e+07	9.4613e+07	1.09897e+08	9.47961e+07	1.03965e+08	1.19432e+08	1.0867e+08	8.93328e+07	8.04997e+07	2.09905e+09	2.49875e+09	2.76485e+09	3.47454e+09	3.94255e+09	4.7439e+09	5.23569e+09	6.02641e+09	5.69995e+09	6.03697e+09	6.25111e+09	6.78531e+09	3.08678e+09	3.49053e+09	3.84773e+09	5.22776e+09	5.75876e+09	6.60138e+09	7.58153e+09	9.02378e+09	8.59896e+09	1.00847e+10	1.03266e+10	1.14435e+10	1.40832	0	1.02249	0.997283	0.75504	0.419765	7.47357	8.39321	6.68077	1.62148	0
2136	安纳达	39232	4.24704e+06	5.40877e+06	5.53943e+06	4.47597e+06	9.04392e+06	1.39222e+07	1.73627e+07	1.66553e+07	1.46854e+07	8.99369e+06	1.97854e+06	1.75847e+06	1.72028e+08	1.61354e+08	1.4619e+08	1.98395e+08	2.60043e+08	4.27737e+08	4.39226e+08	4.77807e+08	4.42818e+08	2.88743e+08	1.93058e+08	1.71193e+08	3.54997e+08	4.0587e+08	4.12476e+08	8.5019e+08	9.27251e+08	1.07067e+09	1.04572e+09	9.50874e+08	9.6875e+08	9.9022e+08	9.14095e+08	9.04811e+08	0	23.6569	23.5368	7.02922	10.3433	10.0896	0	0	0	0	0
2137	实益达	39246	3.33965e+07	6.52599e+06	5.70497e+06	7.87111e+06	5.30683e+06	4.26201e+06	1.64938e+06	876870	4.0529e+06	193824	417969		6.9171e+08	2.61404e+08	7.97991e+08	6.19107e+08	3.331e+08	3.65105e+08	1.51376e+08	4.1828e+08	2.66482e+08	3.75113e+08	2.91471e+08	3.037e+08	1.21724e+09	7.55893e+08	1.29282e+09	1.16448e+09	8.83988e+08	8.69754e+08	6.63915e+08	1.33303e+09	1.90373e+09	2.13233e+09	1.69421e+09	1.82372e+09	0	0	0	0	0	0	0	0	0	0	0
2138	顺络电子	39246	2.80015e+06	2.30072e+06	6.53621e+06	6.39972e+06	7.48323e+06	1.58207e+07	1.1764e+07	1.36435e+07	2.86007e+07	2.20171e+07	1.91342e+06	2.1885e+07	1.10093e+08	9.39399e+07	3.2336e+08	1.54033e+08	3.51062e+08	5.77004e+08	5.11019e+08	6.69295e+08	1.23056e+09	6.5055e+08	7.37773e+08	1.47639e+09	6.70112e+08	6.65501e+08	1.02827e+09	1.31547e+09	1.61956e+09	2.16043e+09	2.74961e+09	3.23962e+09	4.04132e+09	4.76832e+09	5.23736e+09	6.30441e+09	31.805	27.3896	15.1496	13.2511	13.2103	18.3646	10.8133	12.8132	6.00059	0	0
2139	拓邦股份	39262	1.30184e+06		675028	2.25832e+06	3.73903e+06	2528996	2.02624e+06	371312		340423	1.7094e+07	3.70398e+07	1.37135e+08	1.61173e+08	2.9295e+08	3.60563e+08	3.72673e+08	3.71495e+08	4.19827e+08	6.48411e+08	8.6267e+08	1.11913e+09	1.67191e+09	1.7691e+09	4.66719e+08	5.08501e+08	7.05929e+08	8.64441e+08	8.80375e+08	8.91863e+08	9.83586e+08	1.62871e+09	2.71527e+09	3.20903e+09	3.92173e+09	5.08946e+09	10.3763	0	0	0	0	0	0	0	0	0.440691	0
2140	东华科技	39275	653850	93942.1	60452.6							1.24974e+06	3.36315e+06	7.76647e+06	1.63221e+09	1.64197e+09	1.70919e+09	2.71375e+09	3.08735e+09	2.99895e+09	5.32234e+09	3.75057e+09	3.79188e+09	3.64975e+09	3.07651e+09	3.82914e+09	2.29273e+09	2.34195e+09	2.58536e+09	3.82787e+09	4.48557e+09	4.61093e+09	7.17313e+09	5.74336e+09	5.8461e+09	6.16142e+09	5.93162e+09	6.67357e+09	0	0	0	0	0	0	0	0	0	12.7109	18.9639
2141	贤丰控股	39283	9.51676e+06	5.37487e+06	1.12251e+07	1.63456e+07	2.14746e+07	1.75082e+07	1.63987e+07	1.18389e+07	7003445	66411.4	1.20778e+07	2.29127e+07	1.31594e+08	2.28518e+08	3.44227e+08	4.08641e+08	3.27873e+08	3.32759e+08	2.79819e+08	2.29291e+08	1.3499e+08	2.05661e+08	4.29754e+08	3.17056e+08	4.36696e+08	5.38117e+08	6.71866e+08	7.40034e+08	6.65175e+08	6.77489e+08	6.11001e+08	5.65786e+08	1.46453e+09	1.61116e+09	1.84105e+09	1.84466e+09	0	0.492058	0.145042	0.122118	0	0	0	0	0	0	5.44989
2142	宁波银行	39282																									1.03263e+11	163351866000	263274332000	260497637000	373536589000	467772601000	554112618000	716464653000	885020411000	1032042442000	1116423355000	1317717046000	0	3.23634	3.01858	3.09129	2.98053	4.17552	9.74239	21.4572	13.537	17.5926	20.1351
2144	宏达高科	39297			1.16597e+06	2.10898e+06	2.41425e+06	327424	809542	153151	8.72224e+06	4.47394e+06	280116	224128	1.39249e+08	1.35081e+08	2.61569e+08	2.67726e+08	1.77841e+08	1.6451e+08	3.5381e+08	2.67489e+08	2.80363e+08	2.76142e+08	2.29605e+08	1.72805e+08	4.37896e+08	4.33824e+08	1.49225e+09	1.45787e+09	1.53464e+09	2.17943e+09	2.19134e+09	2.07125e+09	2.05471e+09	2.02546e+09	1.94339e+09	1.94317e+09	4.03834	3.79413	1.3431	1.19824	1.34009	1.0028	0.565105	0.582193	0.448324	0.473674	0.193273
2145	中核钛白	39297	2.16582e+07	1.43518e+07	1.72946e+07	1.86281e+07	8.18556e+06	7.01168e+07	8.75796e+07	9.77729e+07	7.0844e+07	4.89989e+07	3.77019e+07	5.20693e+07	4.88199e+08	4.11504e+08	3.1443e+08	4.81056e+08	3.33064e+08	1.67479e+09	2.18948e+09	2.00255e+09	2.13544e+09	2.26482e+09	1.86379e+09	1.96974e+09	9.19522e+08	7.01481e+08	6.16018e+08	5.78073e+08	5.20709e+08	3.00525e+09	3.88509e+09	4.79083e+09	5.22595e+09	5.69909e+09	5.4702e+09	5.73638e+09	0.0865655	1.8948	2.45366	0	0	7.07656	3.72525	15.744	17.405	13.2868	13.8037
2146	荣盛发展	39302		9.3025e+06	6.13467e+07	1.74354e+08	6.68978e+07	6.83117e+07	1.46329e+08	2.29331e+08	1.48785e+08	3.62251e+08	8.82859e+08	1.28392e+09	3.1191e+09	6.77561e+09	1.1808e+10	1.77978e+10	2.4024e+10	3.76e+10	4.95833e+10	5.94034e+10	8.52771e+10	1.22727e+11	1.54254e+11	1.77578e+11	6.5303e+09	1.36517e+10	2.12543e+10	2.81712e+10	4.04829e+10	5.94055e+10	7.57922e+10	1.02871e+11	1.45745e+11	1.91733e+11	2.27762e+11	2.54595e+11	29.6491	28.7038	24.696	14.8089	22.0035	19.577	17.5742	26.1321	28.6904	23.4672	18.6131
2147	新光退	39302	3771800		3.94256e+06	4.58415e+06	7.32926e+06	2.19216e+07	2.58086e+07	1.97464e+07	2.1891e+08	3.02528e+08	2.92577e+08	5.77308e+08	1.00943e+08	1.08972e+08	1.35713e+08	2.14291e+08	2.67398e+08	5.79585e+08	4.84941e+08	3.28796e+08	5.02193e+09	6.17961e+09	6.02447e+09	5.15088e+09	5.19021e+08	5.26604e+08	1.01416e+09	1.19193e+09	1.21134e+09	1.46813e+09	1.36859e+09	1.20818e+09	1.53627e+10	1.64345e+10	1.49292e+10	1.37388e+10	0	0	0	0	0	0	0	0	36.4045	23.5153	11.6061
2148	北纬科技	39304													7.98265e+06	7.10423e+06	1.14914e+07	1.03124e+07	1.61104e+07	3.50001e+07	1.17116e+08	9.50425e+07	1.04592e+08	1.29507e+08	9.02008e+07	9.17348e+07	3.79718e+08	3.99223e+08	4.37895e+08	4.64823e+08	5.13049e+08	5.77421e+08	1.14952e+09	1.11117e+09	1.22272e+09	1.35848e+09	1.27328e+09	1.23868e+09	0	0	0	0	0	0	0	0	0	0	0
2149	西部材料	39304	1.55555e+07		4.82808e+07	7.1303e+07	8.63705e+07	7.89904e+07	7.46495e+07	7.08382e+07	5.95042e+07	3.54341e+07	5.28501e+07	4.94155e+07	3.6365e+08	7.50935e+08	9.96812e+08	1.48356e+09	1.4755e+09	1.05765e+09	1.14939e+09	1.5973e+09	1.16898e+09	1.08298e+09	1.49726e+09	1904359964	8.85578e+08	2.04296e+09	2.42337e+09	2.67335e+09	2.62154e+09	2.78285e+09	2.89687e+09	2.86669e+09	3.32772e+09	3.5687e+09	3.87235e+09	4.4258e+09	13.6982	27.0897	22.4818	5.59145	1.01477	31.1746	28.369	2.52333	1.1449	14.4137	1.38884
2150	通润装备	39304	1368190	2.58618e+06	2.39664e+06	3.45348e+06	4.58229e+06	3.57713e+06	3.16827e+06	2.73763e+06	1092796	1047857	589897	513993	5.42002e+07	1.77627e+08	2.59385e+08	3.28256e+08	3.55934e+08	3.42196e+08	3.00763e+08	2.65479e+08	2.8962e+08	2.77929e+08	2.91253e+08	2.89818e+08	4.75906e+08	6.23589e+08	7.43906e+08	8.34252e+08	8.81718e+08	9.02862e+08	8.93533e+08	9.04233e+08	1.37182e+09	1.44446e+09	1.57256e+09	1.69528e+09	0	0	0	0	0	0	0	0	0	0	0
2151	北斗星通	39307	1.002e+06	1002000	2.71298e+06	8.90617e+06	1.54323e+07	1.7821e+07	6.28287e+06	9.17944e+06	8.52808e+06	2.45901e+07	5.26038e+07	5.68397e+07	5.53887e+07	1.1415e+08	1.97869e+08	4.06511e+08	4.7751e+08	6.573e+08	4.11145e+08	8.41117e+08	9.66716e+08	1.85508e+09	1.65562e+09	1.9306e+09	3.67644e+08	4.82943e+08	9.19007e+08	1.2451e+09	1.43993e+09	1.69075e+09	1.89315e+09	3.7918e+09	5.63226e+09	6.68551e+09	6.5495e+09	6.14269e+09	18.4142	0	0.403165	4.10616	9.83452	7.05437	0	0	0	2.85232	19.7577
2152	广电运通	39307		951195	138293	284002	129645	36324.2		79688.2	3.01201e+06	2.27244e+06	3.23021e+06	3.75011e+06	7.21861e+08	5.33146e+08	7.31171e+08	8.8731e+08	9.85383e+08	1.38796e+09	2.27943e+09	2.86528e+09	2.92412e+09	3.09e+09	3.82062e+09	4.18936e+09	2.07798e+09	2.21841e+09	2.77393e+09	3.37761e+09	4.02043e+09	5.05517e+09	6.64431e+09	7.70018e+09	1.19066e+10	1.26912e+10	1.34402e+10	1.41872e+10	0	0	0	0	0.166686	0	0	0	0.222147	0	0.0508826
2153	石基信息	39307						1.45688e+06	494110	428656	319521	2.22507e+06	8.36008e+06	3.11201e+06	1.15081e+08	1.22421e+08	1.62463e+08	1.74612e+08	1.92871e+08	4.57771e+08	4.95201e+08	5.32881e+08	8.45756e+08	1.1333e+09	1.29576e+09	1.54604e+09	7.82121e+08	8.69007e+08	1.07004e+09	1.30235e+09	1.52529e+09	2.38465e+09	2.4737e+09	5.2768e+09	6057269280	6.78752e+09	1.02283e+10	1.09068e+10	0	0	0	0	0	0	0	3.18934	3.61301	15.1966	0.00909768
2154	报喜鸟	39310	8.88436e+06	6.36689e+06	3.57327e+06	2.45932e+07	6.93964e+07	7.45409e+07	6.39081e+07	5.21222e+07	5.27293e+07	3.5896e+07	2.2049e+07	1.1965e+07	5.51575e+08	3.81651e+08	5.83266e+08	9.1331e+08	1.05807e+09	1.16586e+09	8.88434e+08	1.32691e+09	1.39787e+09	1.66131e+09	1.30137e+09	1.41206e+09	1.22738e+09	1.99088e+09	2.57867e+09	4.08619e+09	4.76954e+09	4.58642e+09	4.349e+09	4.53369e+09	4.16167e+09	4.2561e+09	4.19595e+09	4.41737e+09	0	0	0	34.2806	31.0563	31.8588	36.7314	17.216	16.9754	0	0
2155	湖南黄金	39310	2.94551e+07	3.1017e+07	3.03607e+07	3.89974e+07	4.68609e+07	4.56359e+07	4.77986e+07	6.27046e+07	5.52667e+07	4.13484e+07	5.18437e+07	5.25596e+07	6.94499e+08	7.84222e+08	9.96587e+08	1.01913e+09	8.52336e+08	7.73332e+08	1.09129e+09	1.43796e+09	1.22394e+09	1.65896e+09	1.79092e+09	1578344427	2.59623e+09	2.74248e+09	3.13917e+09	3.67385e+09	4.36734e+09	4.45185e+09	4.90289e+09	5.74458e+09	6.48953e+09	6.88632e+09	6.88742e+09	6.79964e+09	4.13549	4.46485	7.96708	10.6819	37.8847	40.3373	32.2834	35.9203	39.2846	23.8385	2.50569
2156	通富微电	39310	4.58727e+07	3.08295e+07	3.48233e+07	3.5193e+07	4.09656e+07	3.91862e+07	3.58072e+07	5.08392e+07	8.50837e+07	1.02606e+08	1.56315e+08	2.07225e+08	6.95383e+08	7.69771e+08	1.21694e+09	8.66391e+08	6.45938e+08	1.05658e+09	1.17497e+09	1.55979e+09	3.31561e+09	3.72976e+09	5.06461e+09	7.25271e+09	1.87432e+09	2.09573e+09	3.63421e+09	3.39022e+09	3.3824e+09	3.68619e+09	3.95505e+09	6.51194e+09	1.12031e+10	1.21464e+10	1.39684e+10	1.61571e+10	19.9348	24.5258	9.8294	15.1217	29.8632	8.69317	9.57881	17.1745	9.66011	15.4172	9.78067
2157	正邦科技	39311	2.15055e+07	2.84444e+07	5.11604e+07	6.70332e+07	1.00339e+08	1.5292e+08	1.8394e+08	1.97528e+08	178561073	1.84447e+08	3.14306e+08	3.4598e+08	4.37849e+08	7.74889e+08	1.29553e+09	1.5728e+09	2.70972e+09	3.05821e+09	2.94345e+09	3.87827e+09	4.56533e+09	7.14587e+09	9.77743e+09	1.6243e+10	9.28044e+08	1.82195e+09	2.82421e+09	3.19764e+09	4.4668e+09	5.98375e+09	7.31196e+09	9.76352e+09	1.22589e+10	1.66157e+10	2.13256e+10	3.08325e+10	8.33785	33.1523	18.4224	15.5682	11.9099	30.9631	38.7651	36.7139	23.4962	27.3473	29.0637
2158	汉钟精机	39311	1.62388e+06	1.32552e+06	1.13202e+06	1.55003e+06	2.80091e+06	2.58279e+06	1.52571e+06	3.76142e+06	4.84004e+06	8.87654e+06	2.12894e+07	2.09064e+07	8.3416e+07	1.51465e+08	2.06862e+08	2.0946e+08	2.06806e+08	2.66855e+08	2.94212e+08	4.12206e+08	4.46735e+08	9.37996e+08	1.07854e+09	1.24247e+09	6.15005e+08	7.27419e+08	8.79523e+08	9.86015e+08	9.99111e+08	1.14653e+09	1.26403e+09	2.27902e+09	2.43388e+09	3.11144e+09	3.25275e+09	3.49865e+09	0	0	0	6.84578	5.93913	2.46005	0	1.10949	0	26.9805	19.9534
2159	三特索道	39311	1.66636e+07	1.84042e+07	2.48057e+07	3.56309e+07	4.57635e+07	4.40113e+07	5.38571e+07	4.8668e+07	5.30149e+07	6.97174e+07	8.3451e+07	1.04552e+08	2.40519e+08	2.41544e+08	2.82127e+08	5.01624e+08	4.5418e+08	4.44007e+08	7.33425e+08	8.32218e+08	8.29297e+08	1.10726e+09	8.45681e+08	9.32518e+08	7.72075e+08	8.46137e+08	1.00049e+09	1.20807e+09	1.41978e+09	1.67195e+09	2.09069e+09	2.2383e+09	2.57439e+09	2.67218e+09	2.86383e+09	2.87605e+09	34.0175	41.5917	48.6468	28.0748	41.7416	42.3616	18.9002	16.0155	49.033	36.2884	53.5306
2160	常铝股份	39315	5.07259e+07	3.97527e+07	4.76102e+07	6.91577e+07	6.75271e+07	7.64878e+07	1.14762e+08	9.97298e+07	7.74771e+07	8.69206e+07	1.25359e+08	1.41594e+08	8.65086e+08	7.88441e+08	8.48162e+08	1.10128e+09	1.24888e+09	1.52031e+09	1.92696e+09	2.17142e+09	2.36087e+09	3.1521e+09	3.2389e+09	2.72135e+09	1.47278e+09	1.44681e+09	1.5176e+09	1.76753e+09	2.05161e+09	2.24667e+09	2.85198e+09	4.7117e+09	5.70362e+09	6.52585e+09	6.39932e+09	6.00171e+09	0	3.52124	0	0	14.2012	10.6532	0	5.43251	4.07813	1.18812	5.60937
2161	远望谷	39315	916480		4.32508e+06	3.57901e+06	5.99865e+06	5.37132e+06	2.78699e+06	4.63338e+06	9.12862e+06	1.87875e+07	3.22774e+07	1.87664e+07	9.50007e+07	9.79115e+07	1.66134e+08	6.79036e+07	3.39859e+08	1.27231e+08	1.99975e+08	2.34874e+08	4.64e+08	6.23363e+08	6.72853e+08	4.2491e+08	5.75673e+08	6.25209e+08	7.77752e+08	1.42151e+09	1.77672e+09	1.57555e+09	1.73545e+09	1.89002e+09	2.13321e+09	2.27937e+09	2.1592e+09	2.63403e+09	30.6452	30.2306	12.7731	15.3805	0	0	0	1.20234	0.57204	0.364809	7.01998
2162	悦心健康	39317	3.04113e+07	1.78122e+07	2.92375e+07	4.34876e+07	6.47013e+07	6.67904e+07	5.40441e+07	5.37181e+07	4.64381e+07	4.07885e+07	4.15271e+07	4.51661e+07	5.61357e+08	7.1226e+08	5.93772e+08	9.30234e+08	1.26197e+09	1.29427e+09	1.17034e+09	1.11277e+09	1.03009e+09	1.01061e+09	8.90408e+08	9.36884e+08	1.67235e+09	1.69143e+09	1.84266e+09	1.90677e+09	1.86339e+09	2.08658e+09	2.22483e+09	2.14363e+09	2.05908e+09	2.11518e+09	2.27611e+09	2.34035e+09	22.2646	11.8764	37.163	23.2002	4.674	6.45866	9.95991	7.02635	4.22088	6.68643	22.2354
2163	海南发展	39317	1.57696e+07	1.64079e+07	2.66645e+07	1.65065e+08	2.66878e+08	1.86141e+08	2.21945e+08	2.13535e+08	1.68021e+08	1.5654e+08	1.42235e+08	6.99992e+07	6.84661e+08	1.18761e+09	1.65871e+09	2.52334e+09	3.21817e+09	4.07938e+09	4.11259e+09	4.35992e+09	4.33221e+09	4.77265e+09	3.58574e+09	3.62756e+09	1.43401e+09	2.74457e+09	4.54421e+09	6.48356e+09	7.23984e+09	7.47724e+09	7.29193e+09	7.02049e+09	6.76449e+09	6.74614e+09	4.66052e+09	4.61957e+09	12.7562	41.7724	42.6864	47.5471	42.9516	23.6853	22.6189	21.7511	19.2821	11.7836	2.17494
2164	宁波东力	39317	7.47147e+06	5.99453e+06	1.84024e+07	2.77837e+07	3.40027e+07	3.7459e+07	4.06107e+07	2.73444e+07	2.21819e+07	1.07296e+08	2.60697e+08	1.58003e+07	3.40582e+08	4.75388e+08	4.07307e+08	7.04395e+08	8.52168e+08	8.15426e+08	6.99653e+08	7.21797e+08	6.04034e+08	1.24407e+10	7.44426e+08	6.79284e+08	9.12579e+08	1.21852e+09	1.70968e+09	1.94918e+09	1.96065e+09	1.92427e+09	1.83368e+09	1.82555e+09	1.71883e+09	1.63937e+10	1.70064e+09	1.72393e+09	12.8014	23.7167	21.0083	7.62683	0	0	0	0	0	3.86247	0
2165	红宝丽	39338	1.4037e+07	9.51852e+06	18098305	3.08281e+07	2.86647e+07	2.54705e+07	2.4683e+07	2.01176e+07	1.66734e+07	1.91492e+07	3.18882e+07	5.60119e+07	1.74028e+08	2.2278e+08	4.75235e+08	5.63703e+08	7.13377e+08	7.73295e+08	6.93925e+08	6.72652e+08	8.80389e+08	1.12348e+09	1.74705e+09	1.53802e+09	6.43209e+08	7.64849e+08	1.14541e+09	1.53693e+09	1.7617e+09	1.83402e+09	1.78516e+09	1.79248e+09	2.49847e+09	2.93175e+09	3.6359e+09	3.8181e+09	0	0	9.38553	8.14727	3.14261	4.76093	2.66956	0	0	12.9026	15.8236
2166	莱茵生物	39338	4.84003e+06	5.11955e+06	8.74123e+06	3.54205e+07	4.30227e+07	3.89708e+07	2.98936e+07	7.68308e+06	1.31526e+07	1.68658e+07	9.06328e+06	1.66684e+07	1.08256e+08	1.1536e+08	2.62165e+08	6.57074e+08	4.13574e+08	4.69193e+08	1.02789e+09	9.56596e+08	1.25837e+09	1.70985e+09	8.7856e+08	6.84114e+08	3.55369e+08	4.09783e+08	5.481e+08	9.26122e+08	9.08157e+08	1.1491e+09	1.5005e+09	2.02993e+09	2.43127e+09	2.89695e+09	2.12203e+09	2.5997e+09	0.156428	22.5045	15.577	4.30635	43.0283	48.8492	15.8482	20.2522	17.6548	0	0
2167	东方锆业	39338	6.68849e+06	8.15614e+06	2.01694e+07	3.45363e+07	5.2985e+07	7.75877e+07	1.0658e+08	8.53077e+07	1.0848e+08	1.34777e+08	1.13631e+08	114312667	2.09289e+08	427714129	7.17343e+08	5.38956e+08	7.68152e+08	1.13539e+09	8.90003e+08	1.20279e+09	1.06418e+09	1.59126e+09	1.16415e+09	1.37428e+09	4.50701e+08	1.0294e+09	1.35937e+09	2.22883e+09	3.04257e+09	3.07069e+09	2.95652e+09	2.70982e+09	2.70244e+09	2.97447e+09	2.43915e+09	2.21963e+09	0	9.91103	4.95217	21.6998	48.0366	31.7908	42.884	28.548	35.1934	18.6778	17.7754
2168	惠程科技	39344	1.10729e+06	3442240	9.33288e+06	5.57481e+06	3.03349e+06	1.35533e+06	1.29165e+06	1.85005e+06	297211	5.09605e+06	2.42264e+07	6.94547e+07	1.04575e+08	2.32142e+08	2.64557e+08	1.44746e+08	9.13104e+07	1.61528e+08	2.64827e+08	2.24987e+08	6.69907e+08	1.29482e+09	1.18092e+09	8.77282e+08	6.19731e+08	8.2433e+08	1.36028e+09	1.38407e+09	1.39734e+09	1.44411e+09	1.58837e+09	1.38755e+09	2.04229e+09	3.23386e+09	3.68779e+09	3.52662e+09	0	0	0	0	0	0	0	0	0	28.278	27.8834
2169	智光电气	39344	8.29374e+06	7.6666e+06	9.75972e+06	1.51611e+07	3.10568e+07	2.76429e+07	3.05145e+07	6.20614e+07	4.34405e+07	2.44557e+07	5.30052e+07	9.14617e+07	3.08642e+08	3.65559e+08	3.64263e+08	5.49943e+08	428211379	4.54759e+08	6.23002e+08	1.27676e+09	7.50426e+08	1.1142e+09	1.56655e+09	2.09239e+09	6.29371e+08	7.44837e+08	9.84188e+08	1.19499e+09	1.33488e+09	1.41093e+09	1.59006e+09	3.06102e+09	3.71619e+09	4.2078e+09	5.25552e+09	5.77691e+09	0	5.23094	9.02948	2.22599	38.2542	38.816	28.6715	25.9175	0	2.94728	27.2743
2170	芭田股份	39344	1.78614e+07	6.69793e+06	2112660	8.46548e+06	1.07059e+07	3.65469e+07	2.34727e+07	4.04628e+07	7.25351e+07	8.36081e+07	6.59875e+07	5.47654e+07	3.01394e+08	1.69723e+08	1.16738e+08	3.33428e+08	4.62e+08	4.82515e+08	9.90889e+08	1.41709e+09	1.36118e+09	2.38689e+09	1.34475e+09	1.56618e+09	8.66668e+08	7.35204e+08	7.99471e+08	1.10935e+09	1.85774e+09	2.4902e+09	3.13339e+09	3.90026e+09	4.17892e+09	4.60382e+09	3532884490	3.76173e+09	0	0	0	0	0	52.1535	34.9628	27.7021	34.5202	10.6639	16.1772
2171	楚江新材	39346	1.72831e+07	8.21719e+06	1.05132e+07	1.72192e+07	2.80254e+07	3.26244e+07	5.18172e+07	3.16701e+07	2.57921e+07	2.40219e+07	5.25125e+07	8.2138e+07	2.31624e+08	3.01434e+08	3.89427e+08	5.02533e+08	5.93011e+08	5.44188e+08	9.41986e+08	1.05696e+09	1.09369e+09	1.24263e+09	2.01479e+09	2.71191e+09	8.04343e+08	9.17035e+08	1.10433e+09	1.23252e+09	1.38539e+09	1.34515e+09	2.10927e+09	2.83705e+09	4.33478e+09	4.73443e+09	6.62762e+09	8.46146e+09	0	0	1.21884	2.74159	18.9058	20.6043	0	2.66181	1.24295	0	0
2172	澳洋健康	39346	5.80553e+07	4.90335e+07	5.77288e+07	1.28212e+08	1.30934e+08	8.9583e+07	7.6419e+07	9.2051e+07	5.89963e+07	5.52994e+07	8.83964e+07	1.17623e+08	1.05814e+09	1.22405e+09	2.0912e+09	2.72774e+09	2.11382e+09	1.97692e+09	1.66145e+09	2.39038e+09	2.67225e+09	3.70336e+09	3.70429e+09	4.05393e+09	2.42056e+09	2.93892e+09	4.07853e+09	3.62064e+09	2.94829e+09	2.85612e+09	2.39184e+09	3.67576e+09	4.12253e+09	5.50331e+09	6.51975e+09	6.34739e+09	15.6848	20.8652	8.55179	3.46301	0	0	0	2.40433	2.20191	1.3668	16.7147
2173	创新医疗	39350	1.82495e+07	1.58138e+07	1.82662e+07	2.4982e+07	2.81099e+07	2.83677e+07	3.16067e+07	2.65848e+07	4.45071e+07	2.5036e+07	3.56631e+07	2.01492e+07	2.6539e+08	3.69504e+08	3.93863e+08	4.39507e+08	3.83289e+08	5.40317e+08	5.57393e+08	6.54842e+08	7.94701e+08	8.85938e+08	4.78262e+08	3.15802e+08	6.57054e+08	7.73468e+08	8.2829e+08	9.05579e+08	1.01289e+09	1.05122e+09	1.04082e+09	1.07308e+09	4.56697e+09	4.65017e+09	4.26528e+09	2.96804e+09	0	0	0	0	20.2975	0	0.849185	0.734872	16.3002	4.83523	18.1774
2174	游族网络	39350	6.65661e+06		2.83398e+06	6.15084e+06	8.91485e+06	5.28544e+06		19290650	3.58902e+07	7.48858e+07	8.89748e+07	1.0959e+08	1.50636e+08	1.21254e+08	2.09486e+08	2.17484e+08	3.8063e+08	3.12667e+08	4.78525e+08	4.20152e+08	1.49222e+09	2.13877e+09	2.3932e+09	2.9522e+09	3.66156e+08	3.46273e+08	4.55429e+08	4.59433e+08	6.87247e+08	5.93977e+08	1.37549e+09	2.92468e+09	4.70386e+09	6.63595e+09	7.33258e+09	8.92631e+09	0	0	4.55611	4.39591	2.55771	3.06158	0	41.5367	19.5188	15.5077	14.1156
2175	东方网络	39367	9.43395e+06		6.39949e+06	5.34966e+06	7.52167e+06	6.35117e+06	8.68948e+06	2.17338e+07	4.54045e+07	6.39829e+07	5.70648e+07	4.92186e+07	1.34976e+08	1.13589e+08	1.2137e+08	1.23875e+08	1.46948e+08	9.92438e+07	2.48755e+08	6.17324e+08	6.75992e+08	9.02085e+08	7.88925e+08	3.42264e+08	3.94517e+08	3.9776e+08	3.80025e+08	3.91208e+08	4.16137e+08	6.60487e+08	1.11902e+09	1.99491e+09	2.77289e+09	2.12252e+09	1.15062e+09	6.62739e+08	3.00696	17.2476	0	0	0	22.6653	15.8113	34.0735	30.4222	7.24142	18.7
2176	江特电机	39367	6.67236e+06	4.70059e+06	4.29948e+06	1.2641e+07	1.50838e+07	1.90325e+07	1.63583e+07	19160115	6.18082e+07	7.55747e+07	1.75279e+08	1.67519e+08	1.96575e+08	1.67473e+08	2.82142e+08	4.12249e+08	4.30712e+08	5.68377e+08	2.08971e+08	3.55003e+09	3.30719e+09	4.31362e+09	5.60448e+09	3.65026e+09	5.48331e+08	5.37005e+08	6.7884e+08	1.28672e+09	1.3559e+09	1.58337e+09	2.2923e+09	6.78413e+09	7.74461e+09	9.1862e+09	9.89293e+09	5.62067e+09	0	0	0	0	0	0	0	2.10432	11.2591	10.113	6.36196
2177	*ST御银	39387	1.34472e+07	1.05698e+07	2.24023e+06	7.29234e+06	5.15089e+06	881524	2.11345e+06	9.59765e+06	3.86802e+06	3.17415e+06	5.20113e+06	2.97889e+06	2.29709e+08	1.11306e+08	1.85389e+08	3.25716e+08	2.8041e+08	1.43176e+08	1.8539e+08	4.83954e+08	3.57805e+08	3.37701e+08	1.25046e+08	1.05397e+08	7.0997e+08	1.1214e+09	1.49133e+09	1.7074e+09	1.75011e+09	1.73557e+09	1.85278e+09	2.31283e+09	2.16827e+09	2.06237e+09	1.75407e+09	1.75822e+09	15.4498	0	0	0	10.8156	18.5875	7.32167	17.977	16.0795	0	15.792
2178	延华智能	39387	2.79447e+06	2237370	2.47299e+06	8.78361e+06	1.34285e+07	1.44839e+07	9.57299e+06	5.90274e+06	6.20227e+06	6.18565e+06	7.17111e+06	6.39962e+06	1.07006e+08	1.43756e+08	1.90132e+08	4.01494e+08	4.45539e+08	5.01297e+08	5.54895e+08	8.44402e+08	1.00503e+09	9.31932e+08	9.49912e+08	9.39426e+08	3.85319e+08	4.38139e+08	519740369	7.52407e+08	8.31282e+08	1.19845e+09	1.35812e+09	2.11579e+09	2.29882e+09	2.23002e+09	2.00576e+09	2.03883e+09	0	0	0	0.912586	3.17889	0	0	0	0	0.00637109	2.05633
2179	中航光电	39387	1.34058e+07		2.76959e+07	1.84089e+07	4.22595e+07	6.46114e+07	6.27753e+07	6.51411e+07	5.44192e+07	5.67486e+07	63789140	1.03065e+08	6.18667e+08	6.28519e+08	9.28298e+08	1.03695e+09	1.25711e+09	1.47696e+09	1.98986e+09	2.70901e+09	3.05862e+09	4.2801e+09	5.55377e+09	6.00037e+09	1.82128e+09	2.45934e+09	2.74414e+09	3.02308e+09	3.36371e+09	5.32525e+09	6.24014e+09	7.46374e+09	8.50988e+09	1.00302e+10	1.3286e+10	1.51319e+10	15.1337	43.3591	25.7325	23.2931	17.7495	35.1664	29.2774	21.5973	17.4311	3.72292	15.0801
2180	纳思达	39399	97450	452801	432583		343529	536700		5.91757e+06	2.31665e+08	9.84426e+08	8.25979e+08	8.75194e+08	5.11321e+07	3.89512e+07	43657266	3.94296e+07	4.60878e+07	4.23739e+07	8.24662e+07	6.71607e+08	1.48431e+10	1.17309e+10	1.20993e+10	1.55208e+10	3.73787e+08	3.75283e+08	3.98379e+08	4.16513e+08	4.2869e+08	4.23121e+08	6.71731e+08	3.11925e+09	5.26776e+10	3.55275e+10	3.61135e+10	3.78191e+10	0	0	0	0	0	0	0	39.4158	38.0336	40.0173	38.0869
2181	粤传媒	39402	7.5047e+06		14.5		0		3.2072e+06	4.37906e+06	3.18618e+06	2.38899e+06	0		2.56617e+08	1.84704e+08	1.91547e+08	1.94865e+08	4.73798e+08	4.35251e+08	8.15154e+08	7.31223e+08	8.40733e+08	3.56997e+08	4.16444e+08	3.24266e+08	1.59644e+09	1.38566e+09	1.40252e+09	1.4062e+09	4.0878e+09	4.29277e+09	4.52786e+09	4.37001e+09	4.69001e+09	4.30503e+09	4.40474e+09	4.5499e+09	12.069	0.0411935	0	0	0	0	0	0	0	0	0
2182	云海金属	39399	3.56112e+07	3.01445e+07	5.11757e+07	7.53295e+07	6.62893e+07	6.70536e+07	7.67056e+07	7.36202e+07	6.69783e+07	7.68363e+07	9.92662e+07	90127026	7.64899e+08	9.8973e+08	1.38701e+09	1.21019e+09	1.55035e+09	1.51824e+09	1.49305e+09	1.71942e+09	1.89828e+09	2.02183e+09	2.56793e+09	2.28036e+09	1.78341e+09	2.01889e+09	2.61168e+09	2.36736e+09	2.79029e+09	2.75323e+09	2.7194e+09	2.92863e+09	3.48635e+09	3.72168e+09	4.52721e+09	5.12111e+09	11.0119	8.786	8.12696	0	0	0	0	0	2.91973	2.76576	2.22381
2183	怡亚通	39399	224699767	77476624	233320475	349767114	302530653	290560639	533372005	776926407	1022393975	1359692373	1642539458	1751773524	3904547323	7807520170	11357848249	10856267562	8035569489	10531181597	16431280594	24122316748	31649656757	35276307076	32074883561	29759608722	5123224950	9184100680	12860828106	12859506971	10464786119	14520531506	21852651570	32813470839	42381827443	47262379649	43392231949	41901282105	0	0.11504	0.0569616	5.56249	9.90795	7.71474	7.53827	7.19157	7.91208	8.09813	7.07973
2184	海得控制	39402	3.69957e+06		4.94713e+06	8.98996e+06	1.04921e+07	1.44807e+07	1.66546e+07	2.24704e+07	2.08535e+07	2.23987e+07	3.00115e+07	2.39706e+07	1.63913e+08	1.62801e+08	2.48159e+08	2.99522e+08	3.99362e+08	4.15708e+08	6.54593e+08	9.8726e+08	8.87038e+08	8.73188e+08	1.03474e+09	8.85581e+08	9.21232e+08	9.67008e+08	1.08312e+09	1.14939e+09	1.23641e+09	1.2795e+09	1.54836e+09	1.93917e+09	2.15628e+09	2.15758e+09	2.12283e+09	2.02189e+09	0	0	0	0	0	0	0	0	0	0	0
2185	华天科技	39406	1.20854e+07		7.38757e+06	2.50208e+07	2.42567e+07	3.67131e+07	3.38536e+07	3.83884e+07	1.94975e+07	1.91321e+07	7.70931e+07	1.58675e+08	268521889	3.4815e+08	5.12668e+08	4.76299e+08	7.63895e+08	7.46635e+08	1.28252e+09	1.25238e+09	1.82877e+09	2.70569e+09	4.42013e+09	4.05852e+09	1.15261e+09	1.31151e+09	1.7415e+09	2.30703e+09	2.55544e+09	3.55901e+09	4.15805e+09	7.06871e+09	7.67724e+09	9.36644e+09	1.24427e+10	1.6045e+10	8.04864	2.5509	17.282	32.1482	15.4479	42.5892	9.61244	20.2729	6.53981	13.8341	23.6337
2186	全聚德	39406	1.44558e+07	8.50679e+06	5.92786e+06	1.2905e+07	4.19006e+06	2.30103e+06	1.347e+06	22800	275914	311809	338240	501924	3.19448e+08	2.80328e+08	4.20575e+08	3.00979e+08	3.45056e+08	3.67869e+08	3.22842e+08	3.74817e+08	4.24682e+08	4.53825e+08	4.08712e+08	4.13972e+08	1.08996e+09	1.07414e+09	1.26108e+09	1.27271e+09	1.36365e+09	1.40364e+09	1.72436e+09	1.86021e+09	1.98046e+09	2.06957e+09	2.02021e+09	1.99832e+09	0	0	0	17.8329	9.34056	3.79598	0	0	0	0	0
2187	广百股份	39408		3.35376e+06	958627	611386	815873	365000	113992	8.27368e+06	1.34108e+06	2.11081e+06	1.1403e+06	960392	9.13195e+08	1.41567e+09	2.00417e+09	2.29992e+09	2.47175e+09	2.55647e+09	2.05671e+09	2.03939e+09	1.61537e+09	1.56874e+09	1.58602e+09	1.4777e+09	1.84593e+09	2.63703e+09	3.34974e+09	4.33565e+09	4.65548e+09	4.89535e+09	4.51192e+09	4.61218e+09	4.2237e+09	4.23789e+09	4.39778e+09	4.30227e+09	0	0	0	0	0	0	0	0	0	0	0
2188	*ST巴士	39408	2.20315e+06	2.22597e+06	2.94464e+06	854979			0		0	213400	3.58923e+06	3001500	1.4372e+08	1.48147e+08	1.16072e+08	7.71493e+07	4.68761e+07	3.25123e+07	3.25164e+07	2.33219e+08	2.61741e+08	2.9873e+08	1.00695e+08	3.45902e+06	4.71459e+08	4.97427e+08	4.62677e+08	4.13301e+08	3.67602e+08	3.56424e+08	3.35127e+08	2.23212e+09	2.35397e+09	7.17488e+08	1.77833e+08	1.09581e+08	0	0	5.68772	0	0	0	0	0	0	0	0
2189	中光学	39419	5.91995e+06	5026775	4.66458e+06	6.49094e+06	6.63092e+06	6.38083e+06	6.24531e+06	5.82765e+06	3.91143e+06	1.91081e+06	1.70937e+07	1.22911e+07	1.3221e+08	1.75754e+08	1.76126e+08	2.20494e+08	1.73647e+08	2.32546e+08	1.92665e+08	2.61187e+08	2.64913e+08	2.45187e+08	1.57429e+09	1.48977e+09	6.55628e+08	6.45772e+08	6.83084e+08	7.08662e+08	7.31433e+08	7.46922e+08	7.62783e+08	8.50913e+08	8.64452e+08	9.17984e+08	2.59883e+09	3.16772e+09	28.2287	0	10.0946	0	26.5081	4.74234	23.6016	3.01803	2.51497	17.9155	3.92198
2190	成飞集成	39419	1506690		1.30853e+06	1.21838e+07	9.65525e+06	1.15034e+07	1.10063e+07	1.7243e+07	5.40389e+07	7.48038e+07	9.01625e+07	3.44036e+07	6.66419e+07	6.93234e+07	2.29026e+08	3.68324e+08	4.23975e+08	4.41239e+08	6.81771e+08	1.18426e+09	2.20544e+09	3.2363e+09	2.80878e+09	5.99942e+08	5.81025e+08	6.44668e+08	8.69054e+08	2.69446e+09	2.83501e+09	3.09352e+09	3.39207e+09	4.69573e+09	8.88955e+09	9.20135e+09	9.30253e+09	3.3334e+09	0	0	0	0	18.3773	26.498	22.6556	26.4655	42.3547	29.6951	30.5013
2191	劲嘉股份	39421	2.62926e+07		2.40208e+07	2.75325e+07	3.80232e+07	4.61243e+07	2.95297e+07	5.44023e+06	1.13232e+07	1.40821e+07	1.82572e+06	989625	1.18834e+09	1.09592e+09	1.08596e+09	1.10276e+09	1.61258e+09	1.32707e+09	9.7222e+08	9.67571e+08	1.80397e+09	1.39516e+09	1.38665e+09	1.39199e+09	3.7557e+09	3.71914e+09	3.73336e+09	3.46529e+09	4.31463e+09	4.50726e+09	4.73849e+09	5.36532e+09	6.68068e+09	8.12378e+09	8.20358e+09	8.67268e+09	9.40291	3.6521	1.32428	1.31453	0	6.94052	0	0	0	0	0
2192	融捷股份	39421	7.14463e+06	7.91936e+06	2.13219e+07	3.85626e+07	3.82596e+07	4.44146e+07	4.20542e+07	1.14479e+07	247276	1.02189e+06	955565	7.81834e+06	1.70108e+08	5.90046e+08	6.90357e+08	9.8266e+08	9.37642e+08	6.54464e+08	4.91937e+08	1.27865e+08	7.02071e+07	1.86824e+08	2.29337e+08	1.91311e+08	4.0589e+08	9.11728e+08	1.02825e+09	1324973526	1.29012e+09	1.14899e+09	8.99782e+08	9.29743e+08	9.13005e+08	1.07794e+09	1.07778e+09	8.103e+08	0	0	0	0	0	12.8771	11.9387	0	0	0	0
2193	如意集团	39423	2.17517e+07	3.15202e+07	4.16895e+07	5.37574e+07	5.22758e+07	5.13666e+07	5.17683e+07	4.83978e+07	5.89693e+07	5.00501e+07	5.56136e+07	5.52311e+07	4.62323e+08	7.55332e+08	9.46551e+08	1.00697e+09	1.04224e+09	1.04111e+09	1.15311e+09	1.17272e+09	1.50743e+09	1.67429e+09	1.89493e+09	2.0377e+09	1.05306e+09	1.57968e+09	1.75569e+09	1.8185e+09	1.79669e+09	1.76292e+09	1.86642e+09	1.91645e+09	4.42458e+09	4.58487e+09	4.79617e+09	4888767224	0	19.5505	10.852	10.1222	5.19028	2.29368	1.25436	1.21873	20.1	12.3578	7.25346
2194	武汉凡谷	39423	6.27503e+06	1.26986e+06	17266.7		0				1.85911e+06	4.45732e+06	1.7781e+06	735272	3.59229e+08	3.62291e+08	2.97029e+08	2.29434e+08	2.40281e+08	3.53876e+08	5.21382e+08	4.47209e+08	5.35138e+08	5.18573e+08	4.32053e+08	5.00332e+08	2.25852e+09	2.33307e+09	2.35826e+09	2.31109e+09	2.22059e+09	2.29944e+09	2.55153e+09	2.49634e+09	2.55053e+09	2.02157e+09	2.09421e+09	2.42761e+09	0	0	0	0	0	0	0	0	0	0	0
2195	二三四五	39428	1.00087e+06	620120	637720	415931	-4.62046e+06	46515.5	262833	2.52779e+06	3.77086e+06	1.81922e+07	5.84273e+07	6.31801e+07	3.58316e+07	3.70121e+07	3.77045e+07	4.07487e+07	2.68429e+07	2.17811e+07	2.15997e+08	3.69298e+08	5.99805e+08	1.07952e+09	1835256150	1.12056e+09	2.90779e+08	3.14805e+08	3.58889e+08	4.24018e+08	4.85817e+08	4.88137e+08	4.28914e+09	4.82151e+09	7.36125e+09	9.17218e+09	1.17758e+10	1.13839e+10	0	0	0	0	0	0	0	0	10.8128	21.9256	24.8711
2196	方正电机	39428			6.97067e+06	1.10985e+07	1.25673e+07	1.10795e+07	7.59024e+06	5.33109e+06	4.95322e+06	6.5973e+06	1.46322e+07	1.36053e+07	2.17128e+08	2.41012e+08	2.96672e+08	3.77081e+08	3.58486e+08	2.70898e+08	4.36433e+08	4.49436e+08	4.95667e+08	7.80979e+08	8.38171e+08	6.9535e+08	4.75764e+08	5.00589e+08	5.70507e+08	6.91337e+08	6.73712e+08	9.03119e+08	1.27157e+09	2.76085e+09	2.90412e+09	3.29228e+09	2.86923e+09	2.87078e+09	0	0	0	0	0	0	0	0	0	0	0
2197	证通电子	39434	1.6715e+06			2.02758e+07	2.07731e+07	2.392e+07	1.94709e+07	2.89477e+07	6.45656e+07	6.61074e+07	9.80998e+07	8.98414e+07	2.38041e+08	2.9898e+08	4.60188e+08	5.37058e+08	5.754e+08	5.33133e+08	7.14538e+08	1.15419e+09	1.36895e+09	1.80707e+09	2.45237e+09	2.26834e+09	6.41915e+08	7.18947e+08	9.17507e+08	1.06633e+09	1.13408e+09	1.65868e+09	1.93687e+09	2.9423e+09	4.74909e+09	5.32119e+09	5.22535e+09	5.98934e+09	0	0.981937	0.644453	0.548733	1.20506	0	0	27.9349	25.9446	25.6951	10.2284
2198	嘉应制药	39434	513973		946875	1.60727e+06	1.4491e+06	1.46909e+06	2.19979e+06	2.40834e+06	1.48268e+06	1.83292e+06	1.80763e+06	3.45193e+06	8.89473e+06	1.19055e+07	3.49009e+07	3.60398e+07	3.61705e+07	7.45998e+07	1.37191e+08	8.35503e+07	7.96352e+07	9.15712e+07	6.9164e+07	1.57761e+08	2.3524e+08	2.5333e+08	3.00872e+08	3.06549e+08	3.14248e+08	9.19003e+08	1.03528e+09	1.048e+09	1.09925e+09	8.7661e+08	8.89559e+08	8.55938e+08	0	0	17.6883	0	0	0	0	0	0	0	0
2199	东晶电子	39437	9.06952e+06	4.66117e+06	7.04328e+06	1.27552e+07	1.16191e+07	2.11283e+07	4.08955e+07	5.18922e+07	4.77451e+07	2.07669e+06	10309.1	5727.26	1.47378e+08	1.51839e+08	1.4143e+08	3.07852e+08	3.33391e+08	4.68861e+08	6.37624e+08	6.29058e+08	1.43509e+08	1.21902e+08	9.07443e+07	7.33344e+07	4.01923e+08	4.62891e+08	5.29683e+08	1.01564e+09	1.16826e+09	1.45295e+09	1.71535e+09	1.38406e+09	6.60335e+08	5.83211e+08	4.78193e+08	4.81376e+08	4.6063	23.5576	42.1132	32.5104	44.088	40.818	30.6565	28.4321	28.0534	0.414469	0.26394
2200	ST云投	39437	6.33365e+06	1.11505e+07	1.5013e+07	1.55312e+07	1.35626e+07	3.04709e+07	4.46924e+07	5.73633e+07	7.42766e+07	1.03819e+08	1.48185e+08	1.56194e+08	1.78395e+08	4.10717e+08	4.5941e+08	5.56061e+08	6.9803e+08	1.15097e+09	1.35271e+09	1.90719e+09	2.39772e+09	2.63002e+09	3.06235e+09	2.93036e+09	9.66805e+08	9.83046e+08	8.06167e+08	8.67349e+08	1.06825e+09	1.53597e+09	2.41573e+09	2.88463e+09	3.43681e+09	3.32349e+09	3.5599e+09	3.61411e+09	21.8675	0.337968	0	0	0	0	8.51112	0	0	2.9068	3.22195
2201	正威新材	39442	1.99616e+07	1.78045e+07	1.95833e+07	3.22469e+07	3.44027e+07	3.6845e+07	3.51656e+07	4.0082e+07	5.38277e+07	6.41865e+07	5.89518e+07	5.56779e+07	2.85425e+08	3.5603e+08	6.07501e+08	5.79449e+08	5.0157e+08	5.95155e+08	7.1981e+08	8.12863e+08	9.79088e+08	1.1594e+09	8.79339e+08	1.10709e+09	7.59178e+08	7.87419e+08	1.01029e+09	1.11108e+09	1.15078e+09	1.25944e+09	1.64473e+09	2.13756e+09	2.42206e+09	2.74093e+09	2.31981e+09	2.2998e+09	27.8656	13.4007	3.19253	18.3489	31.4401	26.2993	38.4343	33.1669	32.618	26.6193	29.4283
2202	金风科技	39442	4.29495e+07	6.27587e+07	1.77295e+08	3.27506e+08	4.72804e+08	4.57339e+08	6.85189e+08	6.45581e+08	7.17722e+08	8.65363e+08	1.10691e+09	1.15005e+09	5.50364e+09	6.88226e+09	1.21202e+10	1.52304e+10	1.18134e+10	1.15378e+10	2.23198e+10	2.09589e+10	2.4663e+10	2.96003e+10	3.16006e+10	4.95689e+10	1.12108e+10	1.48829e+10	2.80616e+10	3.19476e+10	3.19435e+10	3.43696e+10	4.57773e+10	5.25724e+10	6.44372e+10	7.27878e+10	8.13641e+10	1.03057e+11	18.4545	21.8702	10.2547	13.7841	31.9466	37.9147	21.891	33.1819	37.229	34.0863	36.5259
2203	海亮股份	39463	6.79019e+07		9.61276e+07	1.30984e+08	9.9698e+07	7.90233e+07	8.96739e+07	1.05579e+08	1.96472e+08	2.42238e+08	3.83373e+08	2.36349e+08	1.79203e+09	2.34994e+09	3.21079e+09	4.08925e+09	3.72412e+09	3.64235e+09	4.97102e+09	3.95082e+09	7.73033e+09	8.21504e+09	1.01846e+10	1.15516e+10	3.31888e+09	4.5342e+09	5.42716e+09	6.93814e+09	6.43576e+09	7.31649e+09	8.21646e+09	9.21973e+09	1.27643e+10	1.528e+10	1.92182e+10	2.45223e+10	1.35441	23.9766	16.9487	7.08455	0.470307	17.802	0	22.2448	4.24342	14.8129	4.85656
2204	大连重工	39463	18292280		1.76752e+07	1.11662e+08	9.58639e+07	4.68521e+07	2.40482e+07	3.12982e+07	2.25936e+07	2.71415e+07	4.18102e+07	3.30851e+07	8.56364e+08	1.17367e+09	1.49278e+09	1.51045e+10	1.25768e+10	1.11467e+10	1.1335e+10	9.61741e+09	9.25413e+09	8.28243e+09	8.51921e+09	9.75416e+09	2.01837e+09	2.36285e+09	2.87659e+09	2.27365e+10	2.01667e+10	18865018116	1.86732e+10	1.71276e+10	1.63956e+10	1.52636e+10	15496830115	1.67757e+10	15.415	6.11112	5.97077	2.29404	1.62481	1.83453	1.11839	3.7746	0	0	0
2205	国统股份	39470	1.14838e+07	9.73032e+06	1.09721e+07	1.91696e+07	1.92751e+07	1.76043e+07	1.71591e+07	2.10892e+07	1.93004e+07	2.10047e+07	3.82483e+07	6.81722e+07	3.37481e+08	4.06936e+08	3.83523e+08	4.38898e+08	5.08837e+08	7.61251e+08	5.38306e+08	5.57219e+08	1.05715e+09	1.26366e+09	1.50534e+09	1.56163e+09	6.80923e+08	9.17137e+08	1.46129e+09	1.56892e+09	1.57172e+09	1.98218e+09	1.75968e+09	1.67743e+09	2.14508e+09	2.52768e+09	3.27601e+09	3.55733e+09	0	18.111	26.0454	28.3327	17.0107	18.8137	20.3874	17.5462	8.84609	7.85598	27.0142
2206	海利得	39470			1.03123e+07	1.18629e+07	7.05202e+06	1.57352e+07	1.52574e+07	6.64428e+06	1.04307e+07	1.19487e+07	3.81256e+06	3.41023e+07	1.1205e+08	3.18192e+08	7.33427e+08	5.36563e+08	1.07134e+09	1.21581e+09	1.23972e+09	1.46438e+09	1.35618e+09	1.46665e+09	1.82949e+09	2.48095e+09	9.51696e+08	1.31117e+09	1.84752e+09	2.63718e+09	3.08364e+09	3.26543e+09	3.33776e+09	3.63795e+09	4.19634e+09	4.38395e+09	4.80959e+09	5.5707e+09	0	10.9838	0	0	0	0	0	0	0	0	0
2207	准油股份	39475	6.24259e+06	7.92095e+06	9.5943e+06	7.9376e+06	8.37209e+06	6.09908e+06	5.18466e+06	2.20538e+07	2.42792e+07	1.13743e+07	1.32543e+07	1.09714e+07	2.24964e+08	3.26068e+08	2.18064e+08	2.32718e+08	3.05108e+08	2.70825e+08	4.34933e+08	4.27667e+08	4.39142e+08	3.71056e+08	3.33398e+08	3.41627e+08	5.8907e+08	6.81564e+08	6.6673e+08	6.57004e+08	6.75751e+08	8.57348e+08	1.02363e+09	9.88542e+08	9.15207e+08	7.47857e+08	4.05204e+08	4.72714e+08	0	0	30.3452	20.4975	0	0	0	22.6178	23.318	0	0
2208	合肥城建	39475	266850	3.52203e+06	8.51968e+06	3.17091e+07	2.4208e+07	2.87686e+07	5.87408e+07	9.03578e+07	5.68238e+07	2.08081e+08	1.78701e+08	1.23091e+08	6.01394e+08	1.15179e+09	1.50738e+09	1.66215e+09	2.40655e+09	2.26528e+09	3.96228e+09	3.50424e+09	5.85981e+09	7.97084e+09	9.86349e+09	1.14018e+10	1.46244e+09	2.17165e+09	3.11898e+09	3.40659e+09	3.98933e+09	5.03779e+09	5.79273e+09	6.69736e+09	9.78059e+09	1.1568e+10	1.28134e+10	1.58311e+10	14.2573	13.5157	29.6332	27.8811	13.0126	38.3308	7.59781	30.3083	27.0044	17.6806	8.68115
2209	达意隆	39477	3.56901e+06	3.46608e+06	2676535	2.53645e+06	3.11665e+06	9.50183e+06	1.78778e+07	1.6126e+07	1.59305e+07	1.39526e+07	1.12843e+07	1.18364e+07	3.80352e+08	3.56426e+08	4.62275e+08	4.61963e+08	6.22875e+08	9.62569e+08	7.98813e+08	9.16023e+08	9.96348e+08	1.00122e+09	7.76328e+08	7.45287e+08	7.57507e+08	9.09138e+08	1.05237e+09	1.08929e+09	1.26809e+09	1.64852e+09	1.51234e+09	1.60939e+09	1.63789e+09	1.65736e+09	1.45771e+09	1.44011e+09	8.98765	0	0	0	0	2.97943	5.14797	1.72293	0.978779	0.150568	0.149174
2210	飞马国际	39477	2.62519e+07	3.46603e+07	6.73237e+07	1.41769e+08	9.89542e+07	1.13911e+08	2.59656e+08	1.65762e+08	1.00415e+08	1.7716e+08	2.80308e+08	1.09424e+09	6.21711e+08	2.39184e+09	4.08176e+09	6.94495e+09	9.39033e+09	1.19335e+10	1.62476e+10	1.74896e+10	1.30797e+10	1.4765e+10	1.42592e+10	1.22204e+10	1.14654e+09	2.90574e+09	4.68671e+09	7.49203e+09	9.98692e+09	1.26383e+10	1.70567e+10	2.05749e+10	1.96849e+10	2.14884e+10	1.66534e+10	2.57746e+09	12.8241	3.04438	2.99208	0	0	0	0	3.61717	12.9882	10.9086	2.68517
2211	ST宏达	39479	1.08718e+07	1.19288e+07	1.11334e+07	2.3706e+07	3.50234e+07	3.73954e+07	1.88933e+07	6.93115e+06	17495.8	0			323417963	4.96624e+08	7.04123e+08	7.10717e+08	9.15006e+08	8.55877e+08	4.03636e+08	2.41455e+08	2.63876e+08	3.66513e+08	3.87686e+08	3.69099e+08	1.2982e+09	1.49768e+09	2.4623e+09	2.46656e+09	2.67508e+09	1.73732e+09	1.2649e+09	1.03389e+09	1.06779e+09	1.1933e+09	1.1825e+09	1.09168e+09	0	0	0	0	0	0	0	0	0	0	0
2212	天融信	39479	4.38818e+06	1.79691e+06	9.38999e+06	6.07332e+06	1.17113e+07	3.27917e+07	6.5064e+07	6.32805e+07	6.06637e+07	4.2207e+07	4.43606e+07	2.68456e+07	1.25633e+08	3.0872e+08	1.99046e+08	1.66303e+08	4.97695e+08	3.64439e+08	5.26456e+08	6.78382e+08	2.70936e+09	8.76871e+08	1.59964e+09	2.07814e+09	1.25891e+09	1.40621e+09	1.8679e+09	1.93973e+09	2.23292e+09	2.89848e+09	3.00897e+09	3.15562e+09	8.94464e+09	9.62474e+09	9.94749e+09	1.11138e+10	0	0	0	0	0	66.5179	55.7288	48.0385	18.9009	41.1795	3.21043
2213	大为股份	39479	284262				255637	1.74856e+06	116049				0	111882	7.30827e+07	8.41328e+07	1.12474e+08	1.22672e+08	9.9166e+07	1.05117e+08	1.20935e+08	8.80046e+07	8.1139e+07	6.64452e+07	5.8425e+07	8.73377e+07	3.06093e+08	3.35846e+08	3.93238e+08	4.2693e+08	4.2488e+08	4.47125e+08	4.65851e+08	4.40316e+08	4.40171e+08	4.32576e+08	4.27958e+08	4.62557e+08	0	0	0	0	0	0	0	0	0	0	0
2214	大立科技	39496			7.69564e+06	1.06308e+07	1.18608e+07	1.45466e+07	1.51594e+07	1.79583e+07	1.40161e+07	1.08374e+07	1.31725e+07	1.25895e+07	1.69932e+08	1.75304e+08	1.67699e+08	2.17603e+08	2.1963e+08	1.08747e+08	1.54217e+08	4.27747e+08	2.47177e+08	3.47299e+08	3.59977e+08	3.95209e+08	5.13761e+08	5.57928e+08	5.97798e+08	6.7223e+08	7.02822e+08	7.82225e+08	1.27323e+09	1.41871e+09	1.24967e+09	1.42746e+09	1.45361e+09	1.56771e+09	1.05126	1.00179	1.02067	0.791591	0.768816	56.8955	50.6377	0.408016	0.693649	14.3511	7.72675
2215	诺普信	39496	5.00388e+06	4.42543e+06	4.21388e+06	1.84375e+07	6431760	2.24417e+06	9.29989e+06	7.03313e+06	4.23995e+06	1.44239e+07	5.63008e+07	5.85977e+07	1.74388e+08	3.10129e+08	3.07633e+08	7.67798e+08	5.95478e+08	1.03763e+09	9.26975e+08	1.27777e+09	1.35843e+09	2.22811e+09	2.72982e+09	2.93007e+09	7.1724e+08	9.83571e+08	1621723279	2.07981e+09	2.01735e+09	2.57864e+09	2.52623e+09	3.07705e+09	3.14843e+09	4.54244e+09	5.52259e+09	5.8844e+09	0	0	0	0	0	0	0	0.0088769	0	0	0
2216	三全食品	39498	1.28851e+07	4.42768e+06	1.28525e+06	1.06487e+06	1.76377e+06	5.34901e+06	5.69132e+06	4.68061e+06	6.14732e+06	-343589	2.85907e+06	1.6792e+06	5.97511e+08	6.46091e+08	8.42393e+08	1.09331e+09	1.29848e+09	1.70742e+09	1.53085e+09	1.73929e+09	2.02077e+09	2.15818e+09	2.33974e+09	2.8703e+09	1.48198e+09	1.61177e+09	1.90604e+09	2.7745e+09	3.12439e+09	3.70884e+09	3.53778e+09	3.84137e+09	4.15208e+09	4.36247e+09	4.60969e+09	5.28322e+09	0	0	0	0	0	3.66278	0	4.0894	3.57661	2.54359	2.35542
2217	合力泰	39498	5.05437e+06	4.15821e+06	6.89976e+06	8.14199e+06	9.83548e+06	1.40035e+07	3.32649e+07	5.72204e+07	1.10582e+08	1.88317e+08	4.17821e+08	6.64326e+08	1.83127e+08	3.71457e+08	4.35504e+08	5.03923e+08	5.40092e+08	5.89442e+08	1.26863e+09	3.33223e+09	6.31861e+09	9.16549e+09	1.4265e+10	1.89316e+10	9.30177e+08	1.13323e+09	1.30681e+09	1.44896e+09	1.48051e+09	1.43396e+09	3.21029e+09	9.15465e+09	1.69962e+10	2.12444e+10	2.74347e+10	3.4277e+10	17.857	0	4.33836	0	6.03278	0	3.99	5.47329	19.8894	15.3437	10.6537
2218	拓日新能	39506	1.03152e+06	3.12233e+06	1.02519e+07	2.06116e+07	2.58535e+07	2.9721e+07	5.96416e+07	5.99824e+07	5.65551e+07	6.99011e+07	1.06299e+08	1.22793e+08	7.81507e+07	1.66777e+08	4.22548e+08	4.23342e+08	6.92461e+08	9.45829e+08	1.32128e+09	1.12253e+09	9.77546e+08	2.17077e+09	2.50793e+09	2.36205e+09	7.60976e+08	9.01812e+08	1.37341e+09	2.01662e+09	2.30404e+09	2.56496e+09	3.19547e+09	4248471588	4.80388e+09	5.75012e+09	6.33275e+09	6.27302e+09	8.00464	0	0	0	0	0	20.7092	23.3729	47.2552	21.3657	24.176
2219	*ST恒康	39513	975791		1541375	2163175	5.35955e+06	1.39894e+07	2.38223e+07	4.51454e+07	2.3106e+07	2.06988e+08	3.44161e+08	3.44619e+08	4.17256e+07	9.14608e+07	9.44335e+07	1.19729e+08	2.83446e+08	3.01015e+08	8.15499e+08	8.67625e+08	1.6931e+09	4.09178e+09	2.96478e+09	4.18243e+09	3.58907e+08	4.5243e+08	5.13363e+08	6.00796e+08	8.69098e+08	1.14309e+09	1.89138e+09	4.78035e+09	5.98471e+09	1.02532e+10	8.75898e+09	4.90989e+09	1.25058	0	0	0	1.4427	1.00785	0.293684	3.45543	1.76432	10.3017	28.2716
2221	东华能源	39513	2.49822e+07	2.12979e+07	4.29248e+07	1.02231e+08	1.65047e+08	1.4909e+08	1.60903e+08	1.62887e+08	4.11248e+08	5.30035e+08	6.70714e+08	6.6471e+08	6.55908e+08	8.52862e+08	1.34777e+09	2.92505e+09	3162220541	4.69036e+09	5.42354e+09	7.51675e+09	7.81157e+09	8.6814e+09	1.37523e+10	1.61874e+10	1227682059	1.43074e+09	2.00084e+09	3.85506e+09	4.86117e+09	7.69647e+09	1.12991e+10	1.48971e+10	2.02823e+10	2.23944e+10	2.67869e+10	2.80814e+10	2.95898	0	2.46979	1.72471	1.69092	17.5734	31.5424	35.1027	42.4193	40.8069	24.677
2222	福晶科技	39526									0			0	4.74412e+07	4.8233e+07	5.71263e+07	6.04852e+07	5.15429e+07	6.05372e+07	4.06638e+07	4.296e+07	5.35035e+07	7.92673e+07	7.61918e+07	6.90247e+07	6.20482e+08	6.21844e+08	6.59831e+08	6.88112e+08	6.8615e+08	7.20984e+08	6.58573e+08	6.94156e+08	7.61769e+08	8.90824e+08	9.94554e+08	1.08135e+09	0.258808	0	0	0	0	0	0	0	0	0	0
2223	鱼跃医疗	39556	2.81654e+06	1678575	2.27449e+06	361368	321985	255572	2.50796e+06	1.15665e+07	7.37231e+06	5.42775e+06	3.58376e+06	8.18812e+06	4.37668e+07	1.25498e+08	1.72368e+08	1.86914e+08	2.25806e+08	2.66749e+08	3.44791e+08	6.96464e+08	6.38169e+08	8.24159e+08	1.1351e+09	1.57518e+09	4.49454e+08	6.38289e+08	1.0635e+09	1.2969e+09	1.53982e+09	1.81338e+09	2.1383e+09	2.92587e+09	5.80743e+09	6.62861e+09	6.9114e+09	7.96573e+09	0	17.5965	4.87987	0	0	6.74603	5.3097	0	5.70595	0	0
2224	三力士	39563	6.35776e+06	2.08063e+06	3.243e+06	3.27929e+06	6.30793e+06	2.94353e+06	1.08368e+06	954022	578204	1.19675e+06	2.00188e+07	2.34981e+07	1.15863e+08	1.72389e+08	149148089	151892772	1.96097e+08	1.02358e+08	1.16016e+08	1.24623e+08	1.52249e+08	2.06623e+08	1.85172e+08	2.48086e+08	4.49288e+08	5.68236e+08	5.9888e+08	689687736	8.10772e+08	1.1774e+09	1.39561e+09	1.58039e+09	1.77186e+09	1.97553e+09	2.64201e+09	2.80245e+09	5.24856	0	0	0	0	0	0	0	0	0	67.0112
2225	濮耐股份	39563	1.76929e+07	1.28924e+07	2.19427e+07	3.92903e+07	5.71367e+07	4.85266e+07	4.75059e+07	5.71577e+07	5.50333e+07	5.3705e+07	4.44941e+07	3.76065e+07	4.71334e+08	5.70973e+08	7.90472e+08	1.43397e+09	1.67092e+09	1.5414e+09	2.11491e+09	1.88808e+09	1.69632e+09	1.98554e+09	2.37013e+09	2.64541e+09	1.2199e+09	1.53229e+09	2.222e+09	2.90703e+09	3.10609e+09	3.78321e+09	4.89946e+09	5.15485e+09	4.67989e+09	4.78541e+09	5.13261e+09	5.72393e+09	0	9.43266	18.4984	8.60877	2.32674	15.937	12.1361	23.6557	23.2507	12.9188	0.0429906
2226	江南化工	39574	72888.5				1.73003e+07	3.02359e+07	4.57028e+07	3.34847e+07	2.81443e+07	2.27255e+07	2.3922e+08	2.32065e+08	2.6549e+07	3.19924e+07	4.50831e+07	5.70042e+08	6.23676e+08	9.28712e+08	8.05999e+08	7.8575e+08	8.02753e+08	9.23934e+08	1.6267e+09	1.77825e+09	3.24032e+08	4.02567e+08	4.91893e+08	3.19049e+09	3.45605e+09	4.01196e+09	4.02522e+09	4.63533e+09	5.12057e+09	5.12712e+09	1.20412e+10	1.22056e+10	0	0	0	3.52551	0.684254	3.40716	8.37857	0.549026	0.605058	0.310056	69.7054
2227	奥特迅	39574	811952	62982.2	0		0		563200	604800	0	574200	2.39704e+06	2.68162e+06	4.85847e+07	7.56166e+07	4.89366e+07	9.78188e+07	1.17189e+08	1.59934e+08	1.93618e+08	2.03672e+08	1.75105e+08	2.33626e+08	2.15318e+08	2.1804e+08	6.31605e+08	6.63898e+08	6.53117e+08	7.11422e+08	7.41927e+08	8.37523e+08	9.68843e+08	1.00948e+09	1000568830	1.07059e+09	1.1262e+09	1.27925e+09	0	0	0	0	0	0	0	0	0	0	21.8602
2228	合兴包装	39576	9.84154e+06	1.21065e+07	2.15452e+07	3.06769e+07	4.59737e+07	51964391	5.91174e+07	5.48129e+07	4.44847e+07	5.25488e+07	1.21728e+08	8.90965e+07	2.96704e+08	6.66945e+08	7.28146e+08	8.65188e+08	9.09539e+08	9.07233e+08	1.0566e+09	1.07399e+09	2.51211e+09	3.09055e+09	3.67794e+09	2.62772e+09	6.92434e+08	1.13473e+09	1.62593e+09	1.8143e+09	2.14165e+09	2.20787e+09	2.44886e+09	2.98319e+09	5.42903e+09	6.46186e+09	7.0136e+09	6.51231e+09	0	2.91144	7.57112	6.45787	25.6624	25.4264	22.2009	21.709	8.81475	0	6.14078
2229	鸿博股份	39576	932427	98925	4.39519e+06	6.9941e+06	7.6501e+06	8.75931e+06	9.20799e+06	1.46391e+07	1.91181e+07	9.49842e+06	6.37875e+06	5.9849e+06	3.01602e+07	1.61009e+08	1.50935e+08	2.33945e+08	3.89034e+08	3.08817e+08	4.54365e+08	8.93478e+08	5.19883e+08	3.24505e+08	3.44347e+08	2.85836e+08	4.75504e+08	6.3469e+08	7.00453e+08	1.08248e+09	1.2493e+09	1.2022e+09	1.36576e+09	2.04364e+09	2.43371e+09	2.10998e+09	2.06718e+09	2.12346e+09	0	0	2.79905	1.50679	0.911582	0	0	7.11716	9.43711	0	0
2230	科大讯飞	39580	1.36378e+06	1.38832e+06	1.60177e+06	507103	1.52427e+06	928665	324615	8.8094e+06	4.28027e+07	4.11161e+07	5.67509e+07	6.4853e+07	4.75207e+07	1.05954e+08	1.69633e+08	2.12472e+08	3.26577e+08	7.14043e+08	1.07592e+09	1.60104e+09	2.52099e+09	4.49515e+09	5.81273e+09	6.86583e+09	5.96726e+08	7.2822e+08	8.65074e+08	1.4312e+09	1.85338e+09	4.32753e+09	5.1699e+09	8.39034e+09	1.04139e+10	1.33403e+10	1.53026e+10	2.01008e+10	0	0	0	0	0.809391	0	0	2.00505	11.6059	8.55073	5.17655
2231	奥维通信	39580	399746			137760		1.70833e+06	3.04923e+06	1.65901e+06	1.10495e+06	537701	3.87989e+06	1.91039e+06	7.70879e+07	8.10041e+07	9.73272e+07	1.53547e+08	1.0218e+08	1.63791e+08	1.79394e+08	1.72469e+08	1.81367e+08	2.98803e+08	2.14801e+08	1.8351e+08	4.57161e+08	4.77057e+08	5.08726e+08	8.2501e+08	7.97792e+08	8.25113e+08	8.5681e+08	8.49458e+08	8.73354e+08	9.95679e+08	7.7418e+08	7.81763e+08	0	0	0	0	0	0	0	0	0	0	0
2232	启明信息	39577		1317285	3.82824e+06	1.04283e+07	7.30529e+06	3176600	618800	32200			0	0	8.66062e+07	1.75857e+08	3.93438e+08	4.8262e+08	4.90571e+08	5.65684e+08	4.90336e+08	4.9425e+08	5.26096e+08	6.07219e+08	6.84343e+08	5.71556e+08	6.17505e+08	8.25923e+08	1.38352e+09	1.57e+09	1.6268e+09	1.73022e+09	1.65314e+09	1.68177e+09	1.72143e+09	1.82435e+09	1.97655e+09	1.93383e+09	0	19.9069	11.0041	0.828933	0.801546	0.703115	0.811099	0	0	0	0
2233	塔牌集团	39584	7.20279e+07	7.13314e+07	8.21526e+07	8.23478e+07	6.74855e+07	5.62263e+07	3.85019e+07	2.43148e+07	2.09055e+07	6.8004e+06	1.54451e+06	1.06772e+06	1.78756e+09	1.68661e+09	1.40021e+09	1.42192e+09	1.26855e+09	1.32934e+09	9.96467e+08	1.43896e+09	1.62105e+09	1.53816e+09	1.82428e+09	1.77384e+09	3.80618e+09	4.21565e+09	4.78461e+09	5.22866e+09	5.11864e+09	5.44533e+09	5.40811e+09	6034951428	6.73379e+09	9.79224e+09	1.09429e+10	1.1752e+10	7.7036	25.4896	42.7595	20.6397	22.4524	15.5489	11.7568	8.56701	17.0789	0	0
2234	民和股份	39584	2.26122e+07	1.98627e+07	2.17423e+07	2.43763e+07	2.90514e+07	3.79328e+07	5.49947e+07	4.56625e+07	4.66855e+07	5.48446e+07	7.12159e+07	4.21498e+07	3.7942e+08	4.42441e+08	4.68963e+08	5.0826e+08	6.83939e+08	6.77396e+08	9.15267e+08	6.83403e+08	7.38142e+08	1.27356e+09	1.36402e+09	3.60688e+08	1.0218e+09	1.03696e+09	1.10807e+09	2.115e+09	2.0624e+09	1.81273e+09	2.18977e+09	1.80906e+09	2.17869e+09	2.27548e+09	2.6243e+09	3.26123e+09	3.89262	1.63125	1.136	0	0	0	5.79401	18.6617	28.3914	11.5136	4.44115
2235	安妮股份	39584	5.88108e+06	4.64841e+06	1.30773e+07	1.49104e+07	8.31391e+06	9.10771e+06	8.78156e+06	8.91132e+06	6.00504e+06	1.37032e+06	3.59595e+06	8.47283e+06	1.59744e+08	3.04321e+08	3.60482e+08	3.24668e+08	2.13527e+08	2.92016e+08	2.48909e+08	2.54701e+08	2.90742e+08	2.72481e+08	3.24249e+08	3.99082e+08	5.98672e+08	7.99607e+08	8.69439e+08	8.16671e+08	7.23509e+08	7.82177e+08	6.15982e+08	6.47466e+08	2.67841e+09	2.49586e+09	2.52186e+09	2.25556e+09	1.75283	0	0.223722	0.521175	4.66139	6.68275	2.72769	0	0	0	3.27942
2236	大华股份	39588	450566	284427	2.8141e+06	3.49244e+06	6.35571e+06	3.75445e+06	7.44868e+06	2.77247e+06	3.56809e+07	7.3302e+07	1.14336e+08	1.33657e+08	1.38573e+08	3.31881e+08	5.95913e+08	7.47924e+08	1.23679e+09	1.82837e+09	2.38294e+09	4.79478e+09	6.71766e+09	9.91631e+09	1.25666e+10	1.25313e+10	8.64793e+08	1.16016e+09	1.77759e+09	2.26909e+09	3.39743e+09	6.02752e+09	7.98997e+09	1.15035e+10	1.53664e+10	2.13335e+10	2.63506e+10	2.95647e+10	0	0	0	0	0	0	0	0	0.759901	2.14148	1.33112
2237	恒邦股份	39588	2.58607e+07	4.01548e+07	1.14845e+08	2.25347e+08	2.83748e+08	3.46672e+08	3.67278e+08	2.87354e+08	2.56445e+08	3.29302e+08	3.06713e+08	3.72667e+08	6.8531e+08	1.77935e+09	3.69042e+09	4.71586e+09	5.7378e+09	6.68019e+09	6.49755e+09	6.85133e+09	9.25435e+09	8.54626e+09	1.02499e+10	1.09174e+10	1.84863e+09	3.00782e+09	5.54665e+09	7.83504e+09	1.0164e+10	1.13021e+10	1.12182e+10	1.17884e+10	1.3285e+10	1.29303e+10	1.49199e+10	1.61408e+10	7.99641	0	11.1356	4.04768	17.5471	14.7726	14.4587	14.6178	1.01252	0.83383	1.50051
2238	天威视讯	39594	2.3452e+07	1.29628e+07	4.58422e+06	3.9952e+06	4.40095e+06					0	0	0	3.12166e+08	3.26213e+08	3.47969e+08	4.7179e+08	4.00408e+08	3.71694e+08	5.46606e+08	8.8803e+08	9.13558e+08	9.46755e+08	9.34986e+08	9.83768e+08	1.70672e+09	1.71386e+09	1.73775e+09	1.95442e+09	1.96873e+09	2.06512e+09	3.03778e+09	3.58034e+09	3.78243e+09	3.88262e+09	3.90368e+09	3.82373e+09	19.894	11.0405	0	6.76411	0	0	0	0	0	0	0
2239	奥特佳	39590	4.72476e+06			19242.7	1.50778e+06	482301		2.82986e+07	5.31193e+07	4.46841e+07	4.06979e+07	2.73168e+07	1.23044e+08	5.34447e+07	4.59444e+07	6.16407e+07	6.2694e+07	1.58181e+08	8.66572e+07	2.20599e+09	2.86296e+09	2.9626e+09	2.47195e+09	2.68358e+09	6.82009e+08	6.23181e+08	5.76033e+08	6.036e+08	6.33274e+08	8.10145e+08	7.17023e+08	6.69505e+09	8.33751e+09	8.66057e+09	8.35875e+09	8.19168e+09	0	0	0	8.68139	31.7474	0	0	16.4057	10.1974	7.39935	5.17256
2240	盛新锂能	39591	4.93937e+07	5.28306e+07	5.97394e+07	8.11017e+07	8.34699e+07	6.27985e+07	4.68129e+07	3.81837e+07	3.63207e+07	3.87376e+07	4.52143e+07	7.7155e+07	5.8192e+08	5.34181e+08	8.4768e+08	1.00482e+09	1.01716e+09	8.47005e+08	8.1049e+08	8.00115e+08	8.47532e+08	8.04733e+08	1231370148	1.98663e+09	3.06745e+09	3.12935e+09	3.34439e+09	3.25375e+09	3.02912e+09	2.78351e+09	2.68138e+09	2.40203e+09	2.52244e+09	2.95679e+09	3.59684e+09	4.8834e+09	55.9768	63.5313	48.6497	35.1203	28.5706	28.696	24.7085	19.7449	12.9438	0	11.6069
2241	歌尔股份	39590	2.25063e+07		3.67703e+07	6.59055e+07	1.04221e+08	1.46711e+08	1.95369e+08	2.93158e+08	3.02825e+08	2.41596e+08	2.35043e+08	272192309	4.82317e+08	777531425	1.19424e+09	3.29029e+09	4.08996e+09	6.12953e+09	5.62919e+09	5.89987e+09	9.21611e+09	1.04623e+10	1.34527e+10	1.75578e+10	1.42691e+09	1.81041e+09	3.28331e+09	5.5684e+09	9.3902e+09	1.25964e+10	1.77577e+10	1.92479e+10	2.29121e+10	2.65706e+10	2.97425e+10	3.46603e+10	12.6739	10.9899	24.111	3.09252	1.03566	0.0971252	38.5741	38.377	21.3506	8.54487	4.16708
2242	九阳股份	39596								5.95388e+06	8.26039e+06	1.30713e+06	4219763		1.25906e+09	1.18028e+09	1.30346e+09	1.27603e+09	1.30517e+09	1.4278e+09	1.71478e+09	2.50841e+09	2.0685e+09	1.76243e+09	2.8276e+09	3.70008e+09	3.67614e+09	4.0054e+09	4.33294e+09	3.86707e+09	4.26096e+09	4.53293e+09	4.96576e+09	5.8906e+09	5.59256e+09	5.35075e+09	6.66009e+09	7.4678e+09	0	0	0	0	0	0	0	0	0	0	0
2243	力合科创	39596	8.29657e+06	2.76379e+06	2.57562e+06	1.01528e+07	2.20782e+07	2.12248e+07	1.71075e+07	6.34875e+06	3.59768e+06	2.96792e+06	1.49909e+06	3.62091e+07	2.17162e+08	1.27281e+08	2.09773e+08	3.99046e+08	5.76366e+08	4.56758e+08	4.28662e+08	2.19145e+08	2.3865e+08	3.03738e+08	3.11549e+08	1.43502e+09	6.99274e+08	6.57136e+08	8.03352e+08	1.13842e+09	1.38873e+09	2.02981e+09	1.95128e+09	1.75663e+09	1.80988e+09	1.91064e+09	1.98721e+09	8.6268e+09	0	0	0	0.305299	0	0	0.278618	0.337136	0	0.95123	0.470564
2244	滨江集团	39597	3.06972e+07		9.94463e+07	1.33719e+08	1.20264e+08	5.89866e+07	2.02042e+08	1.72367e+08	1.7616e+08	2.7486e+08	8.09316e+08	9.53585e+08	8.44647e+09	1.07233e+10	1.8301e+10	2.22393e+10	2.4249e+10	2.58738e+10	2.44954e+10	2.50926e+10	2.71651e+10	3.58131e+10	4.69528e+10	8.51438e+10	1.39342e+10	1.90109e+10	2.96999e+10	3.47985e+10	3.83634e+10	3.95648e+10	3.82458e+10	4.22302e+10	4.95448e+10	6.02443e+10	8.75523e+10	1.29625e+11	19.4003	27.6185	22.8319	20.7039	20.9548	16.6778	15.6107	19.818	19.6581	18.3904	31.1925
2245	蔚蓝锂芯	39604	1.7361e+07		1.37822e+07	3.22635e+07	3.44304e+07	2.53815e+07	1.33185e+07	3.02463e+06	3.09907e+07	5.41366e+07	8.38423e+07	1.00849e+08	2.26627e+08	3.38287e+08	5.12729e+08	8.68251e+08	7.52646e+08	8.22865e+08	5.63534e+08	2.9974e+08	1.4561e+09	2.03541e+09	2.64156e+09	2.70412e+09	6.36769e+08	9.26317e+08	1.20209e+09	1.72503e+09	1.74491e+09	1.95324e+09	2.50264e+09	2.4878e+09	5.02682e+09	6.51852e+09	7.37889e+09	6.91012e+09	0	0	0	0	0	0	0	0	27.2877	21.305	16.5313
2246	北化股份	39604	6.86369e+06		397577	3.2904e+06	2.1546e+06	8.27932e+06	3.30137e+06	616598		-1.26117e+06	-1706000	0	51886363	7.3745e+07	1.48066e+08	1.34495e+08	5.38426e+08	5.02911e+08	4.26136e+08	3.31304e+08	3.18171e+08	8.92541e+08	9.4251e+08	1.10725e+09	6.42569e+08	6.77202e+08	7.6488e+08	7.28841e+08	1.60484e+09	1.6787e+09	1.65375e+09	1.59117e+09	1.6486e+09	3.48089e+09	3.62009e+09	3.92005e+09	9.55419	6.68409	0	0	2.80391	0	0	0	0	4.74943	0.482135
2247	聚力文化	39611				114540	369657		31503.7	9001.25	501164	1.4493e+06	2.66196e+07	3.77955e+07	7.78658e+07	9.42889e+07	8.21532e+07	1.26238e+08	1.59842e+08	1.96543e+08	1.8686e+08	2.17733e+08	3.66937e+08	9.55016e+08	1.15973e+09	1.1792e+09	4.80504e+08	5.31898e+08	5.46654e+08	6.17192e+08	6.99537e+08	1.11864e+09	1.22997e+09	1.3338e+09	4.83432e+09	5.60489e+09	2.83846e+09	1.71627e+09	8.23121	6.80766	7.7292	5.19481	4.1569	3.12171	0	0	0	0	6.86911
2248	华东数控	39611	1.01218e+07	1.2024e+07	1.46256e+07	3.85947e+07	6.47681e+07	7.36895e+07	6.1926e+07	4.9053e+07	4.30718e+07	5.37213e+07	2.40271e+07	1.2648e+07	2.63819e+08	4.77628e+08	4.75301e+08	1.1801e+09	1.28291e+09	1.33383e+09	9.87137e+08	1.15122e+09	1.14728e+09	8.35647e+08	648039158	4.82788e+08	8.48784e+08	1.54725e+09	2.04441e+09	2.82159e+09	3.08059e+09	2.69296e+09	2.3624e+09	2.16039e+09	1.87289e+09	1.54346e+09	7.71963e+08	6.03104e+08	13.1657	43.4511	48.4434	24.692	24.3771	19.9375	12.1209	1.53786	0.985052	1.34051	1.70418
2249	大洋电机	39618	7.92219e+06	1.9587e+06	798537	3.54871e+06	4.27727e+06	6.33564e+06	3.45139e+07	2.68953e+07	4.84433e+07	8.72113e+07	1.26843e+08	1.06235e+08	2.66697e+08	4.80462e+08	5.37222e+08	8.06014e+08	9.18887e+08	1.67644e+09	2.22237e+09	3.39376e+09	4.79464e+09	5.85292e+09	5.51869e+09	4.88174e+09	1.47462e+09	1.77906e+09	1.99392e+09	3.50409e+09	3.66684e+09	4.58457e+09	6.29514e+09	7.60596e+09	1.45123e+10	1.70679e+10	1.45629e+10	1.3777e+10	0.21354	0.0496131	0.00791403	0	0	0	0.161634	0.126505	4.36118	12.0217	19.8127
2250	联化科技	39618	1.71629e+07	7.84627e+06	6.70442e+06	1.60867e+07	3.90465e+07	2.69574e+07	2.98991e+07	2.72711e+07	5.54059e+07	7.42166e+07	8.04885e+07	7.78299e+07	4.49176e+08	5.32073e+08	8.07157e+08	9.3324e+08	1.00769e+09	1.1837e+09	1.59326e+09	1.43434e+09	9.40801e+08	1.37895e+09	2.82439e+09	2.6536e+09	1.10613e+09	1.27434e+09	1.70533e+09	2.7623e+09	3.84917e+09	4.60284e+09	5.79712e+09	6.34516e+09	6.00107e+09	8.65258e+09	8.62438e+09	9.61108e+09	1.64305	1.40107	0.935597	0.812827	36.6987	33.2385	27.3495	29.2566	39.4751	52.0162	0.265409
2251	步步高	39618	3.00287e+06		154444	7.80691e+06	3.27501e+07	2.35175e+07	6.27822e+07	1.12185e+08	1.38249e+08	1.23214e+08	2.08294e+08	3.38973e+08	1.26264e+09	1.48019e+09	2.18947e+09	3.14587e+09	4.03956e+09	5.01645e+09	5.03657e+09	6509771765	7.45412e+09	8.69534e+09	1.15892e+10	1.34652e+10	2.67294e+09	3.0419e+09	3.81925e+09	5.18076e+09	6.07994e+09	8.44006e+09	8.79736e+09	1.22794e+10	1.45468e+10	1.60195e+10	2.09102e+10	2.43778e+10	0.0290011	0	2.77451	8.38747	2.01607	1.56004	6.87065	9.70395	7.92192	8.51188	7.8067
2252	上海莱士	39622	2.51401e+06	1.54269e+06				1.61876e+07	2.36283e+07	2.18375e+07	3.48564e+07	7.04623e+07	6.60259e+07	1.69059e+06	7.64248e+07	5.18843e+07	8.76164e+07	6.93472e+07	1.61437e+08	9.01502e+07	2.73121e+08	2.4699e+08	8.71316e+08	6.63863e+08	4.24601e+08	3.09402e+08	8.3119e+08	8.25217e+08	9.30326e+08	1.00953e+09	1.20826e+09	1.57515e+09	9.37946e+09	1.1556e+10	1.32256e+10	1.44554e+10	1.13873e+10	1.18531e+10	0	0	0	0	0	75.3181	54.2414	42.6247	24.0753	0	0
2253	川大智胜	39622	848450						138133	525022	163417	316947	355763	771014	4.8422e+07	5.28552e+07	7.58918e+07	9.94673e+07	1.3936e+08	1.02419e+08	1.50711e+08	2.58078e+08	1.53538e+08	1.10976e+08	1.15487e+08	1.39223e+08	4.35464e+08	4.50256e+08	4.93867e+08	8.74085e+08	9.64884e+08	9.77262e+08	1.02284e+09	1.60707e+09	1.51653e+09	1.52788e+09	1.60427e+09	1.71114e+09	0	0	0	0	0	0	0	0	0	0	0
2254	泰和新材	39624	4499421	0		315910	932088	1.50943e+06	2.81878e+06	364763	108104	177010	3.54149e+06	4.42573e+06	2.13406e+08	2.16216e+08	3.32283e+08	4.4794e+08	3.87247e+08	3.86299e+08	5.12758e+08	4.04211e+08	3.77221e+08	3.7568e+08	1.28375e+09	6.96975e+08	1.92938e+09	1.94203e+09	2.26813e+09	2.30597e+09	2.19448e+09	2.2937e+09	2.59702e+09	2.55772e+09	2.59861e+09	2.619e+09	3.79477e+09	4.30525e+09	13.0076	11.5847	14.2871	10.3071	13.0457	4.92318	3.77356	4.6829	4.80975	4.21059	1.35328
2255	海陆重工	39624	8.97076e+06	2.8179e+06	3.99608e+06	7.92745e+06	9.02638e+06	8.03495e+06	6.85079e+06	4.58126e+06	1.14263e+06	2.41152e+06	3.61454e+07	6.59063e+07	8.34739e+08	8.67954e+08	9.02502e+08	8.61901e+08	9.85778e+08	1.2247e+09	1.5149e+09	1.18328e+09	1.11703e+09	3.12048e+09	3.25376e+09	2.84339e+09	1.40309e+09	1.99097e+09	2.15956e+09	2.25867e+09	2.52755e+09	2.8678e+09	3.2353e+09	3.6624e+09	3.69034e+09	6.68945e+09	7.58052e+09	4.90897e+09	0.707714	0.682671	0	2.6886	0	0.0870276	1.81142	1.90428	0	0	3.59226
2256	兆新股份	39624	2.3001e+06		1.60932e+06		1.22864e+06	2.28034e+06	4.87031e+06	3.04329e+07	4.17832e+07	4.52255e+07	1.38331e+08	1.469e+08	5.99103e+07	7.1098e+07	9.43396e+07	1.03735e+08	2.1125e+08	1.30107e+08	6.63695e+08	1.04762e+09	9.47407e+08	1.35823e+09	8.24647e+08	3.49705e+08	4.51447e+08	5.91171e+08	6.48859e+08	6.84976e+08	7.9282e+08	6.46612e+08	1.22607e+09	1.86249e+09	3.34949e+09	3.8453e+09	3.08552e+09	2.7172e+09	0	0	0	0	0	0	0	11.5857	8.93903	9.24574	25.0135
2258	利尔化学	39637	2.32993e+06		1.5275e+06	83904.9		3.96381e+06	1.45754e+07	2.31705e+07	1.2679e+07	1.66758e+07	6.09732e+07	9.08199e+07	3.0029e+07	4.13123e+07	7.21834e+07	1.45994e+08	2.28143e+08	3.65784e+08	4.06941e+08	7.3039e+08	6.06693e+08	1.29525e+09	1.75817e+09	2.21586e+09	8.51904e+08	8.6414e+08	9.15647e+08	1.28414e+09	1.49203e+09	1.8001e+09	2.04213e+09	2.55668e+09	3.11644e+09	4.51453e+09	6.57284e+09	7.58656e+09	0	0	0	0	0	10.678	26.6779	20.7915	18.1628	21.1845	35.1511
2259	ST升达	39645	3.30465e+07	3.98588e+07	4.06469e+07	5.85977e+07	8.35253e+07	8.50744e+07	9.56569e+07	56807338	7.78477e+07	5.30174e+07	6.84941e+07	1.11423e+08	6.20901e+08	4.27821e+08	7.15975e+08	1.20434e+09	1.42822e+09	1.51059e+09	8.80957e+08	1.57276e+09	1.31861e+09	8.24337e+08	1.14249e+09	9.98502e+08	1.42013e+09	1.51379e+09	1.9915e+09	2.39778e+09	2.52574e+09	2.60846e+09	1.99116e+09	3.18077e+09	3.69663e+09	2.93761e+09	3.06995e+09	1.54146e+09	31.1479	56.5866	35.803	22.334	13.8031	12.7345	8.56663	19.6511	26.9495	15.1684	1.53738
2260	德奥退	39645	1.17864e+07	5.5801e+06	3.08266e+06	170083	53432.4	73015.4	7.40378e+06	1.16182e+07	2.33251e+07	3.99657e+07	5.28449e+07	1.5049e+07	3.39589e+08	3.23847e+08	2.99894e+08	2.21744e+08	1.36929e+08	1.60157e+08	3.11592e+08	5.0802e+08	6.10512e+08	7.90437e+08	7.09873e+08	5.54464e+08	6.96238e+08	6.27326e+08	6.15038e+08	5.53207e+08	4.66472e+08	4.92908e+08	6.88133e+08	8.61469e+08	9.92807e+08	6.42587e+08	3.64512e+08	5.88015e+08	0.80041	0	0	0	0	0	6.66416	4.27899	3.71265	0	0
2261	拓维信息	39652	1673165	81765	195990	1.49765e+06		550		23368.8	625121	173992	2.4294e+06	3.26223e+06	6.81371e+07	6.54965e+07	8.18872e+07	9.66544e+07	1.03243e+08	1.37632e+08	1.95309e+08	6.62776e+08	3.18861e+08	3.27035e+08	4.54374e+08	3.84774e+08	6.14156e+08	6.8986e+08	8.39565e+08	9.3423e+08	9.70965e+08	1.04239e+09	1.36949e+09	4.32338e+09	4.24322e+09	4.36826e+09	3.16376e+09	3.04727e+09	0	0	0	0	0	0	0	5.13326	3.19804	1.90157	5.99089
2262	恩华药业	39652	1.42382e+07	9.95378e+06	7.58597e+06	1.07191e+07	1.38624e+07	1.70041e+07	1.94477e+07	1.70627e+07	1.13738e+07	8.87074e+06	1.37288e+07	1.59889e+07	3.85429e+08	3.75406e+08	4.81581e+08	5.27275e+08	6.35963e+08	7.02347e+08	8.29262e+08	6.88999e+08	8.15897e+08	7.42079e+08	9.83621e+08	5.15915e+08	7.29405e+08	7.80684e+08	9.54298e+08	1.0936e+09	1.34485e+09	1.56634e+09	1.92266e+09	2.55092e+09	2.97489e+09	3.30157e+09	4.03017e+09	4.2015e+09	0.0596381	0.0597899	0.0467724	0.0427839	0.0347219	0.0315011	0.0266323	0.0317854	0.0270279	0.027373	0.0214019
2263	大东南	39657	6.05746e+07	5.69307e+07	4.9648e+07	4.41608e+07	2.83434e+07	3.9909e+07	4.67328e+07	5.40665e+07	5.0384e+07	5.42628e+07	5.14437e+07	2.37744e+07	5.83885e+08	1.00542e+09	8.29433e+08	3.11186e+08	5.97662e+08	7.43996e+08	8.11812e+08	1.11981e+09	1.08987e+09	9.41089e+08	1.54448e+09	2.05587e+08	1.73032e+09	2.13961e+09	2.63178e+09	3.35732e+09	3.4391e+09	3.54456e+09	3.49467e+09	4.2144e+09	3.97109e+09	3.31378e+09	3.8381e+09	2.50779e+09	25.9015	12.9823	10.6795	13.1987	0	0	0	0	0.76256	5.00871	2.69433
2264	新华都	39660	344755	449914					5.45412e+06	1.6447e+07	1.32938e+07	4.43344e+06	1.4086e+07	1.50912e+07	5.51644e+08	8.63948e+08	1.22794e+09	1.65926e+09	2.08355e+09	2.79918e+09	2.6695e+09	2.88048e+09	2.05998e+09	1.88176e+09	1.97804e+09	2.16215e+09	1.06334e+09	1.39042e+09	1.79948e+09	2.8174e+09	3.39712e+09	3.79267e+09	3.68591e+09	3.51655e+09	3.74236e+09	3.5186e+09	3.62445e+09	3.01861e+09	0	0	0	0	0	0	0	0	0	0	0
2265	西仪股份	39666	6.7835e+06	5.28601e+06	4.50041e+06	5.12305e+06	6.36594e+06	7.12629e+06	5.32719e+06	4.34415e+06	3.17084e+06	6.27094e+06	5.14372e+06	6.48399e+06	2.60339e+08	2.44115e+08	2.3221e+08	2.31563e+08	2.17081e+08	2.34767e+08	2.48253e+08	2.66089e+08	2.74764e+08	4.15158e+08	3.90487e+08	4.13192e+08	7.88638e+08	8.01965e+08	8.15711e+08	8.0127e+08	7.36233e+08	7.58655e+08	7.79216e+08	7.70496e+08	7.88869e+08	1.46696e+09	1.39399e+09	1.45546e+09	0	3.87052	9.16476	0	0	0	0	2.84102	3.95023	12.0846	15.693
2266	浙富控股	39666			8.63674e+06	9.08451e+06	1.43168e+07	1.90511e+07	6.47437e+07	5.53939e+07	4.48284e+07	5.05067e+07	8.78512e+07	6.50987e+07	5.54927e+08	7.13732e+08	8.52386e+08	8.03753e+08	9.50291e+08	1.58658e+09	1486982549	1.52481e+09	2.30119e+09	2.8694e+09	3.7724e+09	2.75532e+09	1.37978e+09	1.64271e+09	2.08086e+09	2.1467e+09	2.50102e+09	4.24449e+09	5.0495e+09	5.21229e+09	6.72498e+09	7.74737e+09	8.40918e+09	7.64743e+09	0	0	10.4999	0	0	5.90643	21.5295	22.6857	26.5766	20.7949	2.77555
2267	陕天然气	39673	5.15558e+07				1.04982e+08	2.22109e+08	2.22572e+08	2.08192e+08	1.60832e+08	1.47168e+08	1.74555e+08	1.65226e+08	6.35557e+08	6.65685e+08	1.12107e+09	1.68887e+09	2.1513e+09	2.30881e+09	2.86953e+09	2.69377e+09	3.2639e+09	3.7521e+09	4.85595e+09	4.74504e+09	2.90978e+09	3.05646e+09	3.99627e+09	5.98923e+09	7.60922e+09	8.65683e+09	9.7503e+09	1.01005e+10	1.03433e+10	1.07756e+10	1.1695e+10	1.20318e+10	25.2911	14.1412	22.4421	45.4436	52.0322	56.2414	42.8175	43.6884	30.9408	23.6776	16.2608
2268	卫士通	39671	109500						3.4692e+06	2.57238e+06	6.45964e+06	2.75382e+06		452331	7.05104e+07	8.5365e+07	1.69082e+08	1.53897e+08	1.80179e+08	2.07124e+08	5.84725e+08	1.11307e+09	2.02637e+09	1.30919e+09	1.6892e+09	1.31484e+09	4.55005e+08	4.94332e+08	6.73429e+08	7.79183e+08	8.30258e+08	8.94218e+08	1.9299e+09	2.6237e+09	3.6495e+09	5.75358e+09	6.22028e+09	5.95663e+09	0	0	0	0	0	0	0	0	0	0	0
2269	美邦服饰	39688	52355889	74140263	95793033	218560331	181107499	127174167	148864789	128482100	115206936	64315206	82377985	90728975	1789205021	2260175220	5155821687	4656545737	2874458630	2128956935	2474936004	2995261587	2789318895	3778278181	4331257069	4337978504	4576963116	5451161844	8586714298	8882488965	7006340154	6707304038	6986742728	6954969174	6187199710	6615617344	7208952308	6377798596	10.0543	8.1295	1.90265	2.10237	0	27.4219	24.0431	20.9482	8.4043	0	0
2270	华明装备	39696	2.64681e+06	168933	569953	566724				2614500	1219750	1.34274e+07	5.53967e+07	6.35046e+07	1.53137e+08	1.39408e+08	2.19721e+08	2.00637e+08	2.15081e+08	1.92839e+08	1.45032e+08	3.17573e+08	3.67806e+08	9.69317e+08	9.76595e+08	5.29787e+08	7.09414e+08	7.51704e+08	8.1822e+08	8.05789e+08	8.26599e+08	8.11856e+08	7.67509e+08	2.03252e+09	2.27507e+09	3.17275e+09	4.0497e+09	3.84227e+09	0	0	0	0	0	0	0	0	0	0	40.9609
2271	东方雨虹	39701	7.75011e+06	1.06296e+07	2.97464e+07	5.78756e+07	6.87116e+07	6.31501e+07	6.13814e+07	3.71854e+07	5.09918e+07	8.4231e+07	2.14779e+08	3.6741e+08	2.23686e+08	5.16258e+08	1.16418e+09	1.22796e+09	1.55401e+09	1.80538e+09	1.57228e+09	1.95192e+09	3.8072e+09	4.89302e+09	9.91028e+09	1.00856e+10	6.60485e+08	1.01144e+09	2.19761e+09	2.32636e+09	2.81136e+09	3.52005e+09	5.14122e+09	6.08406e+09	8.85655e+09	1.33169e+10	1.96517e+10	2.24157e+10	0	0	0	0	0	0.0329777	0.200294	0.190662	0.0713956	22.314	13.0069
2272	川润股份	39710	8.87024e+06	4.52412e+06	3.80488e+06	3.94954e+06	7.23927e+06	5.40421e+06	1.26969e+07	5.71553e+06	3.28359e+06	3.72324e+06	4.39e+06	2.74568e+06	1.86065e+08	2.90605e+08	3.70453e+08	4.61664e+08	4.06331e+08	6.9779e+08	5.99894e+08	5.22741e+08	4.10297e+08	3.4607e+08	5.13818e+08	5.00159e+08	6.30808e+08	8.28514e+08	1.09089e+09	1.25769e+09	1.71866e+09	1.97538e+09	1.88641e+09	1.73814e+09	1.63896e+09	1.5708e+09	1.78625e+09	1.85393e+09	15.8325	25.6013	0	0	0	0	0	0	0	0	0
2273	水晶光电	39710			29190.5	90484.8	103166	55100.9	1.81348e+06	8.84437e+06	48333.3	9.22965e+06	5.50472e+07	5.77268e+07	3.66753e+07	3.34147e+07	6.14349e+07	7.03183e+07	1.0532e+08	8.58982e+07	2.23718e+08	3.19206e+08	4.24777e+08	6.037e+08	5.87351e+08	7.99993e+08	4.21537e+08	4.63431e+08	5.51182e+08	1.05837e+09	1.18669e+09	1.24704e+09	1.79813e+09	3.08592e+09	3.4042e+09	5.15449e+09	5.67528e+09	6.39137e+09	0	0	0	0	0	0	32.4867	0	0	59.7153	60.3397
2274	华昌化工	39716	9.83721e+07	6.50387e+07	7.01262e+07	8.06253e+07	1.03069e+08	1.2303e+08	1.49277e+08	1.55153e+08	1.02222e+08	8.13044e+07	7.38434e+07	1.05546e+08	1.33445e+09	1.80434e+09	1.98567e+09	2.32583e+09	2.65752e+09	3.10108e+09	3.79735e+09	2.91678e+09	2.88849e+09	3.23639e+09	3.58399e+09	3.638e+09	3.18701e+09	3.28416e+09	3.35674e+09	3.76327e+09	4.0759e+09	5.14479e+09	6.29247e+09	6.25461e+09	6.15911e+09	6.26123e+09	6.54451e+09	6.64522e+09	22.5867	8.84622	1.66824	0.978126	0.266151	2.33581	11.0549	12.8788	10.3547	7.46298	6.0155
2275	桂林三金	40004			1.51935e+06	137445	2.94734e+06	525157	1.92762e+06	2.66782e+06	2.21414e+06	1.81967e+06	5.40158e+06	5.57902e+06	3.69983e+08	2.72307e+08	1.75282e+08	2.04199e+08	3.15118e+08	3.65176e+08	3.50241e+08	3.09997e+08	3.42217e+08	4.63743e+08	4.84989e+08	4.05269e+08	1.16575e+09	2.06185e+09	1.98127e+09	2.20099e+09	2.48516e+09	2.68917e+09	2.78364e+09	2.75971e+09	2.86985e+09	3.22956e+09	3.40613e+09	3.41562e+09	1.74462	1.97317	2.42698	1.51411	0.546694	0.230325	0	0	0	0	0
2276	万马股份	40004	3.23642e+07	2.17724e+07	2.43283e+07	3.2892e+07	5.53823e+07	5.22526e+07	5.59707e+07	4.76854e+07	4.07413e+07	5.72207e+07	8.23976e+07	7.35296e+07	8.70926e+08	4.97664e+08	7.89778e+08	7.65025e+08	1.53154e+09	1.47042e+09	1.63799e+09	1.50681e+09	1.27677e+09	2.53811e+09	3.27699e+09	3.14957e+09	1.32061e+09	1.48963e+09	1.87165e+09	2.35658e+09	3.91513e+09	4.02502e+09	4.67797e+09	5.0439e+09	5.03197e+09	7.04322e+09	7.34378e+09	7.5979e+09	6.83116	0	0	0	2.58975	1.18687	15.3163	23.2145	33.8429	16.3428	0
2277	友阿股份	40011	1.11972e+07	4281015		17499843	17250000	2.15295e+07	3.13974e+07	5.45699e+07	3.2844e+07	8.00469e+07	1.71871e+08	2.07818e+08	9.40971e+08	1.09129e+09	1.47426e+09	2.85213e+09	2.5161e+09	3.39178e+09	4.07755e+09	4.60502e+09	4.07618e+09	4.23946e+09	3.81862e+09	5.70678e+09	1.53999e+09	2.63431e+09	3.25932e+09	4.90733e+09	5.18037e+09	6.54154e+09	7.90858e+09	1.05267e+10	1.18091e+10	1.29453e+10	1.53151e+10	1.59862e+10	9.84928	0.380632	0.280665	0.145607	0.1645	0.122552	5.44589	30.6784	32.8969	37.0079	49.6299
2278	神开股份	40036	7.19803e+06	5502674		593318	383858	6716.25	38954.3	380157	215672	207878	615592	403073	3.23267e+08	1.83421e+08	1.51953e+08	2.96891e+08	3.50291e+08	3.4912e+08	4.58234e+08	3.6613e+08	3.54435e+08	3.83937e+08	4.29091e+08	4.06211e+08	6.21063e+08	1.24976e+09	1.27902e+09	1.49122e+09	1.55532e+09	1.58889e+09	1.90655e+09	1.74757e+09	1.62423e+09	1.57121e+09	1.64239e+09	1.64079e+09	5.06387	4.24514	0	0	0	0	0	0	0	0	0
2279	久其软件	40036	1.70485e+06	1004175	118284					463600	2.41649e+06	2.23245e+07	5.26993e+07	5.5545e+07	4.41331e+07	1.55108e+07	3.39974e+07	3.28035e+07	3.5253e+07	5.08657e+07	6.42075e+07	4.9886e+08	5.93962e+08	1.29869e+09	1.18921e+09	867059417	2.26181e+08	6.26512e+08	6.60283e+08	6.91629e+08	7.05337e+08	7.62323e+08	8.24654e+08	2.49729e+09	2.79587e+09	4.70775e+09	3.27706e+09	3.03628e+09	0	0	0	0	0	0	0	0	0	32.3377	43.1997
2280	联络互动	40046				946217	455831		3.83196e+06	4.38697e+06	1.94316e+07	1.79403e+08	1.79789e+08	1.56843e+08	3.06372e+07	3.71551e+07	7.54547e+07	6.19923e+07	7.02448e+07	6.61206e+07	8.51823e+07	6.42643e+08	1.36175e+09	5.70024e+09	6.65538e+09	5.32133e+09	1.60725e+08	4.94213e+08	5.56489e+08	5.66767e+08	5.59709e+08	4.98202e+08	9.61217e+08	1.85763e+09	8.15658e+09	1.51826e+10	1.39919e+10	8.88535e+09	0	0	0	0	0.0144446	0.0043356	0	0	21.6519	12.2992	12.7918
2281	光迅科技	40046	3.85135e+06	3.62967e+06	2.63888e+06	1.55929e+06	8.27555e+06	2.65995e+06	3.59419e+06	1.28199e+06	1.58256e+06	1.15681e+06	2.23057e+06	5.03385e+06	2.67512e+08	3.19694e+08	4.13649e+08	5.05995e+08	9.66991e+08	9.0559e+08	1.13597e+09	1.43057e+09	1.70682e+09	1.79296e+09	2.44041e+09	2.40905e+09	5.48364e+08	1.29928e+09	1.4504e+09	1.62056e+09	2.51583e+09	2.64394e+09	3.58577e+09	4.21544e+09	4.81699e+09	5.16274e+09	6.08162e+09	7.23251e+09	7.13592	9.34198	0.791464	0	0	0	0	0	3.88804	3.71327	3.08861
2282	博深股份	40046	6.43175e+06	3.93392e+06	170783	6.92255e+06	1.34685e+07	1.5283e+07	7.89901e+06	6.03515e+06	4.66014e+06	3.82384e+06	8934896	1.32811e+07	1.45166e+08	7.36685e+07	7.51918e+07	2.16882e+08	4.15824e+08	2.28908e+08	1.91225e+08	2.48386e+08	2.23068e+08	5.62043e+08	4.95233e+08	4.83319e+08	4.22706e+08	8.46959e+08	8.64879e+08	1.08738e+09	1.20055e+09	1.07986e+09	1.01363e+09	1.03593e+09	1.03004e+09	2.35368e+09	2.64357e+09	2.74024e+09	12.3623	0	0.159053	21.5981	0	23.3744	10.1421	0	0	2.73915	0
2283	天润工业	40046			1.01573e+07	8.78098e+06	9.12279e+06	1.94114e+07	2.38897e+07	2.41431e+07	2.563e+07	3.64557e+07	5.24383e+07	4.13168e+07	6.82281e+08	4.08251e+08	5.95432e+08	1.06093e+09	1.37355e+09	1.49978e+09	1.64927e+09	1.33304e+09	1.47239e+09	2.14213e+09	2.02993e+09	2.0923e+09	1.39729e+09	1.96167e+09	2.36936e+09	4.07366e+09	4.43668e+09	4.65476e+09	4.92878e+09	4.78608e+09	5.12367e+09	6.25348e+09	6.39406e+09	6.81787e+09	14.5329	0	0	0	0	0	0	0	0	4.34717	4.54128
2284	亚太股份	40053	2.86982e+07		2.08166e+07	3.38633e+07	2.25271e+07	2.16566e+07	2.74613e+07	2.77297e+07	2.25357e+07	2.9591e+07	6.88226e+07	5.76901e+07	556518652	6.54536e+08	7.09158e+08	9.38377e+08	1.00085e+09	1.27287e+09	1.63184e+09	1.55587e+09	2.06769e+09	2.40489e+09	2.03752e+09	2.17978e+09	1.00943e+09	1.67801e+09	1.82843e+09	2.11256e+09	2.25368e+09	2.61293e+09	4.19755e+09	4.25212e+09	4.91798e+09	6.25203e+09	5.85651e+09	5.90304e+09	4.96002	12.5631	10.0477	5.87362	6.92599	3.6722	0	0	0	23.8119	27.5973
2285	世联行	40053	2.11404e+06	528482			792226	20588.9	1.1129e+07	6.79706e+07	5.51245e+07	7.79489e+07	1.58825e+08	1.40311e+08	9.5958e+07	2.17183e+08	3.80018e+08	3.65905e+08	8.27289e+08	7.24544e+08	1.98358e+09	3.70904e+09	3.51567e+09	8.44483e+09	7.63732e+09	5.7582e+09	3.63821e+08	1.20646e+09	1.59658e+09	1.75624e+09	2.3381e+09	2.49764e+09	4.11595e+09	7.39802e+09	7.78415e+09	1.36335e+10	1.32202e+10	1.16668e+10	23.2854	0	0	0	0	0	2.21059	1.1945	0	0	2.12512
2286	保龄宝	40053	2.81386e+07	2.90647e+07	1.96684e+07	1.33577e+07	1.0319e+07	6.61718e+06	3.68825e+06	7.88008e+06	5.68905e+06	7.38727e+06	2.87405e+07	3.05036e+07	2.82361e+08	3.60954e+08	2.9136e+08	3.32804e+08	2.68155e+08	2.06275e+08	2.80483e+08	4.02737e+08	3.8782e+08	5.4893e+08	9.84519e+08	8.98728e+08	7.43907e+08	1084109537	1.03257e+09	1.11259e+09	1.11277e+09	1.67621e+09	1.76495e+09	1.91355e+09	1.93156e+09	2.10692e+09	2.57925e+09	2.51876e+09	42.7579	12.5249	7.28465	0	0	0	0	0	0	0	1.04042
2287	奇正藏药	40053	214200							560083	3.08295e+06	3.90433e+06	9.45714e+06	4.66546e+06	9.11424e+07	1.4068e+08	1.02253e+08	7.12035e+07	6.03158e+07	3.92267e+07	1.73527e+08	3.47587e+08	2.63016e+08	3.4018e+08	2.02277e+08	6.5413e+08	6.31303e+08	1.29734e+09	1.32004e+09	1.35755e+09	1.43256e+09	1.53456e+09	1.79189e+09	2.07013e+09	2.07569e+09	2.29657e+09	2.31277e+09	2.98412e+09	0	0	0	0	0	0	0	0	0	0	0
2288	超华科技	40059	5.00508e+06	5.69741e+06	4.05268e+06	1.38869e+07	1.65676e+07	4.18398e+07	4.63621e+07	3.42702e+07	2.30998e+07	4.61115e+07	5.4292e+07	5.92201e+07	9.22506e+07	1.01823e+08	1.70245e+08	4.02304e+08	6.44442e+08	1.02581e+09	1.14188e+09	8.42539e+08	7.8215e+08	1.06471e+09	1.12877e+09	1.40527e+09	3.27829e+08	5.7775e+08	7.07244e+08	9.80931e+08	1.87561e+09	2.29981e+09	2.36025e+09	2.41235e+09	2.27207e+09	2.71747e+09	2.76897e+09	3.20419e+09	23.2721	0	18.835	9.47035	8.26322	5.07612	0	0	0	10.259	5.50206
2289	宇顺电子	40059	3.57606e+06		5.3179e+06	1.66637e+07	4.36101e+07	5.49843e+07	6.96563e+07	1.01641e+08	7.97369e+07	2.35857e+07	1.44064e+07	1.20403e+07	1.7442e+08	2.70457e+08	3.42925e+08	5.90197e+08	1.20729e+09	2.23309e+09	2.12034e+09	2.47745e+09	6.92701e+08	1.86586e+08	2.18696e+08	4.12066e+07	3.3311e+08	7.51361e+08	8.30324e+08	1.14158e+09	1.64993e+09	3.83382e+09	3.93743e+09	3.21024e+09	1.38671e+09	7.33881e+08	5.99599e+08	4.1162e+08	0	0	0	3.12887	1.95844	0.18977	3.5578	3.48577	7.54648	19.1233	14.6716
2290	禾盛新材	40059	10383100		3.40908e+06	2.21821e+06	2.12321e+06	-287162	4.3462e+06	3.93161e+06	9.42759e+06	9.81549e+06	2.85062e+07	3.61058e+07	1.76995e+08	1.58742e+08	2.24575e+08	2.98937e+08	3.69808e+08	3.54287e+08	5.71397e+08	4.76684e+08	7.30255e+08	1.40729e+09	2.10755e+09	1.12521e+09	3.85164e+08	9.95018e+08	1.13913e+09	1.26351e+09	1.35274e+09	1.34377e+09	1.42688e+09	1.33536e+09	1.95431e+09	3.23559e+09	3.38162e+09	1.5213e+09	0	0	0	0	0	0	0	0	0	29.7239	0.819902
2291	星期六	40059	8.22274e+06		1.14401e+07	1.09574e+07	2.11851e+07	3.94001e+07	5.15595e+07	5.50555e+07	4.3038e+07	5.35687e+07	6.24442e+07	6.5925e+07	3.75573e+08	4.37027e+08	3.37084e+08	4.70194e+08	9.46331e+08	1.05531e+09	1.04514e+09	1.16402e+09	1.1408e+09	1.43636e+09	1.31317e+09	1.83825e+09	7.39835e+08	1.80648e+09	1.79933e+09	2.04406e+09	2.65266e+09	2.86535e+09	2.82347e+09	3.02758e+09	2.98683e+09	3.18361e+09	3.07266e+09	5.29141e+09	5.05595	0	0	0	8.89547	13.1653	8.62082	3.40243	0	14.0981	15.551
2292	奥飞娱乐	40066	1.29127e+07		1.30235e+06	1114975	907334	2.1168e+07	3.80031e+07	4.31184e+07	5.13404e+07	9.04197e+07	1.15089e+08	7.63586e+07	2.04331e+08	6.58942e+07	2.13014e+08	1.61695e+08	3.31402e+08	8.92532e+08	8.14169e+08	1.14922e+09	2.63034e+09	3.21364e+09	2.42002e+09	2.07222e+09	4.34931e+08	1.28037e+09	1.60861e+09	1.59963e+09	1.92487e+09	3.24272e+09	4.11007e+09	4.80929e+09	8.36621e+09	8.36394e+09	6.68681e+09	6.24409e+09	0	18.9635	5.32448	0	3.81274	38.2996	43.0213	32.9508	24.0978	6.27047	9.02834
2293	罗莱生活	40066	1.18637e+06		54135				0	1.76042e+06	9.30533e+06	2.11102e+07	1.12152e+07	4.12997e+06	1.57104e+08	2.15272e+08	3.99547e+08	5.02685e+08	4.4755e+08	5.12144e+08	6.2194e+08	8.1376e+08	1.22173e+09	1.29809e+09	1.05172e+09	1.09857e+09	4.58442e+08	1547520508	1.87605e+09	2.15318e+09	2.33977e+09	2.64545e+09	3.11486e+09	3.48485e+09	4.20829e+09	4.58816e+09	5007299328	5.3705e+09	0	0	0	0	0	0	0	0	6.65478	3.50508	0
2294	信立泰	40066	2.0385e+06					0			133218	305814	6.29245e+06	1.60094e+07	1.45704e+08	1.45586e+08	2.92857e+08	2.83906e+08	3.32851e+08	4.75806e+08	7.93038e+08	5.98993e+08	9.68549e+08	5.73109e+08	6.75089e+08	7.775e+08	4.08603e+08	1.77195e+09	2.17488e+09	2.44514e+09	2.98072e+09	3.64325e+09	4.61604e+09	5.38688e+09	6.53414e+09	6.86438e+09	7.9048e+09	7.7333e+09	0	0	0	0	0	0	0	8.67991	4.79328	5.21192	23.4172
2295	精艺股份	40085	4.27405e+07	1.52694e+07	4.45531e+07	6.65578e+07	4.05554e+07	4.96513e+07	4.68243e+07	3.29836e+07	2.23841e+07	5.62606e+07	6.9316e+07	4.95461e+07	1.63477e+08	3.26093e+08	6.39204e+08	6.82524e+08	3.85357e+08	5.53751e+08	5.1342e+08	1.96938e+08	4.6337e+08	6.062e+08	9.14837e+08	8.26686e+08	5.28743e+08	1.18709e+09	1.47277e+09	1.52064e+09	1.2273e+09	1.39931e+09	1.30339e+09	1.25545e+09	1.53923e+09	1.7532e+09	2.07534e+09	2.03652e+09	0	0	0	0	0	0	0	0	0	0	0
2296	辉煌科技	40085	1.60318e+06	2.33794e+06	395300	136102	3.23727e+06	3.43233e+06	1.45962e+07	2.56033e+07	2.95177e+07	1.52785e+07	2.15886e+07	5.04089e+06	8.89943e+07	1.06413e+08	9.58534e+07	2.42201e+08	3.77895e+08	2.85253e+08	3.2834e+08	4.01689e+08	4.24887e+08	6.88905e+08	4.97148e+08	2.93752e+08	2.6069e+08	7.09645e+08	7.4669e+08	9.86654e+08	1.1328e+09	1.81081e+09	1.92766e+09	2.14298e+09	2.23498e+09	2.24889e+09	2.049e+09	1.86728e+09	0	0	0	0	0	0	34.6452	38.8	35.9529	15.1844	13.0608
2297	博云新材	40085	7.40247e+06	6.39028e+06	4.23869e+06	5.55164e+06	1.00625e+07	2.69915e+07	1.99475e+07	2.27404e+07	2.27159e+07	2.02336e+07	2.07239e+07	1.59716e+07	1.58162e+08	1.1837e+08	1.79772e+08	2.42996e+08	3.82263e+08	7.08451e+08	4.75177e+08	6.51829e+08	6.78494e+08	6.18701e+08	5.13962e+08	3.99828e+08	464637318	7.21922e+08	8.25208e+08	9.90694e+08	1.15265e+09	1.96651e+09	1.73698e+09	1.75001e+09	2.38819e+09	2.25449e+09	2.19152e+09	1.89176e+09	9.87617	12.3695	12.1683	26.5655	15.3464	4.43146	3.6236	0	0.117021	0.58276	6.37907
2298	中电兴发	40085	1.7854e+07		1.28617e+07	3.14035e+07	4.63752e+07	2.71227e+07	4.0894e+07	3.58145e+07	3.95377e+07	1.65598e+07	3.15159e+07	3.5741e+07	3.95715e+08	4.02708e+08	6.66254e+08	8.41369e+08	6.96952e+08	8.33473e+08	8.0131e+08	1.577e+09	1.00446e+09	1.16488e+09	1.54727e+09	2.31149e+09	6.17145e+08	857958892	1.15798e+09	1.46213e+09	2.03118e+09	2.29443e+09	2.2708e+09	5.09549e+09	5.41885e+09	5.86141e+09	6.24013e+09	7.12554e+09	10.2107	0	0	5.45024	17.7928	14.5696	12.7366	18.0622	5.65874	2.95476	6.41906
2299	圣农发展	40107	42441925		3.98965e+07	6.42234e+07	1.05782e+08	1.79913e+08	2.83809e+08	2.76544e+08	1.99716e+08	2.36457e+08	2.17981e+08	1.63157e+08	7.50704e+08	4.48002e+08	1.05191e+09	1.11456e+09	2.42601e+09	4.12266e+09	5.45289e+09	4.95996e+09	4.76247e+09	6.0302e+09	6.03912e+09	4.40326e+09	1.4633e+09	2.17919e+09	3.20429e+09	5.04282e+09	6.62937e+09	8.20085e+09	1.00386e+10	1.09608e+10	1.14121e+10	1.32021e+10	1.46558e+10	1.52788e+10	5.64494	25.0258	25.7006	15.1534	22.9313	14.4091	14.6736	7.67583	7.23925	8.2788	6.52222
2300	太阳电缆	40107	3.41178e+07		2.07317e+07	5.94387e+07	8.62523e+07	7.05023e+07	7.65566e+07	6.45242e+07	5.70525e+07	4.75921e+07	8.09175e+07	7.95852e+07	5.27405e+08	3.79458e+08	8.20841e+08	1.39267e+09	1.39244e+09	1.39268e+09	1.36045e+09	1.58879e+09	1.43095e+09	1.63497e+09	2.22907e+09	2.22937e+09	8.277e+08	1.4974e+09	1.96478e+09	2.54178e+09	2.57967e+09	2.60578e+09	2.77792e+09	3.0484e+09	3.0717e+09	3.24011e+09	3.8158e+09	3.94509e+09	0.0587438	13.218	3.46318	0	0	0	7.16085	0	0.597981	0	0
2301	齐心集团	40107	7.65281e+06		907278	483099	627916	2.90515e+06	6.57974e+06	2.15274e+07	4.60795e+07	2.5195e+07	7.41386e+07	1.28415e+08	1.84231e+08	1.78961e+08	2.91005e+08	3.30975e+08	4.59158e+08	6.44116e+08	7.91592e+08	1.08957e+09	2.11761e+09	2.08676e+09	4.44799e+09	4.51116e+09	4.83971e+08	1.14184e+09	1.26549e+09	1.4104e+09	1.58011e+09	1.77705e+09	1.92289e+09	2.44358e+09	3.79866e+09	4.71213e+09	7.03025e+09	7.87575e+09	0.635071	0.371338	0	0	0	0	0	15.5428	14.2314	4.95184	0
2302	西部建设	40120	1.00279e+07	1.25534e+07	1.35626e+07	4.06374e+07	5.71275e+07	1.12553e+08	1.34842e+08	1.46147e+08	1.9907e+08	1.94457e+08	1.5102e+08	1.35409e+08	3.28931e+08	4.0931e+08	3.29479e+08	1.01843e+09	9.89944e+08	4.4769e+09	5.70979e+09	7.05594e+09	8.7392e+09	9.48941e+09	1.14295e+10	1.24601e+10	7.38898e+08	1.447e+09	1.54859e+09	2.43172e+09	3.05106e+09	8.98239e+09	1.08729e+10	1.25562e+10	1.41497e+10	1.82241e+10	1.98065e+10	2.24346e+10	7.01661	16.2639	31.5362	17.222	42.4064	14.5023	16.1254	13.4089	7.72631	17.3305	10.6088
2303	美盈森	40120		144227	972160	192228	10.72	368686	373132	891721	1.55788e+06	6.28545e+06	1.61656e+07	1.74801e+07	1.89265e+08	2.66259e+08	3.44037e+08	2.95262e+08	3.51021e+08	6.2605e+08	6.60851e+08	7.40543e+08	7.42724e+08	1.40571e+09	1.66578e+09	1.79315e+09	4.66481e+08	1.79506e+09	1.99417e+09	1.99665e+09	2.16362e+09	2.64765e+09	2.92562e+09	3.2265e+09	4.8157e+09	5.93122e+09	6.36991e+09	7.26943e+09	0	7.25349	0	0	0	0	0	0.949561	0.557951	0	0
2304	洋河股份	40123	994408	2.9281e+06	1.57012e+06	10200	13200	6.71689e+07	8.44967e+07	9.0674e+07	2.7716e+07	3927	3273	635923	6.47108e+08	1.26112e+09	3.76195e+09	8.68014e+09	8.683e+09	1.05574e+10	8.72136e+09	1.05776e+10	1.24373e+10	1.34387e+10	1.56282e+10	1.65368e+10	2.18273e+09	6.49072e+09	1.14801e+10	1.88832e+10	2.36577e+10	2.82184e+10	2.87577e+10	3.38603e+10	3.88041e+10	4.32581e+10	4.95638e+10	5.3455e+10	18.9309	10.6208	5.94011	2.45529	2.27354	1.86998	2.23103	1.83977	1.56779	1.44772	1.24544
2305	南国置业	40123	177136					4.27822e+06	10000000	4.17722e+06	7.48044e+07	2.81017e+07	8.10001e+07	1.45739e+08	9.4179e+08	7.37002e+08	1.16369e+09	2.1135e+09	2446013497	2.47636e+09	5.58215e+09	5.99604e+09	7.31402e+09	1.17537e+10	1.11947e+10	1.24254e+10	1.7437e+09	2.27591e+09	3.6871e+09	4.84826e+09	6.4981e+09	8.01223e+09	1.04416e+10	1.90867e+10	2.07936e+10	2.30443e+10	2.39648e+10	2.67983e+10	14.6597	21.1737	47.1329	32.1011	44.1296	54.0132	24.8464	62.2722	53.7216	34.9414	40.5914
2306	中科云网	40128	191730			5.64327e+06	4.06374e+07	44918190	4.89485e+07	2.29062e+07	3.33117e+06	1.44283e+06	614347	192123	1.4972e+08	1.59662e+08	2.24701e+08	4.19979e+08	4.76769e+08	6.01595e+08	5.33563e+08	1.60039e+08	1.24934e+08	8.56617e+07	6.42716e+07	5.83428e+07	4.11927e+08	1.32873e+09	1.39515e+09	1.7286e+09	2.1933e+09	1.67971e+09	1.05449e+09	1.79552e+08	1.12463e+08	1.01413e+08	9.12765e+07	8.64979e+07	0	0	0	16.0007	49.8904	44.1689	51.8933	0	0	0	0
2307	北新路桥	40128	1.71413e+07	1.74733e+07	3.87783e+07	7.78408e+07	1.18945e+08	2.02055e+08	2.0997e+08	1.31168e+08	1.46193e+08	1.78805e+08	2.51205e+08	2.97072e+08	8.72105e+08	9.3843e+08	1.20331e+09	1.70769e+09	3.03763e+09	4.04202e+09	6.0426e+09	6.95552e+09	8.31382e+09	1.08442e+10	1.30353e+10	1.22264e+10	1.21494e+09	1.83943e+09	2.85326e+09	4.25151e+09	6.44229e+09	8.37018e+09	1.00384e+10	1.27081e+10	1.53708e+10	1.95205e+10	2.28579e+10	2.75751e+10	8.40244	17.8013	41.8859	43.5677	41.1037	42.1816	30.0388	31.4637	33.7003	32.5692	30.5428
2308	威创股份	40144	1.7194e+06		379665					2.58469e+06	1.71666e+06	1.87649e+06	1.39391e+07	1.64678e+07	1.12084e+08	1.54443e+08	2.04721e+08	2.38033e+08	3.28772e+08	2.99198e+08	2.09111e+08	6.73309e+08	7.25014e+08	7.60298e+08	5.49425e+08	4.41245e+08	4.01334e+08	1.69494e+09	1.8844e+09	2.12527e+09	2.4219e+09	2.47668e+09	2.30834e+09	2.88172e+09	3.12243e+09	4.30554e+09	4.46213e+09	2.86699e+09	0	0	0	0	0	0	0	0	0	4.65991	34.9044
2309	ST中利	40144	4.18016e+07	2.97617e+07	2.10593e+07	8.45552e+07	3.22238e+08	5.35445e+08	5.42181e+08	5.44077e+08	6.22954e+08	8.27396e+08	7.92921e+08	7.24726e+08	6.31759e+08	4.63818e+08	9.10723e+08	4.12772e+09	7317885159	1.00938e+10	8.04066e+09	1.22957e+10	1.52333e+10	1.74469e+10	1.43831e+10	1.10755e+10	1.11839e+09	2.59096e+09	3.24424e+09	7.50954e+09	1.20786e+10	1.52307e+10	1.71149e+10	2.13477e+10	2.49225e+10	3.18295e+10	2.558e+10	2.14121e+10	0	0	0	14.1327	19.0573	15.2894	31.9246	20.7028	19.2309	22.0686	12.6856
2310	东方园林	40144	2.66653e+06		1634783	2.56015e+07	8.95802e+07	1.64952e+08	2.47041e+08	2.42434e+08	3.15106e+08	3.82331e+08	6.12201e+08	7.83959e+08	2.31866e+08	3.52871e+08	6.34503e+08	2.07174e+09	4.05583e+09	6.2221e+09	5.68487e+09	9.68701e+09	1.0906e+10	2.12932e+10	2.71403e+10	2.61029e+10	4.12492e+08	1.41813e+09	1.92754e+09	3.96214e+09	6.74721e+09	1.19995e+10	1.3066e+10	1.76956e+10	2.40059e+10	3.51143e+10	4.20926e+10	4.38115e+10	0.137003	0.05249	0	0	0	9.11298	22.6091	13.8302	24.6341	10.0484	6.56805
2311	海大集团	40144	3.69703e+07	2.53355e+07	1.16089e+07	31396504	8.19325e+07	1.33784e+08	9.19177e+07	8.04754e+07	7.61158e+07	9.94949e+07	1.89458e+08	2.26707e+08	6.82939e+08	7.64869e+08	1.0108e+09	8.37123e+08	2.28821e+09	2.4713e+09	2.3452e+09	2.95458e+09	4.33672e+09	6.00842e+09	6.95111e+09	7.90586e+09	1.18585e+09	2.95157e+09	3.28966e+09	4.22519e+09	6.13924e+09	7.39156e+09	7.66578e+09	8.18467e+09	1.02879e+10	1.31605e+10	1.73657e+10	1.88543e+10	2.05631	10.7009	0	47.9358	25.4408	23.918	24.3289	0.0653201	0.05331	1.60629	21.4241
2312	川发龙蟒	40150	2.15632e+06		5.07042e+06	8.70782e+06	1.59372e+07	2.08828e+07	4.31105e+07	7.68005e+07	8.86721e+07	5.74572e+07	8.07124e+06	1.76546e+07	1.44988e+08	1.49179e+08	2.04098e+08	3.34525e+08	4.13752e+08	7.69832e+08	1.15336e+09	1.76074e+09	9.74013e+08	2.42381e+08	2.83508e+08	3625306782	3.01376e+08	8.01541e+08	8.91235e+08	1.04263e+09	1.27051e+09	1.76156e+09	2.85893e+09	6.87508e+09	4.77306e+09	3.76757e+09	3.55081e+09	7.77993e+09	0	25.1031	19.6775	1.7265	10.5053	9.92559	3.05181	27.0093	40.7167	32.6506	0
2313	*ST日海	40150	5.5693e+06	3.813e+06		1.17977e+06	7.6661e+06	2.71626e+07	3.72863e+07	3.77987e+07	1.29658e+07	8.1155e+06	8.78853e+07	1.41945e+08	2.42352e+08	2.62964e+08	5.08508e+08	6.01547e+08	1.03791e+09	1.65399e+09	2.18329e+09	2.16839e+09	1.66768e+09	2.9325e+09	4.46098e+09	4.59685e+09	4.35892e+08	1.0983e+09	1.43662e+09	1.71825e+09	3.21737e+09	3.95651e+09	4.46086e+09	4.40246e+09	3.90061e+09	4.96953e+09	6.8859e+09	7.0583e+09	1.22273	0	0	0	0	0	0	0	0	0	7.26463
2314	南山控股	40150	3.79808e+07		6.4963e+06	2.38594e+07	7.96815e+07	7.94558e+07	7.25759e+07	1.252e+08	1.11384e+08	1.28373e+08	5.05783e+08	7.15979e+08	1.43286e+09	1.11071e+09	1.33272e+09	1.77291e+09	9.19263e+08	8.52663e+08	6.96059e+08	4.48325e+09	6.88712e+09	7.33671e+09	1.40324e+10	1.99968e+10	2.14342e+09	3.08889e+09	3.37566e+09	4.29392e+09	4.09075e+09	3.9592e+09	3.13647e+09	1.13851e+10	1.47161e+10	1.65331e+10	3.15237e+10	4.30155e+10	0	2.62993	0	18.0159	56.3356	55.9914	58.6282	16.8104	14.3409	25.246	21.3461
2315	焦点科技	40156						3569.58	1852.22	88318.4	99572.9	316629	1.33693e+06	929233	8.03392e+07	1.15937e+08	2.06354e+08	2.31175e+08	2.51744e+08	2.88355e+08	2.88142e+08	3.72613e+08	4.63087e+08	5.92664e+08	6.50808e+08	8.25961e+08	2.81313e+08	1.59257e+09	1.7711e+09	1.86016e+09	1.9777e+09	2.09567e+09	2.14076e+09	2.45422e+09	2.54508e+09	2.56127e+09	2.53813e+09	2.90086e+09	5.61247	3.9696	2.26975	2.01605	1.76272	1.52865	1.49316	1.48653	1.11085	0.84391	0.699547
2316	*ST亚联	40156	5.17121e+06		1.08012e+07	1.92999e+07	2.23508e+07	3.38479e+07	3.94614e+07	4.11316e+07	2.97617e+07	2.96249e+07	5.1444e+07	4.15683e+07	9.71724e+07	1.31669e+08	3.13903e+08	4.24307e+08	695391224	9.1494e+08	8.77813e+08	9.90441e+08	1.24217e+09	1.61391e+09	1.89282e+09	1.8194e+09	2.99798e+08	9.21328e+08	1.13889e+09	1.26437e+09	1.61769e+09	1.90624e+09	1.9138e+09	1.96043e+09	2.09484e+09	3.04764e+09	3.16459e+09	3.07176e+09	0	18.5564	8.72339	0	4.64669	15.6544	18.4626	9.996	0	17.5027	15.2843
2317	众生药业	40158	6.80857e+06		690305	427457	433207	657823	4.35023e+06	8.7808e+06	5.98508e+06	7.68943e+06	3.40485e+07	4.82159e+07	1.40863e+08	1.03066e+08	9.00817e+07	8.55002e+07	1.09776e+08	1.88891e+08	3.64923e+08	1.16751e+09	7.537e+08	1.09816e+09	8.90074e+08	1.0732e+09	3.14924e+08	1.4036e+09	1.48219e+09	1.56973e+09	1.73712e+09	1.98099e+09	2.30637e+09	3.33403e+09	4.22541e+09	4.85609e+09	5.24434e+09	5.50658e+09	0	0	0	0	0	2.52061	0	0	0	0	26.866
2318	久立特材	40158			1.71297e+07	3.1021e+07	4.44306e+07	2.54983e+07	3.01669e+07	1.45963e+07	1.83384e+07	1.47165e+07	5.08115e+07	4.9978e+07	6.82398e+08	5.47973e+08	4.51292e+08	9.21101e+08	9.66063e+08	1.06165e+09	8.43351e+08	9.29167e+08	1.02951e+09	1.01971e+09	8.84857e+08	1.3685e+09	1.26908e+09	2.02022e+09	1.94787e+09	2.52045e+09	2.7598e+09	3.10024e+09	3.52092e+09	3.64602e+09	3.87725e+09	4.95098e+09	5.18211e+09	5.97851e+09	20.2618	9.7706	5.46045	2.5378	4.58124	8.51686	10.329	5.82567	5.10166	42.4314	45.851
2319	乐通股份	40158	3.75544e+06	1.50506e+06	1.25385e+06	5.4256e+06	5.76326e+06	3.8019e+06	1.21813e+07	1.8037e+07	1.96464e+07	2.28614e+07	2.72839e+07	2.74167e+07	9.36987e+07	1.10885e+08	1.57821e+08	2.16321e+08	1.73482e+08	3.86692e+08	2.67421e+08	5.64058e+08	6.07987e+08	5.93439e+08	5.24616e+08	5.1429e+08	2.31299e+08	6.06831e+08	6.96961e+08	7.66813e+08	7.63115e+08	1.03973e+09	9.5459e+08	1.19718e+09	1.12568e+09	1.0927e+09	9.57886e+08	6.54652e+08	0	0	0	0	10.3369	14.2765	25.7697	10.2821	5.58313	1.19806	0
2320	海峡股份	40163	6.83233e+06	5486661	434160	0		-2.17106e+07	149339	7.2302e+06	4991710	3.68775e+06	2.73419e+06	1.78076e+06	1.01673e+08	2.25654e+07	3.86034e+07	3.96646e+07	6.79378e+07	1.97746e+07	1.26656e+08	8.75939e+07	1.10904e+08	2.36176e+08	2.02443e+08	2.27873e+08	4.60377e+08	1.76956e+09	1.82397e+09	1.92659e+09	1.95835e+09	1.92572e+09	2.20009e+09	2.27119e+09	2.60497e+09	3.90514e+09	3.88103e+09	4.04581e+09	24.4983	70.8407	0	0	0	0	44.206	47.541	28.164	14.1439	9.94146
2321	*ST华英	40163	4.41471e+07	36359555	3.29787e+07	4.23147e+07	5.29486e+07	7.28012e+07	9.19248e+07	1.12342e+08	9.26518e+07	1.30004e+08	1.88947e+08	1.64596e+08	7.26831e+08	8.54924e+08	1.16769e+09	1.1579e+09	1.62804e+09	1.9462e+09	2.63614e+09	3.28347e+09	3.15663e+09	4.41057e+09	5.45825e+09	4.59004e+09	1.20133e+09	1.97674e+09	2.27982e+09	2.34043e+09	2.76925e+09	3.60677e+09	4.27609e+09	4.96352e+09	6.20409e+09	8.06265e+09	9.06407e+09	8.34471e+09	13.1185	12.7001	6.31239	4.71645	1.90478	4.23606	2.98591	3.13673	8.13581	13.9989	9.28145
2322	理工能科	40165			266680		0				195869	4.15108e+06	1.04862e+07	1.48069e+07	7.01486e+07	2.92661e+07	5.78362e+07	7.10383e+07	5.86459e+07	5.45309e+07	6.45467e+07	3.97396e+08	2.85788e+08	3.50771e+08	5.96708e+08	7.54116e+08	2.26747e+08	8.87276e+08	9.40794e+08	1.01583e+09	1.17202e+09	1.29311e+09	1.32023e+09	3.26233e+09	3.26148e+09	3.49397e+09	3.5294e+09	3.74081e+09	0	0	0	0	0	0	0	0	0	0	0
2323	*ST雅博	40165	206773	29378.1				891311	912333	1.01819e+06	6.75641e+06	2.97363e+07	4.9272e+07	9.52579e+07	4.24013e+07	4.11937e+07	4.84131e+07	70838670	9.37497e+07	1.31424e+08	1.12123e+08	3.82811e+08	1.42411e+09	1.74895e+09	1.225e+09	1.19396e+09	2.08356e+08	8.77993e+08	8.91169e+08	9.41017e+08	9.64853e+08	9.98826e+08	9.75854e+08	7.95955e+08	2.04462e+09	2.65639e+09	1.64433e+09	1.53432e+09	0	0	0	0	0	0	0	0	0	2.77683	0
2324	普利特	40165	4.82039e+06	2.32322e+06	517735	772308	4.49994e+06	6.7157e+06	9.94893e+06	2.37429e+07	3.94925e+07	4.3174e+07	6.33443e+07	5.29277e+07	8.908e+07	1.61396e+08	1.25621e+08	1.80547e+08	2.51757e+08	5.72926e+08	6.40724e+08	7.60909e+08	1.10745e+09	1.47039e+09	1.5515e+09	1.45318e+09	2.62765e+08	1.16498e+09	1.19155e+09	1.321e+09	1.53845e+09	2.02452e+09	2.24688e+09	2.91817e+09	3.43896e+09	3.83721e+09	3.91791e+09	3.8921e+09	0	0	0	0	0	0	0.507351	27.2803	14.0232	4.64692	0.0452736
2325	洪涛股份	40169	2.41667e+06		787540		0	1855769	17722814	5.80449e+07	9.32808e+07	1.56097e+08	226685340	2.16808e+08	2.43731e+08	4.67657e+08	5.66683e+08	6.96092e+08	1.00743e+09	1.84517e+09	2.50088e+09	3.44404e+09	4.33829e+09	5.96477e+09	6.6219e+09	5.93486e+09	4.26652e+08	1.4963e+09	1.68033e+09	1.99902e+09	2.49717e+09	3.67888e+09	5.41282e+09	6.73629e+09	9.19529e+09	1.11895e+10	1.18835e+10	1.16897e+10	0	0	0	0	0	0	0	0	23.9701	19.5338	17.492
2326	永太科技	40169	1.33561e+07	9.3787e+06	7.83908e+06	1.67855e+07	2.57306e+07	3.43815e+07	3.64623e+07	3.90536e+07	5.47891e+07	7.82583e+07	8.93515e+07	111973110	2.51806e+08	3.63802e+08	3.53785e+08	6.67317e+08	6.89041e+08	8.5566e+08	7.2729e+08	1.40298e+09	2.08126e+09	2.45712e+09	3.08761e+09	3.00418e+09	4.61884e+08	1.26343e+09	1.23554e+09	1.66406e+09	1.76314e+09	1.94602e+09	2.51819e+09	3.43706e+09	4.4651e+09	5.86382e+09	6.6483e+09	6.86637e+09	7.97279	8.74921	0	0	0	2.44425	2.40911	4.12642	6.51691	16.2569	5.43886
2327	富安娜	40177	5.26166e+06	2.73674e+06	494348	83666.7			0	0			6.67664e+06	9.14862e+06	2.47706e+08	2.24704e+08	3.16328e+08	4.37018e+08	5.44025e+08	5.642e+08	6.06007e+08	6.11031e+08	8.42974e+08	8.51378e+08	9.94817e+08	1.1082e+09	4.9792e+08	1.26697e+09	1.45075e+09	1.69313e+09	2.07441e+09	2.38241e+09	2.78956e+09	2.92783e+09	3.52823e+09	4.01259e+09	4.572e+09	4.70243e+09	10.4705	0	0	0	0	0	0	0	0	0	0
2328	新朋股份	40177	2.40461e+06	576712				9.64639e+06	1.9491e+07	7.7854e+06	1.02281e+06	118473	554206	1.08677e+06	2.4559e+08	2.23268e+08	2.00367e+08	2.43753e+08	3.49882e+08	7.49835e+08	1.03941e+09	1.09621e+09	1.26317e+09	1.10686e+09	9.57081e+08	9.44518e+08	8.62278e+08	2.40505e+09	2.39382e+09	2.70091e+09	2.9935e+09	3.69745e+09	3.87383e+09	3.88828e+09	4.03763e+09	3.99588e+09	3.94437e+09	3.9957e+09	0	0	0	0	10.7049	30.3169	8.69609	0	0	0	0
2329	皇氏集团	40184	7.47995e+06		6.64315e+06	7.07607e+06	1.27763e+07	1.32013e+07	1.81181e+07	3.88226e+07	8.3283e+07	8.63733e+07	1.09001e+08	9.99595e+07	1.28165e+08	1.3381e+08	1.43897e+08	2.14694e+08	3.81054e+08	3.44984e+08	5.73378e+08	1.37716e+09	1.73405e+09	2.12379e+09	1.45543e+09	1.83457e+09	3.13456e+08	9.15332e+08	9.22668e+08	1.09718e+09	1.29639e+09	1.26591e+09	2.27838e+09	4.45353e+09	5.20245e+09	5.61496e+09	4.77981e+09	4.94502e+09	12.499	28.0845	13.1562	0	0	0	0	15.531	22.6064	17.7085	35.6238
2330	得利斯	40184	1.08607e+07	9.91264e+06	2.69174e+06				1.78661e+06	6.3775e+06	5.45761e+06	2.4981e+06	2577501	9.95747e+06	2.21364e+08	3.46285e+08	1.594e+08	1.70656e+08	2.18313e+08	2.27074e+08	3.25056e+08	4.1585e+08	4.62394e+08	3.34497e+08	4.57005e+08	5.87335e+08	6.31809e+08	1.63661e+09	1.44065e+09	1.53238e+09	1.55713e+09	1.59815e+09	1.63285e+09	1.72842e+09	1.78368e+09	1.66798e+09	1.79421e+09	1.92028e+09	0	0	0	0	0	0	0	0	0	0	0
2331	皖通科技	40184	2.54083e+06	1761612	597051		226929	395432	635917	734933	403115	893173	1.11369e+06	2.12869e+06	7.21829e+07	1.08703e+08	7.72565e+07	2.44348e+08	4.16906e+08	4.36866e+08	3.60495e+08	5.14987e+08	5.4239e+08	5.95335e+08	7.36697e+08	9.63804e+08	1.53878e+08	5.66086e+08	5.51939e+08	9.26681e+08	1.14453e+09	1.22605e+09	1.56837e+09	1.78764e+09	1.88019e+09	2.0342e+09	2.83702e+09	3.22861e+09	2.69604	0	0	0	0	0	0	0	0	0	0
2332	仙琚制药	40190			2.64095e+07	2.91668e+07	4.30627e+07	5.42149e+07	6.32326e+07	6.31693e+07	3.84243e+07	4.46948e+07	6.63859e+07	5.98397e+07	6.97439e+08	7.7828e+08	6.36286e+08	7.77167e+08	1.12501e+09	1.34014e+09	1.40312e+09	1.16032e+09	1.34148e+09	1.60274e+09	1.60617e+09	1.74721e+09	1.15299e+09	1.87844e+09	1.82263e+09	2.01353e+09	2.44299e+09	2.75378e+09	2.80256e+09	3.43894e+09	3.62074e+09	5.1346e+09	5.44328e+09	5.82435e+09	6.68951	0	9.26869	9.63348	9.30112	12.0788	8.48145	6.51033	0	39.7873	39.2482
2333	罗普斯金	40190	1.1613e+07	6.08151e+06	3.15252e+06	375755			426718	1045.11	277.73	18463.5	59950.1	837	1.6161e+08	1.45823e+08	1.42238e+08	1.40504e+08	1.44888e+08	1.55645e+08	4.71448e+08	1.55855e+08	1.96566e+08	1.4349e+08	4.87522e+08	8.77255e+07	4.66052e+08	1.37155e+09	1.32715e+09	1.39863e+09	1.4513e+09	1.49132e+09	1.81056e+09	1.62571e+09	1.76223e+09	1.62947e+09	1820200688	1.36306e+09	30.8207	29.1512	0	0	0	0	0	0	0	0	0
2334	英威腾	40191	1.14742e+06		252225	76181	180930		1.42183e+06	1.9736e+06	395107	2.44321e+06	1.38231e+07	2.16339e+07	6.43732e+07	6.50166e+07	8.26535e+07	9.8991e+07	1.26439e+08	2.03067e+08	2.5745e+08	3.292e+08	8.55627e+08	1.24432e+09	1.35942e+09	1.07885e+09	1.82788e+08	2.75914e+08	1.12934e+09	1.30212e+09	1.37882e+09	1.60445e+09	1.82274e+09	2.03535e+09	2.58314e+09	3.21906e+09	3.41075e+09	2.67366e+09	0	0	0	0.655228	0.50392	0.395847	0	0	0	0.054834	0.0460967
2335	科华数据	40191	2.71548e+06	485783	19889.5	262610			5.48401e+06	2.33788e+07	3.80971e+07	5.37479e+07	8.34385e+07	7.47798e+07	1.53829e+08	1.80958e+08	3.07665e+08	3.19467e+08	3.86065e+08	4.76126e+08	8.06326e+08	1.29944e+09	1.16101e+09	2.02983e+09	2.47986e+09	2.53541e+09	3.17382e+08	4.10888e+08	1.11579e+09	1.21786e+09	1.35996e+09	1.54296e+09	2.11102e+09	3.17353e+09	5.03451e+09	6.20694e+09	7.51565e+09	7.83179e+09	0	0	0	0	0	0	0.885592	19.548	34.0045	19.0978	37.1778
2336	人人乐	40191	2.21219e+06									0	2.498e+06	1.26365e+07	2.04862e+09	2.32863e+09	2.85409e+09	3.74866e+09	3.82669e+09	4.10453e+09	4.11566e+09	3.84531e+09	3.25996e+09	3.3719e+09	3.1433e+09	3.22524e+09	2.79927e+09	3.31068e+09	6.44554e+09	7.35339e+09	7.03462e+09	7.32669e+09	6.90874e+09	6.20099e+09	5.65475e+09	5.24791e+09	4.66796e+09	4.74816e+09	0	0	0	0	0	0	0	0	0	0	0
2337	赛象科技	40193	6.77967e+06	5.87929e+06	1.14589e+06	72877.9	588854	24875.2	349.4	708016	2.26758e+06	1.17529e+06	463235	595419	6.01461e+08	4.28376e+08	3.28407e+08	3.24695e+08	4.07917e+08	4.72982e+08	4.11497e+08	3.38735e+08	3.56351e+08	2.9875e+08	2.20382e+08	2.6673e+08	8.06534e+08	7.53521e+08	1.60725e+09	1.60393e+09	1.67312e+09	1.82512e+09	1.76233e+09	1.68967e+09	1.71081e+09	1.65841e+09	1.52663e+09	1.57775e+09	0	0	0	0	0	0	0	0	0	6.06453	0
2338	奥普光电	40193	2.19678e+06	1.42413e+06	517794	115800	104525	158400	401751	447038	650219	303250	281300	23300	4.23701e+07	8.42759e+07	8.44706e+07	9.99651e+07	9.64291e+07	1.1376e+08	8.90284e+07	9.55449e+07	7.24177e+07	6.46222e+07	5.62319e+07	8.28539e+07	2.3712e+08	3.22467e+08	7.34577e+08	7.77326e+08	8.17069e+08	9.49931e+08	9.64046e+08	9.87575e+08	9.75031e+08	9.6024e+08	9.88317e+08	1.03855e+09	23.2556	10.9782	2.77542	2.10063	1.9133	3.27373	6.80485	8.25644	7.52002	8.16388	8.02437
2339	积成电子	40200	6.51018e+06		1.00448e+06	5.02421e+06	3.62227e+06	1.60069e+06	1.98111e+06	1.19043e+07	2.39274e+07	4.17556e+07	4.5255e+07	3.67162e+07	1.7401e+08	1.79736e+08	1.40613e+08	2.79316e+08	4.07483e+08	3.46995e+08	5.22971e+08	7.19319e+08	9.85196e+08	1.09169e+09	1.4391e+09	1.21898e+09	3.90709e+08	4.26554e+08	9.52127e+08	1.15682e+09	1.38317e+09	1.64585e+09	1.99276e+09	2.34416e+09	2.92045e+09	3.60151e+09	3.75157e+09	3.58375e+09	3.84958	0	0	0	0	0	0	0	18.3145	31.2825	13.8252
2340	格林美	40200	9.23467e+06			5.37413e+07	9.58289e+07	2.05206e+08	2.26386e+08	2.74993e+08	3.82204e+08	4.66085e+08	6.478e+08	6.06209e+08	1.22907e+08	2.77182e+08	6.01513e+08	1.12829e+09	2.3667e+09	3.01004e+09	4.41143e+09	6.16094e+09	7.82058e+09	9.88856e+09	1.08085e+10	1.20044e+10	4.82435e+08	7.82799e+08	1.92642e+09	3.92825e+09	6.35034e+09	7.73661e+09	1.15868e+10	1.59393e+10	1.90723e+10	2.22505e+10	2.49598e+10	2.6841e+10	49.6061	43.2396	28.7717	33.2052	37.2169	38.17	33.3203	30.7757	32.2667	28.9437	25.0556
2341	新纶新材	40200	2.79026e+06		5.98621e+06	1.84432e+07	3.39525e+07	4.67021e+07	6.72024e+07	6.22064e+07	8.33348e+07	1.20019e+08	1.42614e+08	1.74831e+08	8.89669e+07	2.41079e+08	2.93003e+08	5.84538e+08	9.28122e+08	1.22197e+09	1.48497e+09	1.72905e+09	1.75334e+09	2.05046e+09	3.56448e+09	4.0187e+09	2.40077e+08	4.02439e+08	9.68309e+08	1.37854e+09	1.88401e+09	3.01803e+09	3.37579e+09	3.63539e+09	6.21472e+09	6.33319e+09	9.55101e+09	9.56374e+09	18.3542	0	17.6965	16.0983	13.8741	14.1486	10.9937	14.1534	37.2511	29.116	18.2098
2342	巨力索具	40204	3.47003e+07	2.28788e+07	2.4618e+07	4.85429e+07	8.33671e+07	8.70401e+07	8.30897e+07	7.70135e+07	6.14281e+07	5.43805e+07	4.90903e+07	4.48645e+07	9.62534e+08	1.13434e+09	6.92974e+08	1.18612e+09	1.29826e+09	1.74308e+09	1.30326e+09	1.41184e+09	1.57082e+09	1.3453e+09	1.48886e+09	1.46061e+09	1.93909e+09	2.30901e+09	3.24056e+09	3.67306e+09	4.12551e+09	4.35105e+09	4.04124e+09	3.87882e+09	4.07075e+09	4.10845e+09	3.99563e+09	4.01118e+09	16.777	14.8185	30.3986	12.519	24.7771	8.949	17.792	0	0	16.3616	0.632686
2343	慈文传媒	40204	14202500		279125	880993	2.02667e+06	1.86784e+06	1.49345e+06	2.67662e+07	4.12717e+07	6.33166e+07	4.32016e+07	2.49148e+07	3.60315e+08	2.91688e+08	2.54769e+08	1.86872e+08	2.7223e+08	4.21506e+08	3.51892e+08	1.03616e+09	1.82621e+09	2.2626e+09	1.5794e+09	9.33172e+08	7.6305e+08	7.98349e+08	1.5466e+09	1.50363e+09	1.69376e+09	1.8104e+09	1.747e+09	2.89472e+09	3.95915e+09	5.39354e+09	3.25035e+09	2.62312e+09	0.714563	0.373387	0.427264	6.61251	5.86818	0	0	42.6119	29.161	14.9553	7.95077
[truncated: 3,909 more rows]
[truncated: 29 more columns]
